# Supplementary material for: Crystal structure of tricarbon­yl[η4-6-exo-(tri­phenyl­phosphino)cyclo­hepta-2,4-dien-1-one]iron(0) tetra­fluoro­borate
Source: Acta Crystallogr E Crystallogr Commun. 2024 Jun 18;80(Pt 7):746–50. doi: 10.1107/S2056989024005747 (PMC11223705; doi:10.1107/S2056989024005747)
Supplement: Supplementary file 1 [file e-80-00746-sup1.cif]

##############################################################################
#                                                                            #
# This CIF contains the data in a paper accepted for publication in          #
# Acta Crystallographica Section E. It conforms to the requirements of       #
# Notes for Authors for Acta Crystallographica Section E, and has been       #
# peer reviewed under the auspices of the IUCr Commission on Journals.       #
#                                                                            #
# Full details of the Crystallographic Information File format               #
# are given in the paper "The Crystallographic Information File (CIF):       #
# a New Standard Archive File for Crystallography" by S. R. Hall, F. H.      #
# Allen and I. D. Brown [Acta Cryst. (1991), A47, 655-685].                  #
#                                                                            #
# The current version of the core CIF dictionary is obtainable from          #
# ftp://ftp.iucr.org/pub/cif_core.dic.                                       #
#                                                                            #
# Software is freely available for graphical display of the structure(s)     #
# in this CIF. For information consult the CIF software page                 #
# http://www.iucr.org/resources/cif/software.                                #
#                                                                            #
# This file may be used for bona fide research purposes within the           #
# scientific community so long as proper attribution is given to the journal # 
# article from which it was obtained.                                        #
#                                                                            #
##############################################################################
data_I
_audit_creation_method
;
Olex2 1.3-ac4
(compiled 2020.11.27 svn.r5f609507 for Rigaku Oxford Diffraction, GUI svn.r6214)
;
_journal_date_recd_electronic     2023-10-19
_journal_date_accepted     2024-06-13
_journal_name_full     'Acta Crystallographica, Section E'
_journal_year     2024
_journal_volume     80
_journal_issue      7
_journal_page_first     0
_journal_page_last     0
_journal_paper_category     GM
_journal_paper_doi     10.1107/S2056989024005747
_journal_coeditor_code     VU2002
_publ_contact_author_email
;
griffitd@lafayette.edu
;
_publ_section_title
;\
Crystal structure of
tricarbonyl[\h^4^-6-<i>exo</i>-(triphenylphosphino)cyclohepta-2,4-dien-1-one]\
iron(0) tetrafluoroborate
;
loop_
    _publ_author_name
    _publ_author_address
    'Kelsey C. Wong'
;
Department of Chemistry
Lafayette College
Hugel Science Center
Easton, PA 18042-1768
USA
;
    'Eric W. Reinheimer'
;
Rigaku Americas Corporation
9009 New Trails Dr.
The Woodlands, TX 77381
USA
;
    'Chip Nataro'
;
Department of Chemistry
Lafayette College
Hugel Science Center
Easton, PA 18042-1768
USA
;
    'Daniel R. Griffith'
;
Department of Chemistry
Lafayette College
Hugel Science Center
Easton, PA 18042-1768
USA
;
_publ_section_synopsis
;\
The crystal structure of
tricarbonyl[\h^4^-6-<i>exo</i>-(triphenylphosphino)cyclohepta-2,4-dien-1-one]\
iron(0) tetrafluoroborate is described. The two independent
tricarbonyl[\h^4^-6-<i>exo</i>-(triphenylphosphino)cyclohepta-2,4-dien-1-one]
iron(0) cations and their corresponding anions form dimers, which constitute
the asymmetric unit of the structure within the (100) plane.
;
_chemical_name_systematic
;
Tricarbonyl[\h^4^-6-<i>exo</i>-(triphenylphosphino)cyclohepta-2,4-dien-1-one]\
iron(0) tetrafluoroborate dichloromethane hemisolvate
;
_chemical_name_common     ?
_chemical_formula_moiety     '2(C28 H22 Fe O4 P +), 2(B F4 -), C H2 Cl2'
_chemical_formula_sum     'C28.50 H23 B Cl F4 Fe O4 P'
_chemical_formula_iupac     '[Fe (C28 H22 O4) (C O)3] B F4, 0.5C H2 Cl2'
_chemical_formula_weight     638.5701
_chemical_melting_point     ?
_space_group_crystal_system     triclinic
_space_group_name_H-M_alt     'P -1'
_space_group_name_Hall     '-P 1'
loop_
    _space_group_symop_operation_xyz
    'x, y, z'
    '-x, -y, -z'
_cell_length_a     9.9343(2)
_cell_length_b     10.9767(3)
_cell_length_c     26.4168(6)
_cell_angle_alpha     86.993(2)
_cell_angle_beta     82.468(2)
_cell_angle_gamma     77.300(2)
_cell_volume     2785.09(12)
_cell_formula_units_Z     4
_cell_measurement_reflns_used     14608
_cell_measurement_theta_min     2.3160
_cell_measurement_theta_max     25.9240
_cell_measurement_temperature     99.96(18)
_exptl_crystal_description     block
_exptl_crystal_colour     yellow
_exptl_crystal_size_max     0.3
_exptl_crystal_size_mid     0.14
_exptl_crystal_size_min     0.08
_exptl_crystal_density_diffrn     1.523
_exptl_crystal_density_meas     ?
_exptl_crystal_density_method     ?
_exptl_crystal_F_000     1300
loop_
    _exptl_crystal_face_index_h
    _exptl_crystal_face_index_k
    _exptl_crystal_face_index_l
    _exptl_crystal_face_perp_dist
    13 4 16 0.0778
    -1 -7 -33 0.1114
    -7 -7 -32 0.0770
    -13 -4 -15 0.0487
    -12 2 13 0.1166
    -7 5 25 0.1399
    0 7 33 0.1409
    13 5 14 0.0766
    11 -3 -16 0.1132
    -3 -9 -32 0.0930
    -6 -9 -31 0.0797
    -2 9 29 0.1326
    -5 -11 -27 0.0756
    13 9 12 0.0700
    10 13 11 0.0556
    9 13 9 0.0505
    -5 10 19 0.1109
    0 14 15 0.0710
    4 15 11 0.0538
    -7 -14 -7 0.0481
    -1 14 13 0.0688
    1 15 10 0.0486
    -5 -15 -7 0.0344
    0 15 8 0.0430
    4 15 3 0.0406
    -3 -15 -4 0.0395
    0 15 4 0.0361
    -2 -15 -1 0.0414
    0 15 0 0.0299
    10 9 -14 0.1065
    -1 15 -3 0.0299
    0 -15 5 0.0466
    0 14 -14 0.0561
    8 8 -22 0.1152
    3 -14 9 0.0570
    -8 -8 24 0.1361
    0 12 -22 0.0729
    -7 -7 26 0.1384
    12 -6 0 0.0887
_exptl_absorpt_coefficient_mu     0.756
_exptl_absorpt_correction_type     analytical
_exptl_absorpt_process_details
;
(CrysAlisPro; Rigaku OD, 2023)
;
_exptl_absorpt_correction_T_min     0.841
_exptl_absorpt_correction_T_max     0.969
_diffrn_ambient_temperature     99.96(18)
_diffrn_source     'fine-focus sealed X-ray tube'
_diffrn_radiation_type     'Mo K\a'
_diffrn_radiation_wavelength     0.71073
_diffrn_radiation_monochromator     graphite
_diffrn_measurement_device_type     'Rigaku Oxford Diffraction XtaLAB Mini II'
_diffrn_measurement_device     'two-circle diffractometer'
_diffrn_measurement_method     '\w scans'
_diffrn_detector     'Hybrid Pixel Array Detector'
_diffrn_detector_area_resol_mean     10.0000
_diffrn_reflns_number     59046
_diffrn_reflns_av_R_equivalents     0.0540
_diffrn_reflns_av_unetI/netI     0.0468
_diffrn_reflns_theta_min     2.038
_diffrn_reflns_theta_max     25.123
_diffrn_reflns_theta_full     25.123
_diffrn_measured_fraction_theta_max     0.993
_diffrn_measured_fraction_theta_full     0.993
_diffrn_reflns_limit_h_min     -11
_diffrn_reflns_limit_h_max     11
_diffrn_reflns_limit_k_min     -13
_diffrn_reflns_limit_k_max     13
_diffrn_reflns_limit_l_min     -31
_diffrn_reflns_limit_l_max     31
_diffrn_radiation_probe     x-ray
_refine_special_details     ?
_reflns_number_total     9882
_reflns_number_gt     7785
_reflns_threshold_expression     'I > 2\s(I)'
_refine_ls_structure_factor_coef     Fsqd
_refine_ls_matrix_type     full
_refine_ls_R_factor_all     0.0606
_refine_ls_R_factor_gt     0.0409
_refine_ls_wR_factor_gt     0.0957
_refine_ls_wR_factor_ref     0.1032
_refine_ls_goodness_of_fit_ref     1.029
_refine_ls_restrained_S_all     1.029
_refine_ls_number_reflns     9882
_refine_ls_number_parameters     730
_refine_ls_number_restraints     9
_refine_ls_hydrogen_treatment     constr
_refine_ls_weighting_scheme     calc
_refine_ls_weighting_details
              'w=1/[\s^2^(Fo^2^)+(0.0554P)^2^+0.9998P] where P=(Fo^2^+2Fc^2^)/3'
_atom_sites_solution_hydrogens     geom
_atom_sites_solution_primary     dual
_atom_sites_solution_secondary     ?
_refine_ls_shift/su_max     0.001
_refine_ls_shift/su_mean     0.000
_refine_diff_density_max     0.538
_refine_diff_density_min     -0.430
_refine_ls_extinction_method     none
_refine_ls_extinction_coef     .
loop_
    _atom_type_symbol
    _atom_type_description
    _atom_type_scat_dispersion_real
    _atom_type_scat_dispersion_imag
    _atom_type_scat_source
    'C' 'C' 0.0033 0.0016
                         'International Tables Vol C Tables 4.2.6.8 and 6.1.1.4'
    'H' 'H' 0.0000 0.0000
                         'International Tables Vol C Tables 4.2.6.8 and 6.1.1.4'
    'B' 'B' 0.0013 0.0007
                         'International Tables Vol C Tables 4.2.6.8 and 6.1.1.4'
    'Cl' 'Cl' 0.1484 0.1585
                         'International Tables Vol C Tables 4.2.6.8 and 6.1.1.4'
    'F' 'F' 0.0171 0.0103
                         'International Tables Vol C Tables 4.2.6.8 and 6.1.1.4'
    'Fe' 'Fe' 0.3463 0.8444
                         'International Tables Vol C Tables 4.2.6.8 and 6.1.1.4'
    'O' 'O' 0.0106 0.0060
                         'International Tables Vol C Tables 4.2.6.8 and 6.1.1.4'
    'P' 'P' 0.1023 0.0942
                         'International Tables Vol C Tables 4.2.6.8 and 6.1.1.4'
_computing_data_collection
;
CrysAlisPro 1.171.42.90a (Rigaku OD, 2023)
;
_computing_cell_refinement
;
CrysAlisPro 1.171.42.90a (Rigaku OD, 2023)
;
_computing_data_reduction
;
CrysAlisPro 1.171.42.90a (Rigaku OD, 2023)
;
_computing_structure_solution
;
<i>SHELXT</i>  (Sheldrick, 2015a)
;
_computing_structure_refinement
;
<i>SHELXL2016/6</i> (Sheldrick, 2015b)
;
_computing_molecular_graphics
;
Olex2 1.3-ac4 (Dolomanov <i>et al.</i>,  2009)
;
_computing_publication_material
;
Olex2 1.3-ac4 (Dolomanov <i>et al.</i>,  2009)
;
loop_
    _atom_site_type_symbol
    _atom_site_label
    _atom_site_fract_x
    _atom_site_fract_y
    _atom_site_fract_z
    _atom_site_U_iso_or_equiv
    _atom_site_adp_type
    _atom_site_calc_flag
    _atom_site_occupancy
    _atom_site_disorder_assembly
    _atom_site_disorder_group
    P P2 0.49890(7) 0.80234(6) 0.85505(2) 0.01236(16) Uani d 1 . .
    Fe Fe2 0.76338(4) 0.40071(4) 0.89551(2) 0.01306(11) Uani d 1 . .
    O O5 0.8797(2) 0.49399(18) 0.75394(7) 0.0214(5) Uani d 1 . .
    O O6 0.6413(2) 0.28814(19) 0.81779(7) 0.0266(5) Uani d 1 . .
    O O7 0.9804(2) 0.18494(18) 0.92305(7) 0.0231(5) Uani d 1 . .
    O O8 0.5743(2) 0.3482(2) 0.98587(7) 0.0285(5) Uani d 1 . .
    C C29 0.6417(3) 0.5823(2) 0.89315(10) 0.0145(6) Uani d 1 . .
    H H29 0.556816 0.593076 0.918838 0.017 Uiso calc 1 . .
    C C30 0.7655(3) 0.5796(2) 0.91661(10) 0.0149(6) Uani d 1 . .
    H H30 0.756979 0.598566 0.953652 0.018 Uiso calc 1 . .
    C C31 0.8961(3) 0.5230(2) 0.89111(10) 0.0159(6) Uani d 1 . .
    H H31 0.977935 0.502297 0.910803 0.019 Uiso calc 1 . .
    C C32 0.9086(3) 0.4713(3) 0.84151(10) 0.0160(6) Uani d 1 . .
    H H32 0.997745 0.409752 0.832129 0.019 Uiso calc 1 . .
    C C33 0.8442(3) 0.5353(3) 0.79735(10) 0.0155(6) Uani d 1 . .
    C C34 0.7409(3) 0.6599(2) 0.80507(10) 0.0165(6) Uani d 1 . .
    H H34A 0.713284 0.694001 0.771616 0.020 Uiso calc 1 . .
    H H34B 0.786063 0.719880 0.819411 0.020 Uiso calc 1 . .
    C C35 0.6098(3) 0.6455(2) 0.84144(9) 0.0136(6) Uani d 1 . .
    H H35 0.556541 0.595660 0.824317 0.016 Uiso calc 1 . .
    C C36 0.6867(3) 0.3314(3) 0.84864(10) 0.0175(6) Uani d 1 . .
    C C37 0.8977(3) 0.2693(3) 0.91181(10) 0.0173(6) Uani d 1 . .
    C C38 0.6482(3) 0.3682(3) 0.95096(10) 0.0173(6) Uani d 1 . .
    C C39 0.5932(3) 0.8834(2) 0.89063(9) 0.0122(6) Uani d 1 . .
    C C40 0.6901(3) 0.9485(2) 0.86506(10) 0.0166(6) Uani d 1 . .
    H H40 0.702505 0.953906 0.828798 0.020 Uiso calc 1 . .
    C C41 0.7676(3) 1.0048(3) 0.89304(10) 0.0192(6) Uani d 1 . .
    H H41 0.832112 1.049971 0.875878 0.023 Uiso calc 1 . .
    C C42 0.7511(3) 0.9952(3) 0.94643(11) 0.0200(7) Uani d 1 . .
    H H42 0.803154 1.035219 0.965383 0.024 Uiso calc 1 . .
    C C43 0.6592(3) 0.9277(3) 0.97171(10) 0.0157(6) Uani d 1 . .
    H H43 0.650592 0.919132 1.007893 0.019 Uiso calc 1 . .
    C C44 0.5792(3) 0.8722(2) 0.94406(10) 0.0139(6) Uani d 1 . .
    H H44 0.515241 0.826836 0.961476 0.017 Uiso calc 1 . .
    C C45 0.3386(3) 0.7855(2) 0.89292(10) 0.0134(6) Uani d 1 . .
    C C46 0.3015(3) 0.6696(3) 0.90128(10) 0.0169(6) Uani d 1 . .
    H H46 0.361384 0.596876 0.886685 0.020 Uiso calc 1 . .
    C C47 0.1768(3) 0.6603(3) 0.93104(11) 0.0205(7) Uani d 1 . .
    H H47 0.153518 0.581082 0.937688 0.025 Uiso calc 1 . .
    C C48 0.0867(3) 0.7676(3) 0.95092(11) 0.0201(7) Uani d 1 . .
    H H48 0.000884 0.761797 0.970466 0.024 Uiso calc 1 . .
    C C49 0.1227(3) 0.8837(3) 0.94208(10) 0.0183(6) Uani d 1 . .
    H H49 0.060856 0.956466 0.955709 0.022 Uiso calc 1 . .
    C C50 0.2479(3) 0.8940(3) 0.91362(10) 0.0160(6) Uani d 1 . .
    H H50 0.272247 0.973078 0.908149 0.019 Uiso calc 1 . .
    C C51 0.4586(3) 0.8938(2) 0.79783(9) 0.0142(6) Uani d 1 . .
    C C52 0.4425(3) 0.8367(3) 0.75349(10) 0.0169(6) Uani d 1 . .
    H H52 0.456999 0.748360 0.752392 0.020 Uiso calc 1 . .
    C C53 0.4047(3) 0.9112(3) 0.71075(10) 0.0218(7) Uani d 1 . .
    H H53 0.393439 0.873265 0.680526 0.026 Uiso calc 1 . .
    C C54 0.3839(3) 1.0399(3) 0.71241(11) 0.0262(7) Uani d 1 . .
    H H54 0.359061 1.089691 0.683175 0.031 Uiso calc 1 . .
    C C55 0.3990(3) 1.0971(3) 0.75671(11) 0.0268(7) Uani d 1 . .
    H H55 0.384692 1.185501 0.757477 0.032 Uiso calc 1 . .
    C C56 0.4353(3) 1.0245(3) 0.79987(10) 0.0199(7) Uani d 1 . .
    H H56 0.444019 1.063075 0.830287 0.024 Uiso calc 1 . .
    P P1 0.94285(7) 0.20756(6) 0.64553(2) 0.01226(16) Uani d 1 . .
    O O1 0.5518(2) 0.53885(18) 0.72809(7) 0.0245(5) Uani d 1 . .
    Fe Fe1 0.70408(4) 0.60845(4) 0.59115(2) 0.01357(11) Uani d 1 . .
    C C1 0.8213(3) 0.4256(2) 0.60006(9) 0.0126(6) Uani d 1 . .
    H H1 0.913470 0.411913 0.578387 0.015 Uiso calc 1 . .
    C C2 0.7095(3) 0.4278(2) 0.57052(10) 0.0160(6) Uani d 1 . .
    H H2 0.731133 0.405510 0.533685 0.019 Uiso calc 1 . .
    O O2 0.4934(2) 0.81613(18) 0.55330(8) 0.0254(5) Uani d 1 . .
    C C3 0.5726(3) 0.4871(3) 0.58972(11) 0.0185(6) Uani d 1 . .
    H H3 0.499787 0.506083 0.565967 0.022 Uiso calc 1 . .
    O O3 0.9219(2) 0.6536(2) 0.50941(8) 0.0273(5) Uani d 1 . .
    C C4 0.5435(3) 0.5435(3) 0.63893(10) 0.0174(6) Uani d 1 . .
    H H4 0.453410 0.606242 0.643897 0.021 Uiso calc 1 . .
    O O4 0.7946(2) 0.73153(19) 0.67411(8) 0.0272(5) Uani d 1 . .
    C C5 0.5929(3) 0.4868(3) 0.68714(10) 0.0174(6) Uani d 1 . .
    C C6 0.6918(3) 0.3593(3) 0.68483(10) 0.0171(6) Uani d 1 . .
    H H6A 0.649606 0.299488 0.668921 0.021 Uiso calc 1 . .
    H H6B 0.707112 0.328216 0.719929 0.021 Uiso calc 1 . .
    C C7 0.8327(3) 0.3667(2) 0.65366(9) 0.0130(6) Uani d 1 . .
    H H7 0.880827 0.416729 0.672986 0.016 Uiso calc 1 . .
    C C8 0.5753(3) 0.7365(3) 0.56836(10) 0.0173(6) Uani d 1 . .
    C C9 0.8363(3) 0.6373(3) 0.54088(11) 0.0186(6) Uani d 1 . .
    C C10 0.7618(3) 0.6834(3) 0.64182(11) 0.0181(6) Uani d 1 . .
    C C11 0.8592(3) 0.1224(2) 0.60744(10) 0.0125(6) Uani d 1 . .
    C C12 0.8886(3) 0.1261(2) 0.55398(10) 0.0133(6) Uani d 1 . .
    H H12 0.957399 0.168329 0.538081 0.016 Uiso calc 1 . .
    C C13 0.8167(3) 0.0676(2) 0.52443(10) 0.0159(6) Uani d 1 . .
    H H13 0.836029 0.070149 0.488247 0.019 Uiso calc 1 . .
    C C14 0.7169(3) 0.0058(3) 0.54771(10) 0.0186(6) Uani d 1 . .
    H H14 0.669280 -0.035317 0.527338 0.022 Uiso calc 1 . .
    C C15 0.6853(3) 0.0030(3) 0.60082(10) 0.0177(6) Uani d 1 . .
    H H15 0.615918 -0.039006 0.616404 0.021 Uiso calc 1 . .
    C C16 0.7559(3) 0.0620(2) 0.63085(10) 0.0150(6) Uani d 1 . .
    H H16 0.734259 0.061266 0.666957 0.018 Uiso calc 1 . .
    C C17 1.1110(3) 0.2205(2) 0.61364(9) 0.0139(6) Uani d 1 . .
    C C18 1.2036(3) 0.1120(3) 0.59409(9) 0.0155(6) Uani d 1 . .
    H H18 1.175348 0.034497 0.595495 0.019 Uiso calc 1 . .
    C C19 1.3374(3) 0.1205(3) 0.57264(10) 0.0189(7) Uani d 1 . .
    H H19 1.400826 0.047994 0.559412 0.023 Uiso calc 1 . .
    C C20 1.3790(3) 0.2337(3) 0.57043(11) 0.0221(7) Uani d 1 . .
    H H20 1.470133 0.238330 0.555546 0.026 Uiso calc 1 . .
    C C21 1.2875(3) 0.3400(3) 0.58992(11) 0.0236(7) Uani d 1 . .
    H H21 1.316252 0.417319 0.588198 0.028 Uiso calc 1 . .
    C C22 1.1544(3) 0.3338(3) 0.61191(10) 0.0188(6) Uani d 1 . .
    H H22 1.092670 0.406478 0.625785 0.023 Uiso calc 1 . .
    C C23 0.9730(3) 0.1234(3) 0.70496(10) 0.0157(6) Uani d 1 . .
    C C24 0.9921(3) -0.0070(3) 0.70735(11) 0.0226(7) Uani d 1 . .
    H H24 0.976679 -0.050371 0.679188 0.027 Uiso calc 1 . .
    C C25 1.0334(3) -0.0724(3) 0.75100(12) 0.0298(8) Uani d 1 . .
    H H25 1.044555 -0.160654 0.753021 0.036 Uiso calc 1 . .
    C C26 1.0588(3) -0.0089(3) 0.79202(11) 0.0272(8) Uani d 1 . .
    H H26 1.087283 -0.054269 0.821806 0.033 Uiso calc 1 . .
    C C27 1.0425(3) 0.1197(3) 0.78950(10) 0.0253(7) Uani d 1 . .
    H H27 1.061477 0.162045 0.817316 0.030 Uiso calc 1 . .
    C C28 0.9983(3) 0.1875(3) 0.74612(10) 0.0194(6) Uani d 1 . .
    H H28 0.985532 0.275874 0.744555 0.023 Uiso calc 1 . .
    B B1 1.1632(3) 0.7161(3) 0.59857(12) 0.0190(7) Uani d 1 . .
    F F1 1.06555(19) 0.81871(17) 0.58349(7) 0.0392(5) Uani d 1 . .
    F F2 1.09598(19) 0.62678(16) 0.62366(7) 0.0344(5) Uani d 1 . .
    F F3 1.25338(19) 0.66298(17) 0.55619(6) 0.0332(5) Uani d 1 . .
    F F4 1.24188(19) 0.75704(18) 0.63210(7) 0.0371(5) Uani d 1 . .
    B B2 1.2845(4) 0.2994(3) 0.90769(14) 0.0241(8) Uani d 1 . .
    F F5 1.2026(2) 0.3128(2) 0.86803(8) 0.0563(6) Uani d 1 . .
    F F6 1.3542(2) 0.17533(15) 0.91095(6) 0.0358(5) Uani d 1 . .
    F F7 1.38046(19) 0.37573(18) 0.89795(8) 0.0454(5) Uani d 1 . .
    F F8 1.1993(2) 0.33346(18) 0.95371(7) 0.0453(5) Uani d 1 . .
    Cl Cl1A 1.25733(10) 0.41520(8) 0.72180(3) 0.0411(2) Uani d 1 . .
    Cl Cl2A 1.18892(9) 0.61367(8) 0.79693(3) 0.0331(2) Uani d 1 . .
    C C57A 1.1926(4) 0.5766(3) 0.73249(11) 0.0316(7) Uani d 1 . .
    H H57A 1.251916 0.624921 0.710549 0.038 Uiso calc 1 . .
    H H57B 1.097398 0.601362 0.722659 0.038 Uiso calc 1 . .
loop_
    _atom_site_aniso_label
    _atom_site_aniso_U_11
    _atom_site_aniso_U_22
    _atom_site_aniso_U_33
    _atom_site_aniso_U_12
    _atom_site_aniso_U_13
    _atom_site_aniso_U_23
    P2 0.0146(4) 0.0111(4) 0.0105(3) -0.0010(3) -0.0010(3) -0.0018(3)
    Fe2 0.0128(2) 0.0127(2) 0.0132(2) -0.00214(16) -0.00068(16) -0.00078(15)
    O5 0.0223(11) 0.0224(12) 0.0170(10) -0.0010(9) 0.0020(9) -0.0053(8)
    O6 0.0321(13) 0.0305(13) 0.0221(11) -0.0144(10) -0.0070(10) -0.0037(10)
    O7 0.0209(11) 0.0180(12) 0.0293(11) -0.0023(10) -0.0039(9) 0.0023(9)
    O8 0.0297(13) 0.0345(14) 0.0203(11) -0.0111(11) 0.0054(10) 0.0043(10)
    C29 0.0149(15) 0.0135(15) 0.0123(13) -0.0005(12) 0.0044(11) -0.0014(11)
    C30 0.0204(15) 0.0107(14) 0.0149(13) -0.0050(12) -0.0041(12) -0.0002(11)
    C31 0.0180(15) 0.0121(15) 0.0194(14) -0.0062(12) -0.0051(12) 0.0019(11)
    C32 0.0106(14) 0.0142(15) 0.0230(15) -0.0035(12) 0.0009(12) -0.0011(12)
    C33 0.0137(14) 0.0141(15) 0.0185(14) -0.0059(12) 0.0034(12) -0.0006(11)
    C34 0.0195(15) 0.0147(15) 0.0128(13) -0.0009(12) 0.0029(11) -0.0003(11)
    C35 0.0151(14) 0.0111(14) 0.0127(13) 0.0011(11) -0.0014(11) -0.0019(11)
    C36 0.0163(15) 0.0162(16) 0.0181(15) -0.0027(12) 0.0015(12) 0.0036(12)
    C37 0.0190(16) 0.0166(16) 0.0171(14) -0.0066(13) 0.0003(12) -0.0024(12)
    C38 0.0187(16) 0.0125(15) 0.0204(15) -0.0002(12) -0.0075(13) 0.0006(12)
    C39 0.0112(14) 0.0103(14) 0.0140(13) 0.0010(11) -0.0025(11) -0.0017(10)
    C40 0.0203(15) 0.0146(15) 0.0132(13) -0.0024(12) 0.0013(12) -0.0007(11)
    C41 0.0157(15) 0.0205(16) 0.0219(15) -0.0079(13) 0.0039(12) -0.0027(12)
    C42 0.0164(15) 0.0222(17) 0.0215(15) -0.0020(13) -0.0035(12) -0.0089(12)
    C43 0.0154(15) 0.0174(16) 0.0122(13) 0.0011(12) -0.0009(11) -0.0029(11)
    C44 0.0146(14) 0.0104(14) 0.0149(13) -0.0006(11) 0.0022(11) -0.0018(11)
    C45 0.0139(14) 0.0151(15) 0.0121(13) -0.0029(12) -0.0055(11) -0.0006(11)
    C46 0.0157(15) 0.0161(16) 0.0189(14) -0.0025(12) -0.0023(12) -0.0042(12)
    C47 0.0202(16) 0.0203(17) 0.0241(15) -0.0091(13) -0.0076(13) 0.0030(12)
    C48 0.0120(15) 0.0276(18) 0.0216(15) -0.0054(13) -0.0027(12) -0.0015(13)
    C49 0.0144(15) 0.0215(17) 0.0170(14) 0.0016(12) -0.0022(12) -0.0040(12)
    C50 0.0192(15) 0.0127(15) 0.0164(14) -0.0019(12) -0.0055(12) -0.0021(11)
    C51 0.0151(14) 0.0132(15) 0.0126(13) -0.0005(12) -0.0003(11) -0.0002(11)
    C52 0.0161(15) 0.0173(16) 0.0174(14) -0.0041(12) 0.0000(12) -0.0042(12)
    C53 0.0190(16) 0.0320(19) 0.0136(14) -0.0036(14) -0.0025(12) -0.0015(13)
    C54 0.0269(18) 0.033(2) 0.0160(15) -0.0023(15) -0.0049(13) 0.0083(13)
    C55 0.0343(19) 0.0172(17) 0.0269(17) -0.0002(14) -0.0066(14) 0.0023(13)
    C56 0.0286(17) 0.0125(15) 0.0175(14) -0.0005(13) -0.0050(13) -0.0004(12)
    P1 0.0142(4) 0.0106(4) 0.0114(3) -0.0015(3) -0.0006(3) -0.0023(3)
    O1 0.0242(12) 0.0230(12) 0.0231(11) -0.0030(9) 0.0086(9) -0.0082(9)
    Fe1 0.0123(2) 0.0118(2) 0.0157(2) -0.00230(16) 0.00080(16) -0.00029(16)
    C1 0.0148(14) 0.0106(14) 0.0109(12) -0.0016(11) 0.0028(11) -0.0023(10)
    C2 0.0225(16) 0.0093(14) 0.0171(14) -0.0055(12) -0.0020(12) -0.0013(11)
    O2 0.0208(12) 0.0184(12) 0.0360(12) -0.0016(10) -0.0063(10) 0.0042(10)
    C3 0.0164(15) 0.0165(16) 0.0246(15) -0.0080(12) -0.0049(12) 0.0059(12)
    O3 0.0255(12) 0.0338(14) 0.0228(11) -0.0115(10) 0.0045(10) 0.0023(9)
    C4 0.0087(14) 0.0159(16) 0.0258(15) -0.0025(12) 0.0033(12) 0.0025(12)
    O4 0.0359(13) 0.0264(13) 0.0219(11) -0.0117(10) -0.0031(10) -0.0035(10)
    C5 0.0112(14) 0.0169(16) 0.0230(15) -0.0059(12) 0.0066(12) 0.0000(12)
    C6 0.0187(15) 0.0176(16) 0.0130(13) -0.0031(12) 0.0047(12) -0.0009(11)
    C7 0.0158(14) 0.0106(14) 0.0122(13) -0.0021(11) 0.0004(11) -0.0031(11)
    C8 0.0152(15) 0.0172(16) 0.0205(15) -0.0087(13) 0.0038(12) -0.0022(12)
    C9 0.0209(16) 0.0161(16) 0.0191(15) -0.0027(13) -0.0057(13) -0.0001(12)
    C10 0.0178(15) 0.0135(15) 0.0193(15) -0.0012(12) 0.0058(12) 0.0038(12)
    C11 0.0132(14) 0.0097(14) 0.0139(13) -0.0005(11) -0.0018(11) -0.0017(11)
    C12 0.0123(14) 0.0115(15) 0.0148(13) -0.0017(11) 0.0019(11) -0.0012(11)
    C13 0.0170(15) 0.0168(15) 0.0124(13) 0.0002(12) -0.0016(11) -0.0026(11)
    C14 0.0190(16) 0.0179(16) 0.0205(14) -0.0052(13) -0.0044(12) -0.0058(12)
    C15 0.0163(15) 0.0154(15) 0.0209(14) -0.0053(12) 0.0025(12) -0.0011(12)
    C16 0.0185(15) 0.0134(15) 0.0126(13) -0.0026(12) -0.0010(11) -0.0014(11)
    C17 0.0146(14) 0.0155(15) 0.0111(13) -0.0011(12) -0.0026(11) -0.0019(11)
    C18 0.0174(15) 0.0162(15) 0.0139(13) -0.0036(12) -0.0045(11) -0.0028(11)
    C19 0.0129(15) 0.0249(17) 0.0161(14) 0.0047(13) -0.0049(12) -0.0039(12)
    C20 0.0118(15) 0.0287(18) 0.0256(16) -0.0050(13) -0.0007(12) -0.0007(13)
    C21 0.0170(16) 0.0215(17) 0.0341(17) -0.0074(13) -0.0035(13) -0.0022(14)
    C22 0.0169(15) 0.0156(16) 0.0242(15) -0.0025(12) -0.0038(12) -0.0055(12)
    C23 0.0139(14) 0.0177(15) 0.0126(13) 0.0000(12) 0.0023(11) 0.0015(11)
    C24 0.0269(17) 0.0185(17) 0.0221(15) -0.0032(13) -0.0052(13) -0.0004(12)
    C25 0.0345(19) 0.0215(18) 0.0311(18) -0.0018(15) -0.0054(15) 0.0066(14)
    C26 0.0226(17) 0.038(2) 0.0151(15) 0.0037(15) -0.0015(13) 0.0095(14)
    C27 0.0242(17) 0.034(2) 0.0129(14) 0.0034(14) 0.0005(12) -0.0068(13)
    C28 0.0185(16) 0.0220(17) 0.0156(14) -0.0003(13) -0.0004(12) -0.0040(12)
    B1 0.0183(18) 0.0163(18) 0.0203(17) 0.0000(14) -0.0015(14) -0.0007(14)
    F1 0.0316(11) 0.0366(12) 0.0390(11) 0.0082(9) 0.0001(9) 0.0159(9)
    F2 0.0425(12) 0.0244(10) 0.0363(10) -0.0137(9) 0.0039(9) 0.0046(8)
    F3 0.0360(11) 0.0324(11) 0.0274(10) -0.0036(9) 0.0068(8) -0.0092(8)
    F4 0.0352(11) 0.0458(13) 0.0344(10) -0.0141(9) -0.0067(9) -0.0093(9)
    B2 0.0226(19) 0.0179(19) 0.0313(19) -0.0027(15) -0.0054(16) 0.0039(15)
    F5 0.0337(12) 0.0883(18) 0.0516(13) -0.0204(12) -0.0224(10) 0.0308(12)
    F6 0.0588(13) 0.0175(10) 0.0240(9) 0.0039(9) -0.0005(9) 0.0003(7)
    F7 0.0285(11) 0.0290(12) 0.0799(16) -0.0121(9) 0.0014(10) -0.0064(11)
    F8 0.0466(13) 0.0345(12) 0.0496(12) -0.0045(10) 0.0119(10) -0.0154(10)
    Cl1A 0.0475(6) 0.0249(5) 0.0523(5) -0.0028(4) -0.0173(4) -0.0064(4)
    Cl2A 0.0452(5) 0.0323(5) 0.0239(4) -0.0120(4) -0.0065(4) 0.0026(3)
    C57A 0.041(2) 0.0278(15) 0.0252(14) -0.0055(15) -0.0040(14) 0.0010(13)
_geom_special_details
;
 All esds (except the esd in the dihedral angle between two l.s. planes)
 are estimated using the full covariance matrix.  The cell esds are taken
 into account individually in the estimation of esds in distances, angles
 and torsion angles; correlations between esds in cell parameters are only
 used when they are defined by crystal symmetry.  An approximate (isotropic)
 treatment of cell esds is used for estimating esds involving l.s. planes.
;
loop_
    _geom_bond_atom_site_label_1
    _geom_bond_atom_site_label_2
    _geom_bond_site_symmetry_2
    _geom_bond_distance
    _geom_bond_publ_flag
    P2 C35 . 1.853(3) ?
    P2 C39 . 1.799(3) ?
    P2 C45 . 1.807(3) ?
    P2 C51 . 1.810(3) ?
    Fe2 C29 . 2.094(3) ?
    Fe2 C30 . 2.074(3) ?
    Fe2 C31 . 2.068(3) ?
    Fe2 C32 . 2.134(3) ?
    Fe2 C36 . 1.815(3) ?
    Fe2 C37 . 1.812(3) ?
    Fe2 C38 . 1.808(3) ?
    O5 C33 . 1.234(3) ?
    O6 C36 . 1.150(3) ?
    O7 C37 . 1.149(3) ?
    O8 C38 . 1.145(3) ?
    C29 H29 . 1.0000 ?
    C29 C30 . 1.442(4) ?
    C29 C35 . 1.538(3) ?
    C30 H30 . 1.0000 ?
    C30 C31 . 1.408(4) ?
    C31 H31 . 1.0000 ?
    C31 C32 . 1.435(4) ?
    C32 H32 . 1.0000 ?
    C32 C33 . 1.475(4) ?
    C33 C34 . 1.524(4) ?
    C34 H34A . 0.9900 ?
    C34 H34B . 0.9900 ?
    C34 C35 . 1.546(4) ?
    C35 H35 . 1.0000 ?
    C39 C40 . 1.405(4) ?
    C39 C44 . 1.401(3) ?
    C40 H40 . 0.9500 ?
    C40 C41 . 1.388(4) ?
    C41 H41 . 0.9500 ?
    C41 C42 . 1.399(4) ?
    C42 H42 . 0.9500 ?
    C42 C43 . 1.383(4) ?
    C43 H43 . 0.9500 ?
    C43 C44 . 1.396(4) ?
    C44 H44 . 0.9500 ?
    C45 C46 . 1.399(4) ?
    C45 C50 . 1.413(4) ?
    C46 H46 . 0.9500 ?
    C46 C47 . 1.399(4) ?
    C47 H47 . 0.9500 ?
    C47 C48 . 1.393(4) ?
    C48 H48 . 0.9500 ?
    C48 C49 . 1.398(4) ?
    C49 H49 . 0.9500 ?
    C49 C50 . 1.390(4) ?
    C50 H50 . 0.9500 ?
    C51 C52 . 1.400(4) ?
    C51 C56 . 1.405(4) ?
    C52 H52 . 0.9500 ?
    C52 C53 . 1.401(4) ?
    C53 H53 . 0.9500 ?
    C53 C54 . 1.384(4) ?
    C54 H54 . 0.9500 ?
    C54 C55 . 1.397(4) ?
    C55 H55 . 0.9500 ?
    C55 C56 . 1.397(4) ?
    C56 H56 . 0.9500 ?
    P1 C7 . 1.853(3) ?
    P1 C11 . 1.799(3) ?
    P1 C17 . 1.801(3) ?
    P1 C23 . 1.805(3) ?
    O1 C5 . 1.229(3) ?
    Fe1 C1 . 2.106(3) ?
    Fe1 C2 . 2.071(3) ?
    Fe1 C3 . 2.065(3) ?
    Fe1 C4 . 2.127(3) ?
    Fe1 C8 . 1.816(3) ?
    Fe1 C9 . 1.809(3) ?
    Fe1 C10 . 1.822(3) ?
    C1 H1 . 1.0000 ?
    C1 C2 . 1.434(4) ?
    C1 C7 . 1.533(3) ?
    C2 H2 . 1.0000 ?
    C2 C3 . 1.412(4) ?
    O2 C8 . 1.149(3) ?
    C3 H3 . 1.0000 ?
    C3 C4 . 1.436(4) ?
    O3 C9 . 1.145(3) ?
    C4 H4 . 1.0000 ?
    C4 C5 . 1.482(4) ?
    O4 C10 . 1.144(3) ?
    C5 C6 . 1.522(4) ?
    C6 H6A . 0.9900 ?
    C6 H6B . 0.9900 ?
    C6 C7 . 1.544(4) ?
    C7 H7 . 1.0000 ?
    C11 C12 . 1.404(3) ?
    C11 C16 . 1.402(4) ?
    C12 H12 . 0.9500 ?
    C12 C13 . 1.390(4) ?
    C13 H13 . 0.9500 ?
    C13 C14 . 1.384(4) ?
    C14 H14 . 0.9500 ?
    C14 C15 . 1.397(4) ?
    C15 H15 . 0.9500 ?
    C15 C16 . 1.393(4) ?
    C16 H16 . 0.9500 ?
    C17 C18 . 1.411(4) ?
    C17 C22 . 1.400(4) ?
    C18 H18 . 0.9500 ?
    C18 C19 . 1.396(4) ?
    C19 H19 . 0.9500 ?
    C19 C20 . 1.389(4) ?
    C20 H20 . 0.9500 ?
    C20 C21 . 1.388(4) ?
    C21 H21 . 0.9500 ?
    C21 C22 . 1.388(4) ?
    C22 H22 . 0.9500 ?
    C23 C24 . 1.402(4) ?
    C23 C28 . 1.403(4) ?
    C24 H24 . 0.9500 ?
    C24 C25 . 1.386(4) ?
    C25 H25 . 0.9500 ?
    C25 C26 . 1.397(4) ?
    C26 H26 . 0.9500 ?
    C26 C27 . 1.384(4) ?
    C27 H27 . 0.9500 ?
    C27 C28 . 1.400(4) ?
    C28 H28 . 0.9500 ?
    B1 F1 . 1.394(4) ?
    B1 F2 . 1.396(4) ?
    B1 F3 . 1.404(3) ?
    B1 F4 . 1.406(4) ?
    B2 F5 . 1.392(4) ?
    B2 F6 . 1.389(4) ?
    B2 F7 . 1.393(4) ?
    B2 F8 . 1.405(4) ?
    Cl1A C57A . 1.771(3) ?
    Cl2A C57A . 1.765(3) ?
    C57A H57A . 0.9900 ?
    C57A H57B . 0.9900 ?
loop_
    _geom_angle_atom_site_label_1
    _geom_angle_atom_site_label_2
    _geom_angle_atom_site_label_3
    _geom_angle_site_symmetry_1
    _geom_angle_site_symmetry_3
    _geom_angle
    _geom_angle_publ_flag
    C39 P2 C35 . . 107.22(12) ?
    C39 P2 C45 . . 109.80(12) ?
    C39 P2 C51 . . 108.45(12) ?
    C45 P2 C35 . . 109.27(12) ?
    C45 P2 C51 . . 109.02(12) ?
    C51 P2 C35 . . 113.05(12) ?
    C29 Fe2 C32 . . 85.14(10) ?
    C30 Fe2 C29 . . 40.48(10) ?
    C30 Fe2 C32 . . 72.09(10) ?
    C31 Fe2 C29 . . 72.52(11) ?
    C31 Fe2 C30 . . 39.75(10) ?
    C31 Fe2 C32 . . 39.90(10) ?
    C36 Fe2 C29 . . 98.70(11) ?
    C36 Fe2 C30 . . 136.74(11) ?
    C36 Fe2 C31 . . 134.13(11) ?
    C36 Fe2 C32 . . 95.62(11) ?
    C37 Fe2 C29 . . 160.40(12) ?
    C37 Fe2 C30 . . 120.23(12) ?
    C37 Fe2 C31 . . 92.41(12) ?
    C37 Fe2 C32 . . 91.19(11) ?
    C37 Fe2 C36 . . 100.82(12) ?
    C38 Fe2 C29 . . 88.42(11) ?
    C38 Fe2 C30 . . 95.26(11) ?
    C38 Fe2 C31 . . 126.49(11) ?
    C38 Fe2 C32 . . 166.34(12) ?
    C38 Fe2 C36 . . 97.26(12) ?
    C38 Fe2 C37 . . 90.87(12) ?
    Fe2 C29 H29 . . 111.9 ?
    C30 C29 Fe2 . . 69.04(15) ?
    C30 C29 H29 . . 111.9 ?
    C30 C29 C35 . . 125.5(2) ?
    C35 C29 Fe2 . . 119.85(17) ?
    C35 C29 H29 . . 111.9 ?
    Fe2 C30 H30 . . 119.5 ?
    C29 C30 Fe2 . . 70.48(15) ?
    C29 C30 H30 . . 119.5 ?
    C31 C30 Fe2 . . 69.88(15) ?
    C31 C30 C29 . . 119.4(2) ?
    C31 C30 H30 . . 119.5 ?
    Fe2 C31 H31 . . 118.8 ?
    C30 C31 Fe2 . . 70.37(16) ?
    C30 C31 H31 . . 118.8 ?
    C30 C31 C32 . . 121.2(2) ?
    C32 C31 Fe2 . . 72.50(15) ?
    C32 C31 H31 . . 118.8 ?
    Fe2 C32 H32 . . 114.1 ?
    C31 C32 Fe2 . . 67.59(15) ?
    C31 C32 H32 . . 114.1 ?
    C31 C32 C33 . . 125.5(2) ?
    C33 C32 Fe2 . . 112.39(18) ?
    C33 C32 H32 . . 114.1 ?
    O5 C33 C32 . . 121.1(2) ?
    O5 C33 C34 . . 119.6(2) ?
    C32 C33 C34 . . 119.1(2) ?
    C33 C34 H34A . . 109.3 ?
    C33 C34 H34B . . 109.3 ?
    C33 C34 C35 . . 111.5(2) ?
    H34A C34 H34B . . 108.0 ?
    C35 C34 H34A . . 109.3 ?
    C35 C34 H34B . . 109.3 ?
    P2 C35 H35 . . 108.9 ?
    C29 C35 P2 . . 107.10(17) ?
    C29 C35 C34 . . 113.7(2) ?
    C29 C35 H35 . . 108.9 ?
    C34 C35 P2 . . 109.12(18) ?
    C34 C35 H35 . . 108.9 ?
    O6 C36 Fe2 . . 177.8(2) ?
    O7 C37 Fe2 . . 178.2(3) ?
    O8 C38 Fe2 . . 179.3(3) ?
    C40 C39 P2 . . 120.3(2) ?
    C44 C39 P2 . . 119.8(2) ?
    C44 C39 C40 . . 119.7(2) ?
    C39 C40 H40 . . 120.2 ?
    C41 C40 C39 . . 119.7(2) ?
    C41 C40 H40 . . 120.2 ?
    C40 C41 H41 . . 119.9 ?
    C40 C41 C42 . . 120.3(3) ?
    C42 C41 H41 . . 119.9 ?
    C41 C42 H42 . . 119.9 ?
    C43 C42 C41 . . 120.3(3) ?
    C43 C42 H42 . . 119.9 ?
    C42 C43 H43 . . 120.0 ?
    C42 C43 C44 . . 120.0(2) ?
    C44 C43 H43 . . 120.0 ?
    C39 C44 H44 . . 120.0 ?
    C43 C44 C39 . . 120.1(3) ?
    C43 C44 H44 . . 120.0 ?
    C46 C45 P2 . . 122.0(2) ?
    C46 C45 C50 . . 119.8(3) ?
    C50 C45 P2 . . 118.2(2) ?
    C45 C46 H46 . . 119.9 ?
    C47 C46 C45 . . 120.3(3) ?
    C47 C46 H46 . . 119.9 ?
    C46 C47 H47 . . 120.1 ?
    C48 C47 C46 . . 119.8(3) ?
    C48 C47 H47 . . 120.1 ?
    C47 C48 H48 . . 120.0 ?
    C47 C48 C49 . . 119.9(3) ?
    C49 C48 H48 . . 120.0 ?
    C48 C49 H49 . . 119.6 ?
    C50 C49 C48 . . 120.9(3) ?
    C50 C49 H49 . . 119.6 ?
    C45 C50 H50 . . 120.4 ?
    C49 C50 C45 . . 119.2(3) ?
    C49 C50 H50 . . 120.4 ?
    C52 C51 P2 . . 121.0(2) ?
    C52 C51 C56 . . 120.5(2) ?
    C56 C51 P2 . . 118.3(2) ?
    C51 C52 H52 . . 120.3 ?
    C51 C52 C53 . . 119.3(3) ?
    C53 C52 H52 . . 120.3 ?
    C52 C53 H53 . . 119.9 ?
    C54 C53 C52 . . 120.2(3) ?
    C54 C53 H53 . . 119.9 ?
    C53 C54 H54 . . 119.7 ?
    C53 C54 C55 . . 120.6(3) ?
    C55 C54 H54 . . 119.7 ?
    C54 C55 H55 . . 120.0 ?
    C56 C55 C54 . . 120.1(3) ?
    C56 C55 H55 . . 120.0 ?
    C51 C56 H56 . . 120.4 ?
    C55 C56 C51 . . 119.3(3) ?
    C55 C56 H56 . . 120.4 ?
    C11 P1 C7 . . 107.74(12) ?
    C11 P1 C17 . . 110.56(12) ?
    C11 P1 C23 . . 109.76(13) ?
    C17 P1 C7 . . 108.54(12) ?
    C17 P1 C23 . . 106.44(12) ?
    C23 P1 C7 . . 113.81(12) ?
    C1 Fe1 C4 . . 84.95(10) ?
    C2 Fe1 C1 . . 40.14(10) ?
    C2 Fe1 C4 . . 72.30(11) ?
    C3 Fe1 C1 . . 72.32(11) ?
    C3 Fe1 C2 . . 39.93(11) ?
    C3 Fe1 C4 . . 40.04(10) ?
    C8 Fe1 C1 . . 159.35(11) ?
    C8 Fe1 C2 . . 119.34(12) ?
    C8 Fe1 C3 . . 90.88(12) ?
    C8 Fe1 C4 . . 89.74(11) ?
    C8 Fe1 C10 . . 101.08(12) ?
    C9 Fe1 C1 . . 89.05(11) ?
    C9 Fe1 C2 . . 95.78(12) ?
    C9 Fe1 C3 . . 127.05(12) ?
    C9 Fe1 C4 . . 167.04(12) ?
    C9 Fe1 C8 . . 91.88(12) ?
    C9 Fe1 C10 . . 96.79(12) ?
    C10 Fe1 C1 . . 99.29(11) ?
    C10 Fe1 C2 . . 137.07(11) ?
    C10 Fe1 C3 . . 134.26(11) ?
    C10 Fe1 C4 . . 95.51(11) ?
    Fe1 C1 H1 . . 112.0 ?
    C2 C1 Fe1 . . 68.62(15) ?
    C2 C1 H1 . . 112.0 ?
    C2 C1 C7 . . 125.5(2) ?
    C7 C1 Fe1 . . 119.90(17) ?
    C7 C1 H1 . . 112.0 ?
    Fe1 C2 H2 . . 119.4 ?
    C1 C2 Fe1 . . 71.24(15) ?
    C1 C2 H2 . . 119.4 ?
    C3 C2 Fe1 . . 69.78(15) ?
    C3 C2 C1 . . 119.7(2) ?
    C3 C2 H2 . . 119.4 ?
    Fe1 C3 H3 . . 118.9 ?
    C2 C3 Fe1 . . 70.29(15) ?
    C2 C3 H3 . . 118.9 ?
    C2 C3 C4 . . 120.8(2) ?
    C4 C3 Fe1 . . 72.34(16) ?
    C4 C3 H3 . . 118.9 ?
    Fe1 C4 H4 . . 114.0 ?
    C3 C4 Fe1 . . 67.62(15) ?
    C3 C4 H4 . . 114.0 ?
    C3 C4 C5 . . 126.6(2) ?
    C5 C4 Fe1 . . 111.10(18) ?
    C5 C4 H4 . . 114.0 ?
    O1 C5 C4 . . 121.2(3) ?
    O1 C5 C6 . . 120.7(3) ?
    C4 C5 C6 . . 118.0(2) ?
    C5 C6 H6A . . 109.4 ?
    C5 C6 H6B . . 109.4 ?
    C5 C6 C7 . . 111.0(2) ?
    H6A C6 H6B . . 108.0 ?
    C7 C6 H6A . . 109.4 ?
    C7 C6 H6B . . 109.4 ?
    P1 C7 H7 . . 108.6 ?
    C1 C7 P1 . . 106.93(17) ?
    C1 C7 C6 . . 114.4(2) ?
    C1 C7 H7 . . 108.6 ?
    C6 C7 P1 . . 109.73(18) ?
    C6 C7 H7 . . 108.6 ?
    O2 C8 Fe1 . . 178.8(3) ?
    O3 C9 Fe1 . . 178.6(3) ?
    O4 C10 Fe1 . . 178.2(3) ?
    C12 C11 P1 . . 119.8(2) ?
    C16 C11 P1 . . 119.85(19) ?
    C16 C11 C12 . . 120.1(2) ?
    C11 C12 H12 . . 120.1 ?
    C13 C12 C11 . . 119.8(2) ?
    C13 C12 H12 . . 120.1 ?
    C12 C13 H13 . . 120.0 ?
    C14 C13 C12 . . 120.0(2) ?
    C14 C13 H13 . . 120.0 ?
    C13 C14 H14 . . 119.6 ?
    C13 C14 C15 . . 120.8(3) ?
    C15 C14 H14 . . 119.6 ?
    C14 C15 H15 . . 120.1 ?
    C16 C15 C14 . . 119.8(3) ?
    C16 C15 H15 . . 120.1 ?
    C11 C16 H16 . . 120.2 ?
    C15 C16 C11 . . 119.6(2) ?
    C15 C16 H16 . . 120.2 ?
    C18 C17 P1 . . 118.9(2) ?
    C22 C17 P1 . . 120.9(2) ?
    C22 C17 C18 . . 120.0(2) ?
    C17 C18 H18 . . 120.6 ?
    C19 C18 C17 . . 118.8(3) ?
    C19 C18 H18 . . 120.6 ?
    C18 C19 H19 . . 119.6 ?
    C20 C19 C18 . . 120.7(3) ?
    C20 C19 H19 . . 119.6 ?
    C19 C20 H20 . . 119.9 ?
    C21 C20 C19 . . 120.2(3) ?
    C21 C20 H20 . . 119.9 ?
    C20 C21 H21 . . 119.9 ?
    C22 C21 C20 . . 120.3(3) ?
    C22 C21 H21 . . 119.9 ?
    C17 C22 H22 . . 120.0 ?
    C21 C22 C17 . . 120.0(3) ?
    C21 C22 H22 . . 120.0 ?
    C24 C23 P1 . . 120.0(2) ?
    C24 C23 C28 . . 120.2(3) ?
    C28 C23 P1 . . 119.0(2) ?
    C23 C24 H24 . . 120.2 ?
    C25 C24 C23 . . 119.7(3) ?
    C25 C24 H24 . . 120.2 ?
    C24 C25 H25 . . 119.9 ?
    C24 C25 C26 . . 120.2(3) ?
    C26 C25 H25 . . 119.9 ?
    C25 C26 H26 . . 119.8 ?
    C27 C26 C25 . . 120.4(3) ?
    C27 C26 H26 . . 119.8 ?
    C26 C27 H27 . . 119.9 ?
    C26 C27 C28 . . 120.2(3) ?
    C28 C27 H27 . . 119.9 ?
    C23 C28 H28 . . 120.4 ?
    C27 C28 C23 . . 119.3(3) ?
    C27 C28 H28 . . 120.4 ?
    F1 B1 F2 . . 110.1(3) ?
    F1 B1 F3 . . 110.7(2) ?
    F1 B1 F4 . . 108.4(3) ?
    F2 B1 F3 . . 109.8(2) ?
    F2 B1 F4 . . 109.3(2) ?
    F3 B1 F4 . . 108.6(2) ?
    F5 B2 F7 . . 109.7(3) ?
    F5 B2 F8 . . 109.4(3) ?
    F6 B2 F5 . . 108.6(3) ?
    F6 B2 F7 . . 109.7(3) ?
    F6 B2 F8 . . 109.9(3) ?
    F7 B2 F8 . . 109.5(3) ?
    Cl1A C57A H57A . . 109.2 ?
    Cl1A C57A H57B . . 109.2 ?
    Cl2A C57A Cl1A . . 112.05(17) ?
    Cl2A C57A H57A . . 109.2 ?
    Cl2A C57A H57B . . 109.2 ?
    H57A C57A H57B . . 107.9 ?
loop_
    _geom_torsion_atom_site_label_1
    _geom_torsion_atom_site_label_2
    _geom_torsion_atom_site_label_3
    _geom_torsion_atom_site_label_4
    _geom_torsion_site_symmetry_1
    _geom_torsion_site_symmetry_2
    _geom_torsion_site_symmetry_3
    _geom_torsion_site_symmetry_4
    _geom_torsion
    _geom_torsion_publ_flag
    P2 C39 C40 C41 . . . . -176.5(2) ?
    P2 C39 C44 C43 . . . . 175.57(19) ?
    P2 C45 C46 C47 . . . . 179.7(2) ?
    P2 C45 C50 C49 . . . . 178.8(2) ?
    P2 C51 C52 C53 . . . . 176.9(2) ?
    P2 C51 C56 C55 . . . . -177.7(2) ?
    Fe2 C29 C30 C31 . . . . 51.8(2) ?
    Fe2 C29 C35 P2 . . . . 179.24(13) ?
    Fe2 C29 C35 C34 . . . . -60.1(3) ?
    Fe2 C30 C31 C32 . . . . 53.9(2) ?
    Fe2 C31 C32 C33 . . . . 102.3(3) ?
    Fe2 C32 C33 O5 . . . . -115.5(2) ?
    Fe2 C32 C33 C34 . . . . 69.6(3) ?
    O5 C33 C34 C35 . . . . 121.2(3) ?
    C29 C30 C31 Fe2 . . . . -52.0(2) ?
    C29 C30 C31 C32 . . . . 1.9(4) ?
    C30 C29 C35 P2 . . . . -96.3(3) ?
    C30 C29 C35 C34 . . . . 24.3(4) ?
    C30 C31 C32 Fe2 . . . . -53.0(2) ?
    C30 C31 C32 C33 . . . . 49.3(4) ?
    C31 C32 C33 O5 . . . . 166.8(3) ?
    C31 C32 C33 C34 . . . . -8.1(4) ?
    C32 C33 C34 C35 . . . . -63.8(3) ?
    C33 C34 C35 P2 . . . . 173.40(18) ?
    C33 C34 C35 C29 . . . . 53.9(3) ?
    C35 P2 C39 C40 . . . . 85.3(2) ?
    C35 P2 C39 C44 . . . . -88.9(2) ?
    C35 P2 C45 C46 . . . . -10.1(3) ?
    C35 P2 C45 C50 . . . . 171.1(2) ?
    C35 P2 C51 C52 . . . . 33.2(3) ?
    C35 P2 C51 C56 . . . . -150.7(2) ?
    C35 C29 C30 Fe2 . . . . -112.4(2) ?
    C35 C29 C30 C31 . . . . -60.7(4) ?
    C39 P2 C35 C29 . . . . 57.4(2) ?
    C39 P2 C35 C34 . . . . -66.1(2) ?
    C39 P2 C45 C46 . . . . -127.4(2) ?
    C39 P2 C45 C50 . . . . 53.8(2) ?
    C39 P2 C51 C52 . . . . 151.9(2) ?
    C39 P2 C51 C56 . . . . -32.0(3) ?
    C39 C40 C41 C42 . . . . 1.0(4) ?
    C40 C39 C44 C43 . . . . 1.3(4) ?
    C40 C41 C42 C43 . . . . 1.2(4) ?
    C41 C42 C43 C44 . . . . -2.1(4) ?
    C42 C43 C44 C39 . . . . 0.9(4) ?
    C44 C39 C40 C41 . . . . -2.2(4) ?
    C45 P2 C35 C29 . . . . -61.5(2) ?
    C45 P2 C35 C34 . . . . 174.99(17) ?
    C45 P2 C39 C40 . . . . -156.1(2) ?
    C45 P2 C39 C44 . . . . 29.7(2) ?
    C45 P2 C51 C52 . . . . -88.5(2) ?
    C45 P2 C51 C56 . . . . 87.5(2) ?
    C45 C46 C47 C48 . . . . 2.3(4) ?
    C46 C45 C50 C49 . . . . 0.0(4) ?
    C46 C47 C48 C49 . . . . -1.5(4) ?
    C47 C48 C49 C50 . . . . -0.1(4) ?
    C48 C49 C50 C45 . . . . 0.8(4) ?
    C50 C45 C46 C47 . . . . -1.5(4) ?
    C51 P2 C35 C29 . . . . 176.90(17) ?
    C51 P2 C35 C34 . . . . 53.4(2) ?
    C51 P2 C39 C40 . . . . -37.1(2) ?
    C51 P2 C39 C44 . . . . 148.7(2) ?
    C51 P2 C45 C46 . . . . 113.9(2) ?
    C51 P2 C45 C50 . . . . -64.9(2) ?
    C51 C52 C53 C54 . . . . 0.1(4) ?
    C52 C51 C56 C55 . . . . -1.6(4) ?
    C52 C53 C54 C55 . . . . -0.5(4) ?
    C53 C54 C55 C56 . . . . -0.1(5) ?
    C54 C55 C56 C51 . . . . 1.2(5) ?
    C56 C51 C52 C53 . . . . 1.0(4) ?
    P1 C11 C12 C13 . . . . -175.4(2) ?
    P1 C11 C16 C15 . . . . 175.9(2) ?
    P1 C17 C18 C19 . . . . -175.46(19) ?
    P1 C17 C22 C21 . . . . 176.0(2) ?
    P1 C23 C24 C25 . . . . 171.4(2) ?
    P1 C23 C28 C27 . . . . -170.3(2) ?
    O1 C5 C6 C7 . . . . -116.4(3) ?
    Fe1 C1 C2 C3 . . . . -52.1(2) ?
    Fe1 C1 C7 P1 . . . . 179.98(13) ?
    Fe1 C1 C7 C6 . . . . 58.3(3) ?
    Fe1 C2 C3 C4 . . . . -53.9(2) ?
    Fe1 C3 C4 C5 . . . . -100.3(3) ?
    Fe1 C4 C5 O1 . . . . 109.3(3) ?
    Fe1 C4 C5 C6 . . . . -73.2(3) ?
    C1 C2 C3 Fe1 . . . . 52.8(2) ?
    C1 C2 C3 C4 . . . . -1.1(4) ?
    C2 C1 C7 P1 . . . . 96.1(3) ?
    C2 C1 C7 C6 . . . . -25.6(4) ?
    C2 C3 C4 Fe1 . . . . 53.0(2) ?
    C2 C3 C4 C5 . . . . -47.4(4) ?
    C3 C4 C5 O1 . . . . -173.5(3) ?
    C3 C4 C5 C6 . . . . 4.0(4) ?
    C4 C5 C6 C7 . . . . 66.0(3) ?
    C5 C6 C7 P1 . . . . -173.67(18) ?
    C5 C6 C7 C1 . . . . -53.5(3) ?
    C7 P1 C11 C12 . . . . 89.3(2) ?
    C7 P1 C11 C16 . . . . -85.0(2) ?
    C7 P1 C17 C18 . . . . -167.5(2) ?
    C7 P1 C17 C22 . . . . 17.9(3) ?
    C7 P1 C23 C24 . . . . 149.2(2) ?
    C7 P1 C23 C28 . . . . -40.5(3) ?
    C7 C1 C2 Fe1 . . . . 112.2(2) ?
    C7 C1 C2 C3 . . . . 60.1(4) ?
    C11 P1 C7 C1 . . . . -59.7(2) ?
    C11 P1 C7 C6 . . . . 64.9(2) ?
    C11 P1 C17 C18 . . . . -49.5(2) ?
    C11 P1 C17 C22 . . . . 135.9(2) ?
    C11 P1 C23 C24 . . . . 28.4(3) ?
    C11 P1 C23 C28 . . . . -161.3(2) ?
    C11 C12 C13 C14 . . . . -0.2(4) ?
    C12 C11 C16 C15 . . . . 1.6(4) ?
    C12 C13 C14 C15 . . . . 1.2(4) ?
    C13 C14 C15 C16 . . . . -0.7(4) ?
    C14 C15 C16 C11 . . . . -0.7(4) ?
    C16 C11 C12 C13 . . . . -1.2(4) ?
    C17 P1 C7 C1 . . . . 60.1(2) ?
    C17 P1 C7 C6 . . . . -175.37(18) ?
    C17 P1 C11 C12 . . . . -29.1(2) ?
    C17 P1 C11 C16 . . . . 156.6(2) ?
    C17 P1 C23 C24 . . . . -91.3(2) ?
    C17 P1 C23 C28 . . . . 79.0(2) ?
    C17 C18 C19 C20 . . . . -0.1(4) ?
    C18 C17 C22 C21 . . . . 1.4(4) ?
    C18 C19 C20 C21 . . . . 0.4(4) ?
    C19 C20 C21 C22 . . . . 0.3(4) ?
    C20 C21 C22 C17 . . . . -1.2(4) ?
    C22 C17 C18 C19 . . . . -0.8(4) ?
    C23 P1 C7 C1 . . . . 178.39(18) ?
    C23 P1 C7 C6 . . . . -57.1(2) ?
    C23 P1 C11 C12 . . . . -146.3(2) ?
    C23 P1 C11 C16 . . . . 39.5(2) ?
    C23 P1 C17 C18 . . . . 69.6(2) ?
    C23 P1 C17 C22 . . . . -105.0(2) ?
    C23 C24 C25 C26 . . . . -1.3(5) ?
    C24 C23 C28 C27 . . . . 0.0(4) ?
    C24 C25 C26 C27 . . . . 0.1(5) ?
    C25 C26 C27 C28 . . . . 1.1(4) ?
    C26 C27 C28 C23 . . . . -1.1(4) ?
    C28 C23 C24 C25 . . . . 1.2(4) ?
loop_
    _geom_hbond_atom_site_label_D
    _geom_hbond_atom_site_label_H
    _geom_hbond_atom_site_label_A
    _geom_hbond_site_symmetry_A
    _geom_hbond_distance_DH
    _geom_hbond_distance_HA
    _geom_hbond_distance_DA
    _geom_hbond_angle_DHA
    C32 H32 F5 . 1.00 2.37 3.198(3) 139.5
    C43 H43 F6 2_767 0.95 2.33 3.240(3) 159.8
    C44 H44 O8 2_667 0.95 2.56 3.467(3) 159.3
    C46 H46 F7 1_455 0.95 2.40 3.151(3) 135.8
    C49 H49 O7 1_465 0.95 2.60 3.339(3) 135.1
    C50 H50 F6 1_465 0.95 2.53 3.471(3) 168.5
    C52 H52 O1 . 0.95 2.37 3.286(3) 161.0
    C53 H53 F4 1_455 0.95 2.66 3.500(3) 148.4
    C56 H56 F6 1_465 0.95 2.48 3.362(3) 154.5
    C2 H2 F3 2_766 1.00 2.50 3.493(3) 170.1
    C4 H4 F4 1_455 1.00 2.42 3.393(3) 165.2
    C7 H7 O5 . 1.00 2.34 3.192(3) 142.6
    C13 H13 F1 2_766 0.95 2.41 3.232(3) 144.0
    C19 H19 O2 1_645 0.95 2.51 3.393(3) 153.8
    C28 H28 O5 . 0.95 2.41 3.319(4) 161.3
    C57A H57A F4 . 0.99 2.47 3.276(4) 138.7
_shelx_space_group_comment
;
The symmetry employed for this shelxl refinement is uniquely defined
by the following loop, which should always be used as a source of
symmetry information in preference to the above space-group names.
They are only intended as comments.
;
_shelx_estimated_absorpt_T_min     0.805
_shelx_estimated_absorpt_T_max     0.942
_shelx_hkl_file
;
   0   0   3 1.66058 0.94071   4
   0   0   3 2.42371 1.07280   8
   0   0   3 3.43423 1.14205   7
   0   0  -3 10.5010 1.40645   5
   0   0   3 7.73333 0.96150   6
   0   0  -3 0.31090 0.78958   6
   0   0   3 6.95008 1.07247   5
   0   0  -3 10.9534 1.53695   1
   0   0   3 4.73332 1.13823   1
   0   0  -3 2.21643 0.86653   2
   0   0   3 9.81856 1.14501   2
   0   0  -4 2754.58 125.756   1
   0   0   4 2858.02 125.807   1
   0   0   4 2823.67 125.751   4
   0   0   4 2825.13 125.798   8
   0   0   4 2806.96 125.793   7
   0   0  -4 2777.69 125.433   3
   0   0   4 2705.96 125.428   3
   0   0  -4 2751.15 125.630   6
   0   0   4 2892.90 125.634   6
   0   0  -4 2761.31 125.635   5
   0   0   4 2741.91 125.644   5
   0   0   4 2728.50 125.617   2
   0   0  -4 3031.67 125.691   2
   0   0   5 1.94016 2.75749   1
   0   0   5 0.49870 1.58824   2
   0   0  -5 0.32165 2.61049   1
   0   0  -5 0.62264 1.70246   2
   0   0  -5 0.47065 1.31880  10
   0   0   5-0.04991 1.64357  10
   0   0   5-0.45447 2.42157   8
   0   0  -5 0.76333 1.38766   3
   0   0   5 0.92794 1.54621   3
   0   0   5 2.72976 2.39182   7
   0   0  -5 0.34434 2.35098   5
   0   0   5 1.58568 1.52754   6
   0   0   5-3.11905 2.69940   5
   0   0  -5-1.91316 1.92228   6
   0   0   5 1.66101 2.15766   4
   0   0  -6 4065.96 175.113   2
   0   0   6 4047.74 175.045   2
   0   0   6 3822.73 175.295   1
   0   0  -6 4196.20 175.311   1
   0   0  -6 3870.97 174.717  10
   0   0   6 3746.03 174.734  10
   0   0   6 3830.63 175.295   7
   0   0   6 3724.27 175.285   8
   0   0  -6 3820.11 174.739   3
   0   0   6 3868.81 174.750   3
   0   0   6 4187.02 175.065   6
   0   0  -6 4062.77 175.103   6
   0   0  -6 3828.16 175.048   5
   0   0   6 3678.46 175.053   5
   0   0   6 3875.14 175.212   4
   0   0  -7 11.9705 2.46637   2
   0   0  -7 5.85216 1.91860   2
   0   0   7 17.6488 3.67926   1
   0   0   7 11.1121 2.23568   2
   0   0  -7 7.83261 3.33661   1
   0   0   7 10.1360 2.21067  10
   0   0  -7 10.4414 1.75123  10
   0   0   7 17.8918 3.64374   8
   0   0  -7 14.3173 3.25415   8
   0   0  -7 12.4798 2.00757   3
   0   0   7 7.91938 1.82983   3
   0   0   7 19.3703 3.68740   7
   0   0  -7 11.3719 3.14747   7
   0   0   7 17.3370 3.29247   5
   0   0  -7 10.1137 2.93060   5
   0   0   7 8.67393 2.21820   6
   0   0  -7 8.09731 2.59622   6
   0   0   7 18.1145 3.08899   4
   0   0  -8 26.5271 2.98066   2
   0   0  -8 18.5454 2.48143   2
   0   0  -8 29.1811 3.82020   1
   0   0   8 24.3842 4.00901   1
   0   0   8 27.3866 2.73076   2
   0   0  -8 23.2132 2.24856  10
   0   0   8 30.6922 2.58171  10
   0   0  -8 23.5102 3.69423   8
   0   0   8 25.4225 3.90851   8
   0   0   8 29.6191 2.40764   3
   0   0  -8 28.8774 2.45233   3
   0   0  -8 28.9138 3.78203   7
   0   0   8 26.0169 3.88165   7
   0   0  -8 23.7621 3.27458   5
   0   0  -8 28.3038 3.05899   6
   0   0   8 28.4843 2.90095   6
   0   0   8 23.2094 3.30381   5
   0   0   8 25.9358 3.33785   4
   0   0  -9-0.65536 2.33098   2
   0   0  -9 0.33646 1.99738   2
   0   0   9-1.44751 2.08982   2
   0   0   9 3.58347 3.54317   1
   0   0  -9-3.93223 3.36161   1
   0   0   9-2.41252 2.04911  10
   0   0  -9-0.64649 1.64162  10
   0   0  -9 3.69231 3.07658   8
   0   0   9 2.51799 3.47398   8
   0   0   9-0.72207 1.78607   3
   0   0  -9 0.08970 1.85244   3
   0   0   9 3.79154 3.40987   7
   0   0  -9-0.55322 2.93674   7
   0   0  -9-0.30187 2.57995   5
   0   0   9-1.48061 3.02972   5
   0   0   9 1.46872 2.22512   6
   0   0  -9-0.95280 2.53197   6
   0   0  -9 3.05481 1.86285   4
   0   0   9-4.02431 2.84941   4
   0   0 -10 483.335 22.8363   2
   0   0 -10 518.906 23.1840   1
   0   0  10 463.143 23.2456   1
   0   0  10 495.588 22.6579   2
   0   0  10 468.776 22.1731  10
   0   0 -10 480.972 22.1040  10
   0   0  10 491.905 23.3979   7
   0   0  10 476.053 23.3290   8
   0   0 -10 469.327 23.0593   8
   0   0 -10 451.821 22.9574   7
   0   0  10 471.571 22.1815   3
   0   0 -10 472.277 22.1853   3
   0   0 -10 492.075 22.8105   6
   0   0  10 468.622 22.6282   6
   0   0 -10 501.338 22.7714   5
   0   0  10 457.090 22.8379   5
   0   0 -10 489.589 22.8211   4
   0   0  10 480.811 23.0665   4
   0   0 -11 121.440 6.66814   2
   0   0 -11 100.158 6.31991   2
   0   0 -11 111.738 7.10976   1
   0   0  11 115.948 7.58296   1
   0   0  11 106.818 5.89930  10
   0   0 -11 101.907 5.60451  10
   0   0 -11 116.152 7.02254   8
   0   0 -11 103.660 6.86759   7
   0   0  11 116.006 7.46287   7
   0   0  11 110.087 7.31176   8
   0   0 -11 101.911 5.77523   3
   0   0  11 104.451 5.74066   3
   0   0 -11 123.083 6.77084   6
   0   0  11 85.9549 6.07280   6
   0   0 -11 102.334 6.52878   5
   0   0  11 107.800 7.04147   5
   0   0 -11 99.9135 6.27541   4
   0   0  11 123.050 7.14334   4
   0   0 -12 1.11060 2.68807   2
   0   0 -12 2.18231 2.24166   2
   0   0  12 6.85230 3.91222   1
   0   0 -12 4.87121 3.53625   1
   0   0  12 17.4472 3.04153  10
   0   0 -12 4.09639 1.74004  10
   0   0 -12 2.64364 3.37286   8
   0   0  12 4.85046 4.12923   8
   0   0  12 3.02132 1.85731   3
   0   0 -12 3.04044 1.98855   3
   0   0  12 2.28674 3.88518   7
   0   0 -12 7.06003 3.43608   6
   0   0 -12 2.15621 3.49347   7
   0   0 -12 6.86417 3.22340   5
   0   0  12 1.15075 2.18013   6
   0   0  12 15.0620 4.51306   5
   0   0  12 2.34740 3.36198   4
   0   0 -12 3.31443 2.14288   4
   0   0 -13 408.306 18.7675   2
   0   0 -13 406.651 19.2339   1
   0   0  13 367.604 19.2410   1
   0   0  13 375.025 17.7845  10
   0   0 -13 369.498 17.5916  10
   0   0  13 360.518 19.2359   8
   0   0  13 382.387 19.3021   7
   0   0 -13 372.341 17.7477   3
   0   0  13 365.014 17.6869   3
   0   0  13 374.525 18.2578   6
   0   0 -13 373.261 18.6263   6
   0   0 -13 366.018 18.5009   5
   0   0  13 374.373 18.7933   5
   0   0  13 378.356 18.9542   4
   0   0 -13 374.400 18.4976   4
   0   0 -14 6.54496 2.92312   2
   0   0  14 7.75855 4.29237   1
   0   0  14 8.72161 2.44350  10
   0   0  14 7.76620 4.03269   8
   0   0 -14 5.48128 2.07607   3
   0   0 -14 10.2970 3.41101   6
   0   0  14 5.75075 4.09090   7
   0   0  14 8.30906 3.83445   5
   0   0  14 8.59942 2.37236   6
   0   0 -14 5.61627 3.31752   5
   0   0  14 13.8614 3.62687   4
   0   0  15 6.53250 4.08115   1
   0   0  15 5.64742 3.51740   4
   0   0  15 3.99747 4.21128   8
   0   0 -15 5.80245 2.13009   3
   0   0  15 2.54917 4.34137   7
   0   0 -15 4.31510 3.05977   6
   0   0 -15 7.39017 3.01849   5
   0   0  15 6.40207 3.53391   5
   0   0  15 6.78861 2.14372   6
   0   0 -15 7.89702 3.14586   2
   0   0  16 176.776 10.8621   4
   0   0  16 177.243 11.2481   8
   0   0  16 185.052 11.4057   7
   0   0  16 179.555 11.3250   1
   0   0 -16 179.495 10.4820   6
   0   0  16 196.518 10.8138   5
   0   0 -16 194.644 10.3233   5
   0   0 -16 175.734 10.4668   2
   0   0  17 9.90794 3.86642   4
   0   0  17 10.8223 4.54117   8
   0   0  17 13.2913 4.77715   1
   0   0 -17 13.2260 3.45040   6
   0   0  17 3.75736 4.43783   7
   0   0  17 17.4021 4.26580   5
   0   0 -17 1.93484 2.88247   2
   0   0  18 38.9751 5.05647   4
   0   0  18 38.5952 5.53410   8
   0   0  18 36.7087 5.49694   1
   0   0  18 24.0271 5.10168   7
   0   0 -18 32.9739 4.21080   6
   0   0  18 25.8408 4.77831   5
   0   0 -18 26.0726 3.90698   2
   0   0  19 185.467 11.0156   4
   0   0  19 154.573 11.0150   8
   0   0  19 163.070 11.1900   7
   0   0  19 162.939 11.2508   1
   0   0 -19 167.175 10.1971   6
   0   0  19 163.198 10.3566   5
   0   0 -19 181.649 10.4279   2
   0   0  20 716.055 34.7027   4
   0   0  20 698.220 35.0182   8
   0   0  20 684.895 35.0290   7
   0   0  20 674.296 34.9075   1
   0   0 -20 695.304 33.9903   6
   0   0  20 715.368 34.1423   5
   0   0 -20 707.700 34.1132   2
   0   0  21 9.98882 5.23702   8
   0   0  21 18.8407 5.43062   1
   0   0  21 9.49256 5.12399   7
   0   0 -21 8.43491 4.02820   6
   0   0 -21 12.1289 3.85485   2
   0   0  21 15.3646 4.97287   4
   0   0  22 12.1480 5.18887   8
   0   0  22 5.49367 5.16271   1
   0   0 -22 11.2548 3.95846   6
   0   0  22 13.8549 5.24299   7
   0   0 -22 20.4056 4.25978   2
   0   0  22 7.58171 4.52242   4
   0   0  23 227.751 14.5074   7
   0   0  23 241.432 14.8405   8
   0   0  23 246.299 14.7585   1
   0   0 -23 206.508 13.2153   6
   0   0 -23 226.389 13.3992   2
   0   0  23 228.285 14.0279   4
   0   0  24 41.2725 6.69062   8
   0   0  24 42.8268 6.81421   1
   0   0  24 36.0438 6.57998   7
   0   0 -24 28.9376 5.06500   6
   0   0 -24 29.8474 4.81766   2
   0   0  24 36.6831 6.11257   4
   0   0  25 47.0163 7.34275   8
   0   0  25 40.9865 6.91919   1
   0   0  25 40.1900 7.01324   7
   0   0 -25 33.3355 5.39545   6
   0   0 -25 26.3026 4.93246   2
   0   0  25 41.2619 6.35990   4
   0   0  26 102.842 9.91658   8
   0   0  26 103.996 9.83057   1
   0   0  26 117.251 10.1069   7
   0   0 -26 108.638 8.69369   2
   0   0  26 118.492 9.54251   4
   0   0  27 6.20135 5.53486   8
   0   0  27 1.36700 5.54143   1
   0   0  27 1.38384 5.58385   7
   0   0 -27 5.28358 4.28510   2
   0   0  27 4.40728 4.81616   4
   0   0 -28 21.5868 4.89684  12
   0   0  28 26.5334 6.72386   8
   0   0  28 23.4456 6.68557   1
   0   0  28 20.1634 6.51596   7
   0   0 -28 20.8597 4.96881   2
   0   0  28 16.9718 5.72175   4
   0   0 -29 48.1020 6.41645  12
   0   0  29 45.9856 8.07477   8
   0   0  29 65.3606 8.18223   1
   0   0  29 55.8531 8.30843   7
   0   0 -29 55.1454 6.29922   2
   0   0  29 39.2786 7.04978   4
   0   0 -30 14.7888 4.66772  12
   0   0  30 0.76019 5.90655   1
   0   0  30 1.54334 6.17246   7
   0   0  30 15.3822 6.62610   8
   0   0 -30-0.58873 4.46210   2
   0   0  30 9.78826 5.56729   4
   0   0 -31 18.9154 5.10978  12
   0   0  31 17.4953 6.53243   8
   0   0  31 33.5358 7.14698   7
   0   0  31 13.0010 5.99698   4
   0   0  31 18.7884 6.84945   1
   0   0 -31 19.4434 5.46811   2
   0  -1  31 13.7049 6.87827   8
   0  -1  31 20.4196 6.30930   4
   0  -1  31 16.1890 6.76140   7
   0  -1  31 23.2365 6.90672   1
   0   1 -31 20.0542 5.06555   2
   0  -1  30-2.33968 6.17325   8
   0  -1  30 4.24880 5.55112   4
   0  -1  30 1.56612 6.37459   7
   0  -1  30-4.49979 6.42958   1
   0   1 -30 3.42634 4.36557   2
   0  -1  29 172.654 13.2052   7
   0  -1  29 170.631 13.3986   8
   0  -1  29 178.709 12.7681   4
   0  -1  29 179.397 13.1045   1
   0   1 -29 156.199 11.3813   2
   0  -1  28 22.5447 6.75181   8
   0  -1  28 27.7719 6.08823   4
   0  -1  28 29.9258 7.03157   7
   0   1 -28 25.3365 5.67738   6
   0  -1  28 13.3281 6.04591   1
   0   1 -28 18.1099 4.78098   2
   0  -1  27 6.31357 5.79039   8
   0  -1  27 9.55495 5.63969   4
   0  -1  27-0.70367 6.01013   7
   0   1 -27 3.72829 4.60646   6
   0  -1  27 4.72620 5.71911   1
   0   1 -27 1.02553 4.19647   2
   0  -1  26 134.634 11.2160   8
   0  -1  26 137.248 10.6355   4
   0  -1  26 129.646 11.2890   7
   0   1 -26 143.811 10.2261   6
   0  -1  26 129.469 10.9645   1
   0   1 -26 140.003 9.71075   2
   0  -1  25 25.2264 6.38085   8
   0  -1  25 24.0978 5.52151   4
   0  -1  25 16.2189 5.99000   7
   0   1 -25 32.2986 5.70342   6
   0  -1  25 27.4365 6.41857   1
   0   1 -25 20.3287 4.60496   2
   0  -1  24 37.0922 6.93967   8
   0  -1  24 42.8024 6.09898   4
   0   1 -24 29.6715 5.41245   6
   0  -1  24 44.6431 7.20441   7
   0  -1  24 43.0247 6.98844   1
   0   1 -24 34.4523 5.05791   2
   0  -1  23 88.1547 8.67392   8
   0  -1  23 85.5853 8.08746   4
   0  -1  23 99.0106 8.91692   7
   0   1 -23 89.0823 7.61215   6
   0  -1  23 75.8581 8.37898   1
   0   1 -23 85.7131 7.01655   2
   0  -1  22-1.68975 5.37210   8
   0  -1  22 0.51291 4.28776   4
   0   1 -22-1.32104 4.04406   6
   0  -1  22-1.69325 5.20194   7
   0  -1  22 1.63286 4.94475   1
   0   1 -22-0.82582 3.31522   2
   0  -1  21 12.8725 5.29304   8
   0  -1  21 19.0377 4.63134   4
   0  -1  21 21.4932 5.68246   7
   0   1 -21 23.5705 4.78956   6
   0  -1  21 19.1329 5.77365   1
   0   1 -21 13.7346 3.77777   2
   0  -1  20 14.2267 5.13781   8
   0  -1  20 6.48264 4.19256   4
   0   1 -20 6.41930 4.24439   6
   0  -1  20 12.7254 4.85039   7
   0  -1  20 15.2246 5.62622   1
   0   1 -20 16.0222 3.75097   2
   0  -1  19 280.523 15.8984   7
   0  -1  19 260.814 15.6212   8
   0  -1  19 264.698 15.1413   4
   0   1 -19 258.470 14.8080   6
   0   1 -19 251.803 14.3784   2
   0  -1  19 287.352 15.6547   1
   0  -1  18 92.8883 8.11088   1
   0  -1  18 96.9231 7.71993   4
   0  -1  18 96.5830 8.18023   8
   0  -1  18 104.464 8.31017   7
   0   1 -18 98.8634 7.51022   6
   0  -1  18 98.9623 7.39130   5
   0   1 -18 110.942 7.16421   2
   0  -1  17 14.4304 4.73999   1
   0  -1  17 18.6931 4.23621   4
   0  -1  17 26.9015 5.12189   8
   0   1 -17 21.2458 3.22556   3
   0  -1  17 22.2358 4.98734   7
   0   1 -17 19.1864 3.97253   6
   0  -1  17 24.4170 4.33914   5
   0   1 -17 19.9987 3.60245   2
   0  -1  16 201.004 12.6246   1
   0  -1  16 201.053 12.2516   4
   0  -1  16 194.672 12.6043   8
   0  -1  16 220.941 12.9100   7
   0   1 -16 200.740 11.0459   3
   0   1 -16 231.284 12.1378   6
   0  -1  16 210.025 11.7300   5
   0   1 -16 228.866 11.7704   2
   0  -1  15-2.87891 4.12399   1
   0  -1  15 2.05198 3.47114   4
   0   1 -15-1.08430 2.58577   5
   0  -1  15 0.74716 4.17177   8
   0   1 -15-0.79351 2.55800   3
   0  -1  15 3.36574 4.39245   7
   0   1 -15-1.82454 3.44463   6
   0  -1  15 0.25431 3.62885   5
   0   1 -15 0.27274 2.60986   2
   0   1 -14-3.61492 2.39542   2
   0  -1  14 4.01138 4.18360   1
   0   1 -14-4.30638 2.53320   2
   0  -1  14 7.02030 2.15919  10
   0  -1  14 1.04385 4.27863   8
   0  -1  14-1.07523 2.26426   3
   0   1 -14 1.70602 2.53981   3
   0  -1  14 2.43585 4.10495   7
   0   1 -14 0.85502 3.25863   6
   0  -1  14-0.23300 3.93728   5
   0   1 -14 2.44150 2.49687   5
   0  -1  14-2.22529 3.32870   4
   0   1 -13 31.5959 3.35700   2
   0  -1  13 28.7516 4.86100   1
   0   1 -13 37.2940 4.73493   1
   0   1 -13 30.3662 3.54689   2
   0   1 -13 32.8206 2.32051  10
   0  -1  13 34.8487 2.71936  10
   0  -1  13 36.4201 5.09902   8
   0   1 -13 31.9298 3.60756   3
   0  -1  13 27.0693 3.30164   3
   0  -1  13 33.1815 5.15173   7
   0   1 -13 34.5547 4.40175   6
   0   1 -13 31.8770 3.53327   5
   0  -1  13 29.0694 4.35180   5
   0  -1  13 37.1184 3.38006   6
   0   1 -13 28.5434 3.41877   4
   0  -1  13 31.8549 4.39149   4
   0   1 -12 564.083 26.4526   2
   0   1 -12 541.169 26.3379   2
   0   1 -12 554.911 26.7214   1
   0  -1  12 573.941 27.3413   1
   0  -1  12 569.340 25.5085  10
   0   1 -12 541.347 25.4072  10
   0   1 -12 523.301 26.7152   7
   0   1 -12 500.855 26.6605   8
   0  -1  12 593.455 27.3894   8
   0  -1  12 555.142 27.2333   7
   0   1 -12 548.355 26.1780   3
   0  -1  12 572.301 26.1739   3
   0  -1  12 572.905 26.4569   6
   0   1 -12 557.437 26.7920   6
   0   1 -12 561.274 26.2033   5
   0  -1  12 580.342 26.6853   5
   0  -1  12 561.449 26.9454   4
   0   1 -12 543.653 26.4814   4
   0   1 -11 91.1526 5.79288   2
   0   1 -11 96.5834 5.90130   2
   0  -1  11 99.0660 6.92550   1
   0   1 -11 95.1684 6.42813   1
   0   1 -11 92.8039 4.85474  10
   0  -1  11 96.7308 4.97758  10
   0  -1  11 104.008 7.35799   7
   0   1 -11 96.6460 6.61858   7
   0  -1  11 103.366 7.26609   8
   0   1 -11 90.0257 6.53062   8
   0   1 -11 87.4177 5.79635   3
   0  -1  11 95.4694 5.79647   3
   0  -1  11 103.881 5.96136   6
   0   1 -11 93.4547 6.45658   6
   0   1 -11 85.3733 5.64903   5
   0  -1  11 97.0374 6.28857   5
   0  -1  11 100.779 6.77790   4
   0   1 -11 88.8717 5.86693   4
   0   1 -10 120.716 7.33427   2
   0   1 -10 132.999 7.38644   2
   0   1 -10 143.667 7.74117   1
   0  -1  10 132.302 8.12690   1
   0   1 -10 121.060 6.28904  10
   0  -1  10 132.833 6.37994  10
   0  -1  10 136.422 8.18405   7
   0   1 -10 131.357 7.86496   8
   0  -1  10 120.152 8.06334   8
   0   1 -10 138.677 7.87399   7
   0   1 -10 122.417 7.10573   3
   0   1 -10 122.925 7.62863   6
   0  -1  10 133.759 7.39167   6
   0  -1  10 135.046 7.41883   5
   0   1 -10 120.603 7.02613   5
   0   1 -10 130.892 7.28192   4
   0  -1  10 127.933 7.86064   4
   0   1  -9 1.76942 2.26801   2
   0  -1   9-1.68701 3.65985   1
   0   1  -9 1.49072 2.92137   1
   0   1  -9 0.47365 2.30888   2
   0  -1   9-0.24122 1.33703  10
   0   1  -9-1.75365 3.26120   8
   0  -1   9-1.11166 3.75701   8
   0   1  -9-2.27100 2.53860   3
   0  -1   9 0.13642 2.18793   3
   0  -1   9-0.44370 3.94914   7
   0   1  -9-3.48483 3.39014   7
   0  -1   9 1.53987 1.85917   6
   0  -1   9-1.02856 2.77955   5
   0   1  -9 1.52464 2.94357   6
   0  -1   9 0.20527 2.95921   4
   0   1  -9 0.13190 2.23121   5
   0   1  -8 10.9333 2.46845   2
   0  -1   8 21.1001 2.89137   2
   0   1  -8 16.2946 2.42432   2
   0  -1   8 11.2359 3.65371   1
   0   1  -8 15.0699 3.27984   1
   0  -1   8 15.1070 1.61359  10
   0  -1   8 14.7053 3.63255   8
   0   1  -8 12.5213 3.43145   8
   0  -1   8 8.51544 2.59915   3
   0   1  -8 16.3494 2.86937   3
   0   1  -8 13.8532 3.46387   7
   0  -1   8 15.4497 3.83354   7
   0   1  -8 11.0018 3.04435   6
   0  -1   8 21.3302 2.86405   5
   0   1  -8 11.9194 2.41868   5
   0  -1   8 16.7228 3.38635   4
   0  -1   7 8.38702 2.63756   2
   0   1  -7 10.9898 2.29734   2
   0   1  -7 5.78022 2.86207   1
   0  -1   7 12.4587 3.42141   1
   0   1  -7 10.2733 2.29798   2
   0  -1   7 12.7998 1.42187  10
   0  -1   7 13.1436 3.76816   8
   0   1  -7 6.78995 3.25213   8
   0   1  -7 8.29044 2.56835   3
   0  -1   7 8.56505 2.44281   3
   0  -1   7 14.4923 3.80557   7
   0   1  -7 7.37880 3.28388   7
   0   1  -7 10.8994 3.01176   6
   0  -1   7 7.48124 2.53002   5
   0   1  -7 10.1753 2.24350   5
   0  -1   7 12.7151 3.14341   4
   0  -1   6 229.732 11.2937   2
   0   1  -6 238.883 11.1672   2
   0  -1   6 241.826 11.6241   1
   0   1  -6 209.970 11.4843   1
   0  -1   6 229.145 10.6176  10
   0   1  -6 208.572 11.4956   8
   0   1  -6 226.336 11.5721   7
   0  -1   6 239.870 11.8192   7
   0  -1   6 253.766 11.8705   8
   0   1  -6 224.129 11.2889   3
   0  -1   6 212.366 11.2725   3
   0   1  -6 226.654 11.4423   6
   0  -1   6 233.965 11.1503   5
   0   1  -6 232.847 11.0074   5
   0  -1   6 227.440 11.5285   4
   0   1  -5 59.0244 3.83475   1
   0  -1   5 44.3550 4.08351   1
   0  -1   5 45.6868 3.86178   4
   0  -1   5 53.4072 4.30511   8
   0   1  -5 46.9278 4.18088   8
   0  -1   5 38.3979 3.72710   3
   0   1  -5 44.9345 3.77035   3
   0   1  -5 51.8960 3.75627   6
   0  -1   5 55.7034 4.40556   7
   0   1  -5 57.0589 4.19609   7
   0  -1   5 52.1071 3.29569   5
   0   1  -5 52.1969 3.21099   5
   0   1  -5 54.7270 3.30851   2
   0  -1   5 48.5736 3.38295   2
   0   1  -4 1.72687 1.97636   1
   0  -1   4 1.07103 2.33637   1
   0   1  -4 0.94229 1.39261   5
   0  -1   4 2.38164 2.25855   4
   0  -1   4 1.43563 1.43874   5
   0   1  -4-1.12986 2.40852   8
   0  -1   4 1.20658 2.66058   8
   0   1  -4 6.27529 2.18701   3
   0  -1   4 1.22813 1.90154   3
   0   1  -4 2.24598 2.39257   7
   0  -1   4 0.65382 2.57181   7
   0   1  -4 0.79209 1.86787   6
   0  -1   4 2.42128 1.57646   2
   0   1  -4 0.58874 1.50301   2
   0  -1   3 1.46561 1.66063   1
   0   1  -3-0.86983 1.66171   1
   0   1  -3-0.38469 1.13750   5
   0  -1   3 1.44412 1.13531   5
   0  -1   3-0.08589 1.73999   4
   0   1  -3-0.33904 2.01512   8
   0  -1   3 0.62961 2.01034   8
   0   1  -3 0.08038 1.79662   3
   0  -1   3 0.62634 1.96584   7
   0   1  -3 2.61958 2.04405   7
   0   1  -3 1.05348 1.45116   6
   0  -1   3 1.84908 1.48218   6
   0  -1   3 1.43053 1.23408   2
   0   1  -3 0.96607 1.18896   2
   0  -1   2 1.55060 0.86646   2
   0   1  -2 3.18644 0.98567   2
   0  -1   2 1.53759 1.02465   1
   0   1  -2 2.41215 1.18897   1
   0   1  -2 0.66121 0.90002  11
   0  -1   2 1.82091 1.03892  11
   0   1  -2 3.13790 1.47823   8
   0  -1   2 1.43864 1.18862   8
   0   1  -2 0.49023 1.24709   3
   0   1  -2 3.92809 1.50208   7
   0  -1   2 1.86148 1.20121   7
   0  -1   2 1.82364 1.25111   6
   0   1  -2 2.28038 1.04631   6
   0  -1   2 1.76609 1.23258   4
   0  -1   1 0.47732 0.69044   1
   0   1  -1 0.86380 0.96659   1
   0   1  -1 0.04932 0.73571  11
   0  -1   1 1.29862 0.85072  11
   0   1  -1 0.71303 0.80834   3
   0   1  -1 0.68501 0.67843   6
   0  -1   1 0.04430 0.88366   6
   0  -1   1-0.23771 0.87785   4
   0   1   0-0.26557 0.64494   1
   0   1   0 0.05591 0.74193  11
   0   1   0-0.14594 0.67052   3
   0   1   0-0.51504 0.66255   5
   0  -1   0-0.27785 0.74365   4
   0   1   1-0.50743 0.90375  11
   0   1   1 0.70158 0.76895   1
   0  -1  -1-0.67139 0.73477   4
   0   1   1 0.23397 0.81972   5
   0  -1  -1 0.24881 0.56119   2
   0   1   2 25.6865 1.70897   7
   0   1   2 23.5081 1.70480   8
   0  -1  -2 21.8328 1.62186   4
   0   1   2 23.1765 1.79212   1
   0   1   2 29.2214 1.90182   5
   0  -1  -3 1.57167 1.14736   2
   0  -1  -3 1.17990 1.77971  10
   0   1   3 1.49980 1.24204  12
   0  -1  -3 1.95446 1.27239  12
   0   1   3 1.48926 1.43161   8
   0   1   3 1.41874 1.44606   7
   0   1   3-0.08734 1.59204   1
   0   1   3-0.79364 1.67316   5
   0  -1  -3 1.77011 1.78288   5
   0   1   3 0.99837 1.37068   4
   0  -1  -4 1781.47 80.4214   2
   0  -1  -4 1871.41 80.4816  10
   0   1   4 1781.64 80.4025  12
   0  -1  -4 1715.56 80.4197  12
   0   1   4 1765.06 80.5257   7
   0   1   4 1778.29 80.5188   8
   0   1   4 1808.73 80.6226   1
   0   1   4 1747.29 80.0987   6
   0  -1  -4 1779.25 80.0978   6
   0  -1  -4 1801.97 80.5479   5
   0   1   4 1817.60 80.5988   5
   0   1   4 1811.70 80.4924   4
   0  -1  -5 2.64215 1.92383   2
   0  -1  -5 4.87724 1.90687  12
   0  -1  -5 6.17965 2.74848  10
   0   1   5 4.05048 2.40804   7
   0   1   5 9.01462 2.57164   8
   0  -1  -5 4.22648 2.56171   1
   0   1   5 7.51504 2.63036   1
   0  -1  -5 3.59956 1.29245   6
   0   1   5 6.85944 2.72049   5
   0   1   5 5.28580 1.32543   6
   0  -1  -5 11.5448 2.92483   5
   0   1   5 10.5314 2.20874   4
   0   1   6 36.2205 2.84411   2
   0  -1  -6 38.2072 3.06601   2
   0  -1  -6 35.7607 3.07442  12
   0  -1  -6 28.5461 3.38224  10
   0   1   6 35.3614 3.55069   8
   0   1   6 39.4661 3.69195   7
   0   1   6 31.3051 3.67673   1
   0  -1  -6 37.1745 3.74144   1
   0  -1  -6 36.3620 2.55958   6
   0   1   6 32.1633 2.51615   6
   0   1   6 40.4480 3.81464   5
   0  -1  -6 32.6666 3.75442   5
   0   1   6 32.1495 3.22214   4
   0  -1  -7 264.739 13.1722   2
   0   1   7 245.775 13.0166   2
   0  -1  -7 259.721 13.2108  12
   0  -1  -7 267.133 13.0544  10
   0   1   7 263.450 13.4435   7
   0   1   7 291.360 13.5238   8
   0  -1  -7 288.991 13.4918   1
   0   1   7 255.386 13.5299   1
   0  -1  -7 289.524 12.8572   6
   0   1   7 263.620 12.7389   6
   0   1   7 266.891 13.4158   5
   0  -1  -7 261.575 13.4095   5
   0   1   7 279.692 13.3662   4
   0  -1  -8 163.059 8.70450   2
   0   1   8 171.776 8.56022   2
   0  -1  -8 161.612 8.47004  10
   0   1   8 167.413 9.13086   7
   0   1   8 175.701 9.14388   8
   0  -1  -8 151.220 9.02776   1
   0   1   8 164.815 9.18910   1
   0  -1  -8 162.912 8.31583   6
   0   1   8 169.355 9.10353   5
   0  -1  -8 146.526 8.85015   5
   0   1   8 163.705 8.87190   4
   0  -1  -9 6.66121 2.73089   2
   0   1   9 7.19737 2.33123   2
   0  -1  -9 5.50478 3.25014   1
   0   1   9 7.10765 3.60656   1
   0  -1  -9 6.16693 2.45844  10
   0   1   9 11.5825 3.47146   8
   0   1   9 9.30457 3.43909   7
   0  -1  -9 5.98275 1.97138   6
   0  -1  -9 6.15301 3.11103   5
   0   1   9 5.95353 2.03404   6
   0   1   9 7.22206 3.42380   5
   0  -1  -9 9.77593 2.17570   4
   0   1   9 10.6987 3.14810   4
   0  -1 -10 523.134 22.0084   2
   0  -1 -10 494.369 22.1942   1
   0   1  10 505.349 22.5135   1
   0  -1 -10 490.719 21.4735  10
   0   1  10 504.378 22.4210   7
   0   1  10 507.518 22.3993   8
   0  -1 -10 475.822 20.7102   3
   0   1  10 352.160 20.6290   3
   0  -1 -10 498.186 21.5686   6
   0   1  10 493.180 21.4712   6
   0  -1 -10 482.456 21.9450   5
   0   1  10 493.199 22.1371   5
   0   1  10 518.411 22.2540   4
   0  -1 -10 500.166 21.8717   4
   0  -1 -11 5.77917 2.74692   2
   0  -1 -11 6.77308 3.56228   1
   0   1  11 5.43100 3.76950   1
   0   1  11 5.09638 2.19734   2
   0  -1 -11 6.29594 2.41910  10
   0   1  11 7.79185 3.52031   8
   0  -1 -11 4.09987 1.20687   3
   0   1  11 2.44649 1.12564   3
   0   1  11 5.21562 3.64861   7
   0  -1 -11 5.05288 2.45445   6
   0   1  11 4.67480 3.60184   5
   0  -1 -11 6.17440 3.22471   5
   0   1  11 2.12975 1.91030   6
   0   1  11 5.97414 3.21850   4
   0  -1 -11 7.56209 2.19537   4
   0  -1 -12 11.6916 2.94670   2
   0   1  12 11.3683 2.52804   2
   0  -1 -12 7.78842 3.62790   1
   0   1  12 10.6771 3.93526   1
   0  -1 -12 12.4565 2.63873  10
   0   1  12 7.96741 3.73134   8
   0  -1 -12 6.46624 3.10174   8
   0  -1 -12 5.85473 1.32564   3
   0   1  12 6.22504 1.23977   3
   0   1  12 6.28549 3.87538   7
   0  -1 -12 6.94689 3.11360   7
   0  -1 -12 8.32834 2.84200   6
   0   1  12 13.1191 4.14975   5
   0   1  12 6.86210 2.20090   6
   0  -1 -12 15.6583 3.82013   5
   0  -1 -12 7.28270 2.22711   4
   0   1  12 5.75499 3.36626   4
   0  -1 -13 647.771 27.8157   2
   0   1  13 657.841 28.4741   1
   0  -1 -13 597.078 27.8763   1
   0  -1 -13 619.788 26.9359  10
   0   1  13 619.821 28.2892   8
   0   1  13 567.286 28.1223   7
   0  -1 -13 601.009 26.2172   3
   0   1  13 453.597 26.0974   3
   0  -1 -13 620.709 27.3316   6
   0   1  13 622.532 27.1388   6
   0   1  13 618.169 27.9047   5
   0  -1 -13 622.506 27.6864   5
   0  -1 -13 605.450 27.4594   4
   0   1  13 596.006 27.8792   4
   0  -1 -14 248.011 13.5940   2
   0   1  14 272.285 14.4003   1
   0  -1 -14 237.392 12.6746  10
   0   1  14 259.866 14.2139   8
   0   1  14 259.574 14.2793   7
   0  -1 -14 253.498 12.0829   3
   0   1  14 275.355 13.0772   6
   0  -1 -14 279.757 13.3563   6
   0  -1 -14 230.364 13.4626   5
   0   1  14 261.519 13.8704   5
   0   1  14 278.704 14.0426   4
   0   1  15-2.65293 3.52969   4
   0   1  15 6.86301 3.86498   8
   0   1  15 1.86473 4.26456   1
   0  -1 -15 2.35509 2.65599   6
   0   1  15 2.53874 3.79811   7
   0  -1 -15 4.46118 3.66116   5
   0   1  15-0.42106 2.02882   6
   0   1  15 4.04053 3.67498   5
   0  -1 -15 0.88337 2.93641   2
   0   1  16 12.0895 3.75931   4
   0   1  16 10.8487 4.21004   8
   0   1  16 18.7657 4.38056   1
   0   1  16 10.1154 4.42733   7
   0  -1 -16 15.7407 3.13407   6
   0   1  16 7.40875 2.25119   6
   0   1  16 10.2148 4.02865   5
   0  -1 -16 14.1772 3.29451   2
   0   1  17 18.9908 4.20884   4
   0   1  17 16.5055 4.70473   8
   0   1  17 17.4585 4.67910   1
   0  -1 -17 16.8818 3.35688   6
   0   1  17 16.5743 4.39488   7
   0   1  17 18.1568 4.50308   5
   0  -1 -17 16.4390 3.51059   2
   0   1  18 0.40435 3.59210   4
   0   1  18-0.43934 3.94737   8
   0   1  18-4.98002 4.30365   1
   0  -1 -18 2.32501 3.01800   6
   0   1  18-0.88241 4.18008   7
   0   1  18 0.73742 3.57440   5
   0  -1 -18-1.78192 3.11729   2
   0   1  19 81.3431 7.01813   4
   0   1  19 86.2994 7.61409   8
   0   1  19 83.0278 7.72524   1
   0  -1 -19 91.6920 6.57534   6
   0   1  19 83.8250 7.54049   7
   0   1  19 84.3904 7.23317   5
   0  -1 -19 84.5215 6.62051   2
   0  -1 -20 64.9577 5.91974   2
   0  -1 -20 68.3956 6.29823  12
   0   1  20 66.6397 6.87989   8
   0   1  20 66.7674 7.03961   1
   0  -1 -20 72.9403 5.95899   6
   0   1  20 65.9266 6.86013   7
   0   1  20 63.0098 6.52455   5
   0   1  20 66.6017 6.54065   4
   0  -1 -21 23.4960 4.42848   2
   0  -1 -21 31.1708 4.59848  12
   0   1  21 16.6761 5.17559   8
   0   1  21 35.7420 6.03403   1
   0  -1 -21 25.1597 4.17577   6
   0   1  21 28.7819 5.72491   7
   0   1  21 22.1322 5.18751   5
   0   1  21 20.5585 5.00874   4
   0  -1 -22 156.482 10.3965   2
   0  -1 -22 163.342 10.5486  12
   0   1  22 139.510 11.1012   7
   0   1  22 170.135 11.4599   8
   0   1  22 162.698 11.5377   1
   0  -1 -22 163.960 10.0930   6
   0   1  22 183.046 11.1816   5
   0   1  22 160.052 10.9415   4
   0   1  23 91.5091 9.01775   1
   0  -1 -23 92.3292 7.45656  12
   0  -1 -23 83.1556 7.41733   2
   0   1  23 102.734 8.32521   4
   0   1  23 99.2440 8.73152   7
   0   1  23 95.9738 8.63579   8
   0   1  24 331.628 19.1859   1
   0  -1 -24 332.410 18.1264  12
   0  -1 -24 330.596 18.1163   2
   0   1  24 321.851 18.5390   4
   0   1  24 308.475 18.7492   8
   0   1  24 325.465 18.9840   7
   0   1  25 86.6356 8.90437   1
   0  -1 -25 72.9150 7.30694  12
   0  -1 -25 88.7633 7.54356   2
   0   1  25 74.4468 7.89281   4
   0   1  25 74.7791 8.20387   8
   0   1  25 102.849 8.96982   7
   0   1  26 12.6693 6.29669   1
   0  -1 -26 21.6141 4.57893  12
   0  -1 -26 13.6724 4.76419   2
   0   1  26 15.6185 5.38692   4
   0   1  26 12.5161 5.67209   7
   0   1  26 20.3359 5.76245   8
   0   1  27 8.32647 5.65148   1
   0  -1 -27 7.12132 4.33996  12
   0  -1 -27 1.64055 4.09741   2
   0   1  27-1.87616 4.55726   4
   0   1  27 2.05109 5.44081   8
   0   1  27 11.6707 5.76657   7
   0   1  28 9.37164 5.97446   1
   0  -1 -28 2.27182 3.86871  12
   0  -1 -28-3.40387 4.72236   2
   0   1  28 1.94996 5.19444   4
   0   1  28 1.42773 5.51330   7
   0   1  28 0.70863 5.79500   8
   0   1  29 2.97802 5.69125   1
   0  -1 -29 2.93984 4.28107  12
   0  -1 -29 1.76346 4.30424   2
   0   1  29-6.04988 5.24348   4
   0   1  29-2.21663 5.90444   7
   0   1  29 4.41429 6.04327   8
   0   1  30 42.3933 7.71880   1
   0  -1 -30 53.4195 6.42362  12
   0  -1 -30 34.6367 5.90668   2
   0   1  30 49.4017 7.22226   4
   0   1  30 31.2503 7.18982   8
   0   1  30 51.2873 7.80588   7
   0   1  31 3.96471 6.13330   1
   0   1  31 13.4258 6.69560   7
   0   1  31 11.0077 6.40974   8
   0  -1 -31 15.0304 5.22402  12
   0   1  31-2.15532 5.33051   4
   0  -1 -31 7.52064 4.67839   2
   0   2 -30 42.5889 6.93683   6
   0  -2  30 55.7447 8.53161   7
   0  -2  30 31.7568 7.68644   8
   0  -2  30 49.0490 8.20282   1
   0  -2  30 57.5523 7.45216   4
   0  -2  29 150.549 11.9420   4
   0  -2  29 158.950 12.7286   7
   0   2 -29 131.737 11.2204   6
   0  -2  29 153.094 12.6734   8
   0  -2  29 156.423 12.2603   1
   0   2 -29 156.394 10.7262   2
   0  -2  28 35.6791 6.51854   4
   0  -2  28 34.2166 7.59140   7
   0   2 -28 40.8225 6.74072   6
   0  -2  28 39.3085 7.46003   8
   0  -2  28 37.5652 7.28469   1
   0   2 -28 32.6955 5.25539   2
   0  -2  27 35.7075 6.62568   4
   0  -2  27 33.0159 7.01243   7
   0   2 -27 25.8404 5.84666   6
   0  -2  27 48.7050 7.42697   8
   0  -2  27 28.1982 7.15213   1
   0   2 -27 27.0320 4.97982   2
   0  -2  26 38.7876 6.67200   4
   0   2 -26 49.4419 6.63095   6
   0  -2  26 29.6462 7.14670   7
   0  -2  26 51.6017 7.74619   8
   0  -2  26 38.8047 6.93593   1
   0   2 -26 37.0393 5.27141   2
   0  -2  25 28.8315 5.82869   4
   0   2 -25 17.7221 5.46093   6
   0  -2  25 32.4717 6.45224   7
   0  -2  25 27.1213 6.31698   8
   0  -2  25 16.7495 6.18447   1
   0   2 -25 23.5542 4.47702   2
   0  -2  24 186.078 12.5330   4
   0   2 -24 172.207 12.1460   6
   0  -2  24 199.223 13.3610   8
   0  -2  24 186.832 13.3378   7
   0  -2  24 186.910 13.0252   1
   0   2 -24 185.652 11.4838   2
   0  -2  23 5.50858 4.80160   4
   0   2 -23 0.99607 4.60876   6
   0  -2  23 7.28501 5.61691   7
   0  -2  23 3.03045 5.54820   8
   0  -2  23 9.09550 5.51288   1
   0   2 -23 0.42291 3.18597   2
   0  -2  22 54.8202 6.48572   4
   0   2 -22 54.0228 6.51813   6
   0  -2  22 58.5952 7.83323   7
   0  -2  22 51.5611 7.45281   8
   0  -2  22 61.9392 7.68449   1
   0   2 -22 58.4759 5.52392   2
   0  -2  21 5.02951 4.68562   4
   0   2 -21 4.12156 4.23689   6
   0  -2  21 0.55299 5.07951   7
   0  -2  21 1.65404 5.11840   8
   0  -2  21 3.62282 5.28455   1
   0   2 -21 0.76645 3.12140   2
   0  -2  20 8.62760 4.73519   4
   0   2 -20 11.3814 4.20548   6
   0  -2  20 3.14959 5.34094   7
   0  -2  20 5.24420 5.56375   8
   0  -2  20 8.35616 5.21653   1
   0   2 -20 9.45683 3.34928   2
   0  -2  19 123.645 9.42661   4
   0  -2  19 130.994 10.2323   8
   0  -2  19 131.010 10.2258   7
   0   2 -19 129.536 9.40553   6
   0  -2  19 155.391 10.2403   1
   0   2 -19 148.455 8.89476   2
   0  -2  18 5.17598 4.26482   4
   0  -2  18 3.30136 5.20567   8
   0   2 -18 0.28096 3.11983   3
   0   2 -18 3.57958 3.96938   6
   0  -2  18 3.77115 5.13842   7
   0   2 -18 6.16750 3.23142   2
   0  -2  18 8.35512 5.05409   1
   0  -2  17 18.7704 4.43061   4
   0  -2  17 13.7777 5.20472   8
   0   2 -17 19.0571 3.59254   3
   0   2 -17 22.2875 4.37660   6
   0  -2  17 19.1014 5.30402   7
   0  -2  17 16.3808 4.23307   5
   0   2 -17 20.1613 3.49233   2
   0  -2  17 12.8493 5.21230   1
   0  -2  16 274.313 14.9267   1
   0  -2  16 278.576 14.7915   4
   0  -2  16 241.821 14.7920   8
   0  -2  16 239.748 14.8714   7
   0   2 -16 256.987 13.7293   3
   0   2 -16 273.224 14.5293   6
   0  -2  16 262.605 13.7486   5
   0   2 -16 260.684 13.7911   2
   0  -2  15 30.7717 4.70462   4
   0  -2  15 37.3205 5.59297   8
   0  -2  15 35.3870 3.67363   3
   0   2 -15 35.3856 4.05610   3
   0   2 -15 35.1815 4.67505   6
   0  -2  15 42.7381 5.90556   7
   0  -2  15 39.5868 4.35774   5
   0  -2  15 38.6813 5.35774   1
   0   2 -15 32.3657 3.68027   2
   0   2 -14 20.3808 3.31250   2
   0  -2  14 30.2808 5.17746   1
   0  -2  14 26.8123 4.60406   4
   0  -2  14 27.5559 5.14256   8
   0  -2  14 16.2213 3.04199   3
   0   2 -14 25.7201 3.73870   3
   0  -2  14 23.8294 4.93879   7
   0   2 -14 24.8670 4.31815   6
   0  -2  14 27.0294 3.91055   5
   0   2 -14 22.3092 2.95204   2
   0   2 -13 2.42251 2.13388   2
   0  -2  13 6.63062 4.67493   1
   0   2 -13 5.72661 3.27222   1
   0   2 -13 6.20304 2.63097   2
   0  -2  13 4.51467 1.41658  10
   0  -2  13 5.47988 4.46214   8
   0   2 -13 9.64900 3.27070   3
   0  -2  13 1.28607 2.73846   3
   0  -2  13 5.12296 4.35386   7
   0   2 -13-0.29917 3.30840   6
   0  -2  13 14.2882 3.72478   5
   0  -2  13 5.39469 3.48226   4
   0   2 -13 8.71222 2.33442   5
   0   2 -12 28.1049 3.05038   2
   0  -2  12 33.8484 4.99926   1
   0   2 -12 22.5725 3.01724   2
   0   2 -12 22.6340 3.85270   1
   0  -2  12 23.8538 2.00957  10
   0  -2  12 16.5335 5.00143   8
   0  -2  12 21.2206 3.31064   3
   0   2 -12 26.3929 3.81281   3
   0  -2  12 16.7960 5.04003   7
   0   2 -12 31.8819 4.26586   6
   0  -2  12 24.9758 3.61296   5
   0  -2  12 16.5462 4.07472   4
   0   2 -12 24.1212 2.93026   4
   0   2 -12 22.9554 2.76178   5
   0  -2  11 2.90267 2.78368   2
   0   2 -11-0.37912 2.11684   2
   0   2 -11 1.35782 2.99119   1
   0  -2  11 8.58419 4.19015   1
   0   2 -11 0.38483 2.36136   2
   0  -2  11 1.57537 1.26869  11
   0  -2  11-1.53261 1.36157  10
   0   2 -11 0.49543 3.57639   8
   0  -2  11-3.82013 4.48106   8
   0   2 -11-3.66288 3.31531   3
   0  -2  11 0.98751 2.88828   3
   0   2 -11 2.21605 3.66119   7
   0  -2  11 0.87825 4.31719   7
   0  -2  11 1.74087 2.92311   5
   0   2 -11-4.42913 3.60041   6
   0  -2  11 0.82294 3.62578   4
   0   2 -11 1.34144 2.06949   5
   0  -2  10 1337.62 60.7840   2
   0  -2  10 1375.97 61.1879   1
   0   2 -10 1315.91 60.8644   1
   0  -2  10 1304.23 59.8397  11
   0  -2  10 1314.83 59.8803  10
   0  -2  10 1377.23 61.4777   8
   0  -2  10 1475.08 61.5766   7
   0   2 -10 1277.78 60.7968   3
   0   2 -10 1281.93 60.9424   7
   0   2 -10 1345.75 61.1244   6
   0  -2  10 1292.67 60.4698   5
   0   2 -10 1312.28 60.2976   5
   0  -2  10 1382.68 61.3129   4
   0   2  -9 81.6090 4.99950   2
   0  -2   9 78.6005 5.20317   2
   0   2  -9 75.8587 5.25787   1
   0  -2   9 81.4564 6.02903   1
   0  -2   9 76.2154 4.11178  11
   0  -2   9 73.6471 4.15691  10
   0  -2   9 68.1115 6.21493   8
   0   2  -9 79.8767 5.76238   8
   0  -2   9 81.4354 5.43235   3
   0   2  -9 75.2421 5.58929   3
   0  -2   9 70.7024 6.30559   7
   0   2  -9 70.7335 5.61310   7
   0  -2   9 67.9762 4.94874   6
   0   2  -9 67.6176 5.52878   6
   0  -2   9 73.9021 4.88986   5
   0   2  -9 82.5506 4.67659   5
   0  -2   9 75.7176 5.86943   4
   0  -2   8 223.975 10.6962   2
   0   2  -8 205.212 10.3979   2
   0   2  -8 198.660 10.6800   1
   0  -2   8 215.322 11.2274   1
   0  -2   8 210.915 9.87166  11
   0   2  -8 199.553 10.9428   8
   0  -2   8 192.554 11.2740   7
   0  -2   8 206.316 11.3996   8
   0   2  -8 200.668 10.8852   3
   0   2  -8 213.830 11.0554   7
   0   2  -8 216.194 11.0916   6
   0   2  -8 218.156 10.2494   5
   0  -2   8 188.108 10.2797   5
   0  -2   8 198.056 11.0457   4
   0   2  -7 85.5326 5.24890   2
   0  -2   7 86.4531 5.38693   2
   0   2  -7 88.9334 5.62718   1
   0  -2   7 98.3426 6.15148   1
   0  -2   7 89.9392 4.72116  11
   0  -2   7 75.9184 6.19472   7
   0   2  -7 89.8695 6.13724   8
   0  -2   7 99.1638 6.47021   8
   0   2  -7 86.0540 5.84994   3
   0  -2   7 96.3972 5.77635   3
   0   2  -7 91.7601 6.07056   7
   0  -2   7 79.0698 5.47971   6
   0   2  -7 85.0624 5.84080   6
   0  -2   7 83.5931 5.07637   5
   0   2  -7 94.7942 5.03076   5
   0  -2   7 83.0571 5.98406   4
   0   2  -6 979.582 46.6109   2
   0  -2   6 1000.23 46.7013   2
   0   2  -6 1011.93 46.8442   1
   0  -2   6 974.739 46.9677   1
   0  -2   6 1026.00 46.3965  11
   0   2  -6 1123.30 47.1611   8
   0  -2   6 905.344 47.1048   8
   0  -2   6 1026.62 46.9746   3
   0   2  -6 984.447 46.9962   3
   0  -2   6 1043.63 47.2698   7
   0   2  -6 1063.29 47.1008   6
   0   2  -6 1131.57 47.1846   7
   0  -2   6 1006.04 46.9296   6
   0   2  -6 1019.83 46.5041   5
   0  -2   6 1045.16 46.5817   5
   0  -2   6 1090.46 47.2613   4
   0   2  -5 96.4285 5.46045   2
   0  -2   5 101.405 5.53972   2
   0   2  -5 97.7782 5.78311   1
   0  -2   5 100.124 6.03625   1
   0  -2   5 100.717 5.36143  11
   0   2  -5 115.170 6.36475   8
   0  -2   5 101.595 6.59041   8
   0   2  -5 96.2756 6.29550   3
   0  -2   5 113.340 6.78825   7
   0   2  -5 117.590 6.41529   7
   0   2  -5 91.6345 6.07831   6
   0  -2   5 98.4299 5.47102   5
   0   2  -5 104.487 5.41740   5
   0  -2   5 111.134 6.55286   4
   0   2  -4 3104.03 138.594   2
   0  -2   4 3004.57 138.621   2
   0  -2   4 3137.58 138.892   1
   0   2  -4 3128.39 138.793   1
   0  -2   4 3147.58 138.618  11
   0   2  -4 3067.19 138.612  11
   0   2  -4 3296.16 139.009   8
   0  -2   4 2846.42 139.009   8
   0   2  -4 3106.56 139.017   3
   0  -2   4 2815.31 138.989   7
   0   2  -4 3198.00 138.969   6
   0  -2   4 3043.73 138.832   6
   0   2  -4 3109.46 138.954   7
   0  -2   4 3202.10 138.520   5
   0  -2   4 3086.76 138.606   5
   0  -2   4 2887.68 138.986   4
   0   2  -3 2.60141 1.59681   2
   0  -2   3 0.86222 1.69839   2
   0   2  -3 1.64997 2.12386   1
   0  -2   3 2.36151 2.15445   1
   0  -2   3-0.62833 1.83141  11
   0   2  -3 2.15893 2.06057  11
   0  -2   3 1.58375 2.85627   8
   0   2  -3-1.31197 3.00436   3
   0  -2   3 7.33771 2.91488   7
   0   2  -3 2.76460 1.64586   5
   0   2  -3 0.55388 2.23824   6
   0  -2   3 1.61229 1.55104   5
   0  -2   3 0.62048 1.98851   6
   0  -2   3 0.65971 2.99353   4
   0  -2   3 1.60023 1.78325   5
   0  -2   2 350.067 16.5653   2
   0  -2   2 355.529 16.7368  11
   0   2  -2 346.262 16.8220  11
   0   2  -2 357.558 17.0315   3
   0  -2   2 359.207 16.9802   3
   0   2  -2 359.563 16.7291   1
   0  -2   2 366.979 16.8177   1
   0   2  -2 360.563 16.7902   6
   0  -2   2 356.736 16.7159   6
   0  -2   2 357.991 16.5888   5
   0   2  -2 353.236 16.6059   5
   0  -2   2 368.880 17.0596   4
   0   2  -1 2.44799 1.79324   2
   0  -2   1 7.06620 1.80144   2
   0   2  -1 6.45672 2.49964   3
   0  -2   1 5.57678 2.67328   3
   0   2  -1 11.0628 2.36800  11
   0  -2   1 10.3561 1.92882  11
   0   2  -1 5.60581 1.76869   1
   0  -2   1 6.61763 2.03183   1
   0  -2   1 5.34012 1.56280   6
   0   2  -1 4.95098 1.88663   5
   0   2  -1 3.65173 1.67210   6
   0  -2   1 5.99604 1.83279   5
   0  -2   1 6.77000 2.54287   4
   0   2   0 13.9322 1.89207   2
   0  -2   0 14.6108 2.06906   2
   0   2   0 13.1662 2.51450  11
   0   2   0 13.2673 2.14881   4
   0   2   0 18.2214 2.64781   3
   0  -2   0 13.1942 2.59693   3
   0   2   0 10.0342 2.12036   1
   0  -2   0 16.6840 1.95126   1
   0  -2   0 14.8862 2.14985   1
   0   2   0 16.2158 2.37483   5
   0   2   0 15.0636 1.61153   6
   0  -2   0 14.1863 1.53276   6
   0  -2   0 15.7383 2.04120   5
   0  -2   0 15.0464 2.41600   4
   0   2   1 27.0104 3.02580  11
   0  -2  -1 20.0391 2.55257   3
   0   2   1 22.4889 2.43136   3
   0  -2  -1 19.5881 2.50899   4
   0   2   1 18.0700 2.38464   4
   0   2   1 26.4909 2.60938   1
   0  -2  -1 24.5483 2.18039   1
   0  -2  -1 23.7445 1.57877   6
   0   2   1 21.5066 1.59344   6
   0   2   1 26.3245 2.63951   5
   0   2   1 20.2700 2.01458   2
   0  -2  -1 17.6661 2.19162   2
   0  -2  -2 3876.80 166.768   2
   0   2   2 3670.58 166.701   2
   0   2   2 3716.90 167.062  11
   0   2   2 3730.12 166.928   1
   0  -2  -2 3634.94 166.862   1
   0   2   2 3851.84 166.701   3
   0  -2  -2 3582.52 166.663   3
   0   2   2 3795.13 167.018   5
   0  -2  -2 3654.53 166.886   4
   0   2   2 3608.18 166.817   4
   0  -2  -3 46.4017 3.10293   2
   0   2   3 45.4823 2.95930   2
   0   2   3 42.2010 3.92219  11
   0   2   3 48.9921 3.53460   8
   0   2   3 45.7690 3.53427   7
   0   2   3 43.3725 3.73282   1
   0  -2  -3 41.3358 3.05074   3
   0   2   3 43.3302 2.90390   3
   0   2   3 45.9584 3.74626   5
   0   2   3 40.5664 3.20369   4
   0  -2  -3 45.0895 3.37085   4
   0  -2  -4 158.741 7.68035   2
   0   2   4 154.289 8.18162  11
   0   2   4 158.729 7.65444  12
   0   2   4 144.782 7.88460   8
   0   2   4 160.010 7.93287   7
   0   2   4 143.145 8.02342   1
   0  -2  -4 143.741 7.23507   3
   0   2   4 148.522 7.18504   3
   0   2   4 153.209 8.16542   5
   0  -2  -4 142.691 7.99698   5
   0  -2  -4 142.976 7.76678   4
   0   2   4 146.959 7.69810   4
   0   2   5 4.93883 3.00150   1
   0   2   5 7.58943 3.23538  11
   0  -2  -5 4.15503 2.32175  12
   0   2   5 3.25333 1.96134  12
   0  -2  -5 0.58211 3.12947  10
   0   2   5 5.70566 2.64490   7
   0   2   5 7.55121 2.76400   8
   0  -2  -5 0.93411 2.36212   4
   0   2   5 2.80171 1.19107   3
   0  -2  -5 4.07195 1.39260   3
   0   2   5 6.23364 3.11893   5
   0  -2  -5 10.4035 3.00060   5
   0  -2  -5 4.22625 2.21392   2
   0  -2  -6 56.7574 4.26833   2
   0   2   6 67.4431 5.01159   1
   0   2   6 63.5751 4.16737  12
   0   2   6 70.8135 4.84638  11
   0  -2  -6 67.9902 5.01638  10
   0  -2  -6 63.4295 4.42660  12
   0   2   6 71.3596 4.84496   8
   0   2   6 70.7725 4.75574   7
   0  -2  -6 59.6636 4.45643   4
   0   2   6 59.5316 3.27602   6
   0  -2  -6 65.9487 3.32862   6
   0   2   6 55.6262 4.94133   5
   0  -2  -6 60.6003 4.93611   5
   0   2   6 63.2441 4.58593   4
   0  -2  -7 82.2757 5.10950   2
   0   2   7 72.6913 4.81536  12
   0  -2  -7 72.9535 5.39793  10
   0  -2  -7 82.6826 5.16267  12
   0   2   7 83.3158 5.45594   7
   0   2   7 73.9699 5.38136   8
   0  -2  -7 80.2070 5.36810   1
   0   2   7 82.3803 5.68713   1
   0   2   7 74.8639 4.07041   6
   0  -2  -7 83.2171 4.16417   6
   0  -2  -7 86.3226 5.74459   5
   0   2   7 73.2479 5.59570   5
   0   2   7 75.4019 5.29408   4
   0  -2  -8 105.297 5.97173   2
   0  -2  -8 91.2464 6.14705  10
   0  -2  -8 103.687 6.07538  12
   0   2   8 97.1040 6.33296   7
   0   2   8 98.8345 6.30265   8
   0   2   8 94.8634 6.48263   1
   0  -2  -8 87.0923 6.11768   1
   0   2   8 90.4218 4.93509   6
   0  -2  -8 97.0418 4.99582   6
   0  -2  -8 89.6459 6.22188   5
   0   2   8 102.831 6.48113   5
   0   2   8 93.5908 6.07191   4
   0   2   9 307.993 14.4689   2
   0  -2  -9 290.814 14.6448   2
   0  -2  -9 325.926 14.8707  12
   0  -2  -9 300.431 14.6815  10
   0   2   9 286.284 15.0057   7
   0   2   9 300.485 15.0291   8
   0  -2  -9 285.662 14.8999   1
   0   2   9 303.077 15.2099   1
   0   2   9 278.389 13.8660   6
   0  -2  -9 278.170 13.8819   6
   0   2   9 293.123 15.0891   5
   0  -2  -9 305.911 14.9840   5
   0  -2  -9 298.770 14.5676   4
   0   2   9 307.487 14.9203   4
   0   2  10 23.3730 3.08136   2
   0  -2 -10 31.4002 3.45266   2
   0  -2 -10 27.1114 3.80913  10
   0  -2 -10 29.6468 3.44275  12
   0   2  10 30.6166 4.04050   8
   0   2  10 33.2095 4.03818   7
   0   2  10 31.1681 4.49371   1
   0  -2 -10 34.2904 4.08232   1
   0  -2 -10 29.4816 2.58219   6
   0   2  10 28.0184 2.50553   6
   0   2  10 36.0233 4.43332   5
   0  -2 -10 30.2235 4.22843   5
   0  -2 -10 27.0022 2.98607   4
   0   2  10 30.2283 3.72583   4
   0  -2 -11 4.62718 2.75469   2
   0   2  11 5.41379 2.18454   2
   0  -2 -11 12.6306 3.15858  10
   0  -2 -11 4.22488 2.72833  12
   0   2  11 4.58251 3.39285   7
   0   2  11 5.36694 3.58935   8
   0  -2 -11 3.98260 3.18712   1
   0   2  11 2.90725 3.72724   1
   0  -2 -11 7.27999 2.23627   6
   0   2  11 0.37691 1.66203   6
   0  -2 -11 11.4898 3.92159   5
   0   2  11 4.61005 3.65146   5
   0  -2 -11 4.32310 2.05833   4
   0   2  11 4.27569 3.16656   4
   0  -2 -12 229.367 11.6056   2
   0   2  12 216.071 11.1985   2
   0  -2 -12 208.881 11.2712  10
   0  -2 -12 217.102 11.6124  12
   0   2  12 208.832 12.0050   8
   0   2  12 206.260 11.9340   7
   0   2  12 207.905 12.0808   1
   0  -2 -12 227.013 11.8056   1
   0   2  12 201.874 10.6247   6
   0  -2 -12 223.104 10.8253   6
   0  -2 -12 203.978 11.7610   5
   0   2  12 218.114 12.0862   5
   0  -2 -12 213.005 11.2135   4
   0   2  12 222.781 11.8335   4
   0  -2 -13 89.8233 6.24268   2
   0  -2 -13 94.4887 6.08814  10
   0  -2 -13 91.8781 6.23226  12
   0   2  13 89.9519 6.76014   7
   0   2  13 79.4233 6.57250   8
   0   2  13 84.3703 6.73726   1
   0   2  13 73.6741 5.07227   6
   0  -2 -13 93.4963 5.49166   6
   0   2  13 87.4729 6.71096   5
   0  -2 -13 97.2283 6.74908   5
   0   2  13 103.341 6.63898   4
   0  -2 -14 102.921 6.92170   2
   0  -2 -14 97.9304 6.35121  10
   0  -2 -14 100.285 6.89256  12
   0   2  14 98.3779 6.54318  11
   0   2  14 95.1502 7.41518   7
   0   2  14 99.8451 7.35642   8
   0   2  14 98.9739 7.68061   1
   0   2  14 97.2058 5.79137   6
   0  -2 -14 96.9325 6.00511   6
   0   2  14 97.5480 7.20191   5
   0   2  14 109.795 7.22967   4
   0  -2 -15 244.580 13.0897   2
   0   2  15 231.488 12.5884  11
   0  -2 -15 248.394 13.0739  12
   0   2  15 241.576 13.5036   7
   0   2  15 231.745 13.4606   8
   0   2  15 243.296 13.7053   1
   0  -2 -15 231.817 12.1859   6
   0   2  15 238.646 13.4910   5
   0   2  15 242.230 13.2799   4
   0  -2 -16 2.65467 3.22876   2
   0   2  16 3.00100 2.99622  11
   0  -2 -16 2.66296 3.08040  12
   0   2  16 5.10074 4.19898   7
   0   2  16 4.29708 4.15853   8
   0   2  16-0.41618 3.99687   1
   0  -2 -16 0.21804 2.66709   6
   0   2  16 1.46987 3.79588   5
   0   2  16 3.61603 3.71419   4
   0  -2 -17 294.509 14.8402   2
   0  -2 -17 260.899 14.6657  12
   0   2  17 271.291 15.1911   8
   0   2  17 273.649 15.2523   7
   0   2  17 280.797 15.4490   1
   0  -2 -17 255.082 13.7697   6
   0   2  17 259.733 14.9790   5
   0   2  17 269.334 14.9450   4
   0  -2 -18 152.871 9.21756   2
   0  -2 -18 142.288 9.13009  12
   0   2  18 153.107 9.93949   7
   0   2  18 144.489 9.74545   8
   0   2  18 149.471 10.0890   1
   0  -2 -18 117.929 8.08754   6
   0   2  18 142.392 9.63830   5
   0   2  18 124.114 9.15195   4
   0  -2 -19 6.32650 3.56746   2
   0   2  19 0.93602 4.11110   8
   0   2  19 0.94271 4.39148   7
   0  -2 -19 0.79137 3.59630  12
   0   2  19-0.49518 4.45030   1
   0   2  19 5.52810 4.27932   5
   0   2  19 1.72840 3.85470   4
   0  -2 -20 21.6720 4.24185   2
   0   2  20 29.1655 5.56664   8
   0   2  20 23.8327 5.19074   7
   0  -2 -20 19.5952 4.30452  12
   0   2  20 34.3092 5.98022   1
   0   2  20 29.3701 5.40058   5
   0   2  20 24.6366 4.93188   4
   0  -2 -21 67.0387 6.32895   2
   0   2  21 68.7700 7.20693   8
   0   2  21 59.6547 7.19852   7
   0  -2 -21 83.7141 6.62517  12
   0   2  21 77.1025 7.61774   1
   0   2  21 60.5826 7.00358   5
   0   2  21 70.6317 6.87789   4
   0  -2 -22 390.694 20.4000   2
   0   2  22 369.796 20.9456   8
   0   2  22 359.876 20.9114   7
   0  -2 -22 379.180 20.4121  12
   0   2  22 394.299 21.4673   1
   0   2  22 405.139 20.8441   5
   0   2  22 369.014 20.7354   4
   0  -2 -23 203.510 11.8904   2
   0   2  23 166.263 12.3269   7
   0   2  23 187.925 12.5834   8
   0  -2 -23 188.290 11.7188  12
   0   2  23 166.550 12.6008   1
   0   2  23 197.306 12.1822   5
   0   2  23 160.426 11.7686   4
   0  -2 -24 36.7125 5.63503   2
   0   2  24 46.5428 7.01873   7
   0   2  24 43.3285 6.75168   8
   0  -2 -24 38.2253 5.38670  12
   0   2  24 43.3950 6.89789   1
   0   2  24 35.7118 6.08178   5
   0   2  24 42.6664 6.03078   4
   0   2  25 105.893 9.91108   1
   0  -2 -25 120.603 8.84967  12
   0  -2 -25 120.103 8.99938   2
   0   2  25 96.6278 9.07285   4
   0   2  25 119.404 10.0210   7
   0   2  25 115.731 10.0119   8
   0   2  26 4.08513 6.23091   1
   0  -2 -26 5.99782 4.19037  12
   0  -2 -26-3.81810 3.94965   2
   0   2  26-0.60174 5.09556   4
   0   2  26 7.24819 5.67267   7
   0   2  26 2.61564 5.32378   8
   0   2  27 21.2363 6.56340   1
   0  -2 -27 15.8485 4.65415  12
   0  -2 -27 20.4246 5.37902   2
   0   2  27 15.6426 5.35232   4
   0   2  27 32.8343 6.60784   7
   0   2  27 21.7875 6.20624   8
   0   2  28-0.73490 6.09027   1
   0  -2 -28 4.10814 4.39290  12
   0  -2 -28 3.52911 4.20909   2
   0   2  28-1.29962 5.31381   4
   0   2  28 2.82994 5.51869   8
   0   2  28-5.68579 5.96692   7
   0   2  29-0.75889 6.09296   1
   0  -2 -29-2.42689 4.29040  12
   0  -2 -29-0.60838 4.25000   2
   0   2  29 6.06234 5.14928   4
   0   2  29 5.13793 5.61095   8
   0   2  29 1.47471 5.69447   7
   0   2  30 10.1984 6.01423   1
   0  -2 -30 18.7774 5.15170  12
   0  -2 -30 19.4838 5.59259   2
   0   2  30 11.1186 5.73324   4
   0   2  30 21.3750 6.37190   7
   0   2  30 21.9755 6.67170   8
   0   2  31 22.6854 7.34847   1
   0   2  31 18.0196 6.94918   8
   0   2  31 5.50456 6.21209   7
   0  -2 -31 14.8354 5.12706  12
   0   2  31 0.71757 5.61689   4
   0  -2 -31 7.77452 5.02533   2
   0  -3  30-9.75901 6.71052   7
   0   3 -30 9.33707 5.78822   6
   0  -3  30 0.81158 6.87219   8
   0  -3  30 6.61107 6.00750   4
   0  -3  29 10.2490 6.89151   7
   0   3 -29 16.9132 6.20907   6
   0  -3  29 17.2706 6.75333   8
   0  -3  29 7.12852 5.64318   4
   0   3 -28 80.8622 8.33644   6
   0  -3  28 77.6809 9.37899   7
   0  -3  28 77.5424 9.65736   8
   0  -3  28 71.0311 8.43212   4
   0   3 -27 51.5511 7.24756   6
   0  -3  27 80.1991 8.93729   7
   0  -3  27 58.0313 8.12316   8
   0  -3  27 52.3142 8.18763   1
   0  -3  27 62.6295 8.08997   4
   0  -3  26-7.07918 6.31293   7
   0   3 -26 0.59434 4.92554   6
   0  -3  26-0.70677 6.13333   8
   0  -3  26 11.6245 6.03598   1
   0  -3  26 1.28745 4.97147   4
   0  -3  25 42.8029 6.53671   4
   0  -3  25 21.1313 7.07971   7
   0   3 -25 28.2116 6.31174   6
   0  -3  25 28.5900 6.93071   8
   0  -3  25 28.6049 6.56979   1
   0   3 -25 26.7088 4.56422   2
   0  -3  24-1.78814 4.87427   4
   0  -3  24 6.54660 5.79361   7
   0   3 -24-3.33217 5.29699   6
   0  -3  24-1.30799 5.37213   8
   0  -3  24 1.19485 5.84713   1
   0   3 -24 3.90567 3.75096   2
   0  -3  23 69.3111 7.84259   4
   0  -3  23 75.9766 8.55164   7
   0   3 -23 94.2809 8.34599   6
   0  -3  23 78.4862 8.60681   8
   0  -3  23 74.3872 8.58082   1
   0   3 -23 76.0058 6.53799   2
   0  -3  22 45.6439 6.77976   4
   0   3 -22 64.4106 7.05982   6
   0  -3  22 70.8320 8.17689   7
   0  -3  22 60.0263 7.61317   8
   0  -3  22 66.6985 7.75306   1
   0   3 -22 76.4235 6.21082   2
   0  -3  21 16.8597 5.05161   4
   0  -3  21 18.9246 6.19526   7
   0   3 -21 20.2830 5.08460   6
   0  -3  21 27.5408 6.26202   8
   0  -3  21 17.2104 5.76333   1
   0   3 -21 26.4074 4.10895   2
   0  -3  20 13.6852 5.87977   8
   0   3 -20 18.9696 4.99311   6
   0  -3  20 31.1500 6.08090   7
   0  -3  20 23.3612 6.21431   1
   0   3 -20 19.0025 3.71815   2
   0  -3  20 18.6318 5.14568   4
   0  -3  19 80.8306 8.31783   8
   0   3 -19 79.7143 6.44653   3
   0  -3  19 90.5635 8.46975   7
   0   3 -19 61.2665 6.89526   6
   0  -3  19 83.1930 7.78394   1
   0   3 -19 71.0581 5.94014   2
   0  -3  19 68.1258 6.86322   4
   0  -3  18 213.535 13.4663   4
   0  -3  18 242.938 14.1416   8
   0  -3  18 234.310 14.0829   7
   0   3 -18 215.436 12.6662   3
   0   3 -18 204.507 13.2556   6
   0  -3  18 248.467 14.0164   1
   0   3 -18 223.639 12.3784   2
   0  -3  17 120.914 8.86051   4
   0  -3  17 116.846 9.56800   8
   0   3 -17 113.314 8.06357   3
   0  -3  17 106.754 9.30823   7
   0   3 -17 130.475 8.70580   6
   0  -3  17 120.898 9.29834   1
   0   3 -17 119.099 7.57768   2
   0  -3  16 47.5304 6.54649   8
   0   3 -16 40.4199 4.81431   3
   0   3 -16 33.7862 5.10159   6
   0  -3  16 37.6507 6.46561   7
   0  -3  16 45.0216 5.34220   4
   0  -3  16 37.2099 5.64732   1
   0   3 -16 38.8964 4.15162   2
   0  -3  15 99.3267 8.13930   1
   0  -3  15 100.821 7.77144   4
   0  -3  15 96.0443 8.55771   8
   0   3 -15 111.721 7.49761   3
   0   3 -15 101.366 7.58572   6
   0  -3  15 105.340 8.62363   7
   0  -3  15 111.140 6.94477   5
   0   3 -15 102.233 6.63910   2
   0  -3  14 278.185 14.8735   1
   0  -3  14 250.395 14.5899   4
   0  -3  14 258.581 15.0757   7
   0  -3  14 269.849 15.2498   8
   0   3 -14 261.583 14.2447   3
   0   3 -14 272.543 14.6126   6
   0  -3  14 260.588 13.5972   5
   0   3 -14 269.230 13.6959   2
   0  -3  14 265.295 14.0791   2
   0   3 -14 261.706 13.5356   2
   0  -3  13 39.9517 5.60268   1
   0   3 -13 54.9395 4.67186   1
   0  -3  13 51.7018 5.48680   4
   0  -3  13 50.1531 6.06392   8
   0  -3  13 40.4459 4.19230   3
   0   3 -13 52.3983 5.13241   3
   0  -3  13 57.6542 6.16455   7
   0   3 -13 47.5921 5.30557   6
   0  -3  13 46.3534 4.17953   5
   0  -3  13 49.7067 4.46699   2
   0   3 -13 45.1990 3.88307   2
   0   3 -12 212.705 11.0173   2
   0  -3  12 221.552 11.4702   2
   0   3 -12 225.485 11.5179   1
   0  -3  12 235.631 12.5619   1
   0  -3  12 204.724 10.3581  10
   0  -3  12 202.358 12.5856   7
   0  -3  12 197.183 12.5945   8
   0   3 -12 212.102 11.8831   3
   0  -3  12 201.515 11.3922   3
   0   3 -12 201.842 11.9575   6
   0  -3  12 231.968 11.1993   5
   0   3 -12 210.115 10.7834   5
   0  -3  12 209.907 12.2587   4
   0   3 -11 20.6676 2.77957   2
   0  -3  11 23.2647 3.18432   2
   0  -3  11 21.9773 4.27629   1
   0   3 -11 18.4035 3.37759   1
   0  -3  11 23.6532 2.22968  11
   0  -3  11 23.4792 5.15487   8
   0   3 -11 23.2483 4.21199   3
   0  -3  11 17.1398 3.62369   3
   0   3 -11 22.8921 4.04615   6
   0  -3  11 19.1284 5.18142   7
   0  -3  11 24.4426 3.11231   5
   0   3 -11 26.1262 2.68840   5
   0  -3  11 21.3440 4.29860   4
   0  -3  10 45.5632 3.99081   2
   0   3 -10 47.2912 3.65418   2
   0   3 -10 50.0406 4.19319   1
   0  -3  10 50.3817 4.95541   1
   0  -3  10 46.4823 3.20854  11
   0  -3  10 46.2977 5.80472   8
   0   3 -10 46.8848 4.81904   8
   0  -3  10 40.6602 4.76065   3
   0   3 -10 45.9917 5.15367   3
   0   3 -10 49.9665 5.03164   7
   0  -3  10 51.1720 6.06414   7
   0   3 -10 39.7079 4.89022   6
   0  -3  10 38.9594 4.09002   6
   0   3 -10 51.7454 3.52565   5
   0  -3  10 46.3230 3.76442   5
   0  -3  10 46.1402 5.23782   4
   0  -3   9 64.4785 4.57887   2
   0   3  -9 63.6736 4.29700   2
   0   3  -9 61.3794 4.77051   1
   0  -3   9 61.9619 5.29765   1
   0  -3   9 69.5263 3.99079  11
   0   3  -9 61.5935 5.47765   8
   0  -3   9 54.0090 6.04130   8
   0  -3   9 45.3046 4.75976   3
   0   3  -9 59.0427 5.54823   3
   0  -3   9 60.1284 6.11935   7
   0  -3   9 66.1131 4.85914   6
   0   3  -9 71.7288 5.60762   6
   0   3  -9 78.4337 5.58159   7
   0   3  -9 57.4225 4.00036   5
   0  -3   9 59.7049 4.31776   5
   0  -3   9 69.0286 5.81849   4
   0   3  -8 30.1943 2.96170   2
   0  -3   8 35.0540 3.25670   2
   0  -3   8 31.0117 3.97396   1
   0   3  -8 37.4354 3.54408   1
   0  -3   8 29.5460 2.73639  11
   0   3  -8 26.1923 3.89964   8
   0  -3   8 35.4089 5.13654   8
   0   3  -8 31.4521 4.38546   3
   0  -3   8 26.7594 3.76126   3
   0  -3   8 29.3875 4.91273   7
   0   3  -8 32.1892 3.98491   7
   0  -3   8 31.7263 3.53463   6
   0   3  -8 36.4735 4.10764   6
   0   3  -8 27.7258 2.80541   5
   0  -3   8 31.7423 4.58952   4
   0  -3   8 39.5517 3.13377   5
   0  -3   7 7.76231 2.50889   2
   0   3  -7 7.33281 2.15027   2
   0  -3   7 10.0158 3.32034   1
   0   3  -7 6.87435 2.44178   1
   0  -3   7 7.79017 2.08733  11
   0  -3   7 4.90086 3.95073   8
   0   3  -7 13.8796 3.39137   8
   0   3  -7 4.54774 3.60422   3
   0  -3   7 6.09125 2.38524   3
   0  -3   7 8.05020 4.12884   7
   0   3  -7 8.43280 3.17257   7
   0  -3   7 12.8477 2.80114   6
   0  -3   7 5.91633 1.89859   5
   0   3  -7 3.88885 3.22329   6
   0  -3   7 10.2061 3.72894   4
   0  -3   7 10.9258 2.31870   5
   0   3  -6 1302.78 59.0906   2
   0  -3   6 1281.85 59.1954   2
   0  -3   6 1265.00 59.5514   1
   0   3  -6 1262.80 59.3327   1
   0  -3   6 1324.17 59.1276  11
   0  -3   6 1306.02 59.9157   8
   0   3  -6 1337.18 59.8164   3
   0  -3   6 1363.13 59.5490   6
   0  -3   6 1155.38 59.7607   7
   0   3  -6 1329.20 59.6600   6
   0  -3   6 1267.94 59.1130   5
   0  -3   6 1303.02 58.9441   5
   0  -3   6 1433.78 60.0248   4
   0   3  -5 65.3608 4.30639   2
   0  -3   5 72.3910 4.58076   2
   0  -3   5 72.3496 4.99591   1
   0   3  -5 79.3272 4.75762   1
   0  -3   5 66.5733 4.54258  11
   0   3  -5 67.2675 4.74724  11
   0  -3   5 80.3625 5.70042   8
   0   3  -5 73.9336 5.60439   3
   0   3  -5 73.6736 5.18821   6
   0  -3   5 83.2915 4.90467   6
   0  -3   5 74.0381 5.73335   7
   0  -3   5 70.1253 4.57038   5
   0  -3   5 71.3560 4.24008   5
   0  -3   5 75.2550 5.68526   4
   0   3  -4 94.5315 5.41530   2
   0  -3   4 102.775 5.66435   2
   0   3  -4 101.378 5.73472   1
   0  -3   4 100.339 6.07295   1
   0   3  -4 94.9641 5.98363  11
   0  -3   4 95.8906 5.83355  11
   0  -3   4 101.899 6.55063   8
   0   3  -4 89.1946 6.48841   3
   0  -3   4 120.986 6.53228   3
   0  -3   4 114.591 6.74053   7
   0   3  -4 96.2784 6.04927   6
   0  -3   4 100.892 5.86033   6
   0   3  -4 106.048 5.63137   5
   0  -3   4 96.2440 5.47212   5
   0  -3   4 98.4188 5.76923   5
   0  -3   4 100.675 6.74897   4
   0   3  -3 63.4125 4.00309   2
   0  -3   3 67.2673 4.07785   2
   0   3  -3 64.9231 4.73935  11
   0  -3   3 65.1197 4.55803  11
   0   3  -3 61.0013 5.09111   3
   0  -3   3 66.8782 5.02930   3
   0   3  -3 67.8493 4.27915   1
   0  -3   3 69.1213 4.60902   1
   0   3  -3 61.6408 4.48976   6
   0  -3   3 68.9765 4.37253   6
   0  -3   3 62.0274 4.01069   5
   0   3  -3 69.1451 4.31741   5
   0  -3   3 59.3517 5.19824   4
   0   3  -2 661.095 29.2902   2
   0  -3   2 618.464 29.3276   2
   0  -3   2 620.809 29.6279  11
   0   3  -2 637.131 29.7558  11
   0   3  -2 601.999 29.8260   3
   0  -3   2 679.599 29.8287   3
   0   3  -2 633.348 29.4954   1
   0  -3   2 652.617 29.6479   1
   0   3  -2 651.523 29.4650   6
   0  -3   2 634.120 29.3752   6
   0   3  -2 622.774 29.4544   5
   0  -3   2 635.236 29.4086   5
   0  -3   2 628.965 29.9454   4
   0   3  -1 17.4973 2.31344   2
   0  -3   1 15.7835 2.72087   2
   0  -3   1 24.9620 3.12582  11
   0   3  -1 14.1915 3.32933  11
   0  -3   1 12.1089 3.29171   3
   0   3  -1 15.5936 3.34029   3
   0  -3   1 14.4809 2.73170   1
   0  -3   1 17.6904 2.68691   1
   0  -3   1 21.5777 2.66735   5
   0   3  -1 18.8342 2.87436   5
   0  -3   1 18.4703 2.17865   6
   0   3  -1 17.0479 2.35256   6
   0   3  -1 17.2660 3.00678   4
   0  -3   1 13.1127 3.45159   4
   0  -3   0 494.083 23.7832   2
   0   3   0 497.525 23.2131   9
   0   3   0 540.258 24.3083  11
   0  -3   0 507.167 24.0046   3
   0   3   0 568.234 24.1661   3
   0  -3   0 506.069 24.0027   1
   0   3   0 520.339 23.5175   6
   0  -3   0 514.242 23.4870   6
   0  -3   0 523.410 23.9073   5
   0   3   0 498.554 23.9622   5
   0  -3   0 497.606 24.2113   4
   0   3   0 494.176 23.9838   4
   0  -3  -1 15.5110 2.47145   1
   0   3   1 12.7134 2.74349   1
   0   3   1 11.0051 3.27791  11
   0   3   1 14.2543 2.66560   4
   0  -3  -1 8.25165 2.89409   3
   0   3   1 11.3227 3.06122   3
   0  -3  -1 11.6841 3.10477   4
   0   3   1 9.77990 1.61150   6
   0   3   1 12.6820 2.92321   5
   0  -3  -1 15.4118 2.61951   5
   0  -3  -1 10.8309 1.62335   6
   0   3   1 10.4972 2.09207   2
   0  -3  -1 12.5340 2.37775   2
   0   3   2 3.37343 2.75381   1
   0  -3  -2 11.0630 2.46764   1
   0   3   2 4.33520 3.19256  11
   0  -3  -2 8.10283 2.27864   7
   0  -3  -2 8.67291 2.13145   8
   0  -3  -2 6.44301 2.74647   3
   0   3   2 4.30474 2.51571   3
   0   3   2 6.41228 2.39618   4
   0  -3  -2 4.39609 2.85296   4
   0   3   2 9.34235 1.30380   6
   0  -3  -2 7.65918 2.25712   5
   0   3   2 4.85453 2.88590   5
   0  -3  -2 4.55955 1.18229   6
   0  -3  -2 7.02316 2.54147   2
   0   3   2 6.80099 1.94866   2
   0   3   3 0.83029 2.76736   1
   0  -3  -3 1.07244 2.16672   1
   0  -3  -3 0.14271 1.91537   8
   0  -3  -3 3.27849 2.06689   7
   0   3   3-1.96964 3.43546  11
   0   3   3 0.68967 2.20170   3
   0  -3  -3-2.52194 2.60237   3
   0   3   3-2.55812 2.40663   4
   0  -3  -3 3.08313 2.60869   4
   0   3   3 0.90284 3.02543   5
   0   3   3 0.34568 1.73883   2
   0  -3  -3-0.12931 2.11967   2
   0  -3  -4 5.45512 2.26697   1
   0   3   4 2.35306 2.92670   1
   0  -3  -4 0.60348 2.03637   8
   0   3   4 1.00266 2.80038   8
   0   3   4 4.33470 2.75767   7
   0  -3  -4 4.82482 2.21554   7
   0   3   4 7.40686 3.49416  11
   0   3   4 3.71091 2.13042   3
   0  -3  -4 2.99425 2.20372   3
   0  -3  -4 2.16247 2.61480   4
   0   3   4 3.49397 2.24438   4
   0   3   4 3.10481 3.09716   5
   0  -3  -4 1.54227 2.20253   2
   0   3   4 2.99189 1.91345   2
   0   3   5 0.19746 3.04203   1
   0  -3  -5 6.11139 2.11271   8
   0   3   5 2.86188 2.96192   7
   0   3   5 3.40192 2.90901   8
   0  -3  -5 2.09156 2.00758   7
   0   3   5 8.36390 3.39019  11
   0   3   5 6.22231 2.17084  12
   0   3   5 3.09285 1.87940   3
   0   3   5 3.19163 2.30445   4
   0  -3  -5 5.01895 1.94986   3
   0  -3  -5 2.09668 2.65135   4
   0   3   5 3.35380 3.43916   5
   0  -3  -5 0.56784 2.76821   5
   0  -3  -5 1.99091 2.33720   2
   0   3   5 1.89113 1.82522   2
   0   3   6 37.4310 4.19160   1
   0   3   6 41.6846 4.01823   8
   0  -3  -6 40.7435 3.46328   8
   0   3   6 38.3940 3.97250   7
   0  -3  -6 40.3576 3.40851   7
   0   3   6 41.1316 4.44913  11
   0   3   6 41.2885 3.40390  12
   0  -3  -6 37.7918 4.46927  10
   0   3   6 42.2806 2.76778   3
   0  -3  -6 39.6995 2.82710   3
   0  -3  -6 44.9800 3.86661   4
   0   3   6 42.0574 3.60186   4
   0  -3  -6 33.2292 4.10221   5
   0   3   6 44.8237 4.55192   5
   0  -3  -6 40.5094 3.53336   2
   0   3   6 37.8628 3.12563   2
   0   3   7 19.6698 3.79216   1
   0  -3  -7 19.8678 3.86611  10
   0   3   7 23.8482 2.85921  12
   0   3   7 22.0916 4.05892  11
   0  -3  -7 22.1231 2.61877   7
   0   3   7 20.4783 3.37232   7
   0  -3  -7 20.3524 2.70878   8
   0   3   7 20.6961 3.49628   8
   0   3   7 21.1360 1.83351   3
   0  -3  -7 21.2000 3.30965   4
   0  -3  -7 21.6927 1.92938   3
   0  -3  -7 16.7384 3.67020   5
   0   3   7 20.5575 3.93144   5
   0  -3  -7 21.4102 3.01219   2
   0   3   7 21.9133 2.36105   2
   0   3   8 21.8257 4.04877   1
   0  -3  -8 16.6297 3.74591  10
   0  -3  -8 22.4463 3.19511  12
   0   3   8 24.1815 2.93340  12
   0   3   8 12.8104 3.68611  11
   0   3   8 24.9571 3.63190   7
   0  -3  -8 22.3379 2.66360   8
   0   3   8 17.2338 3.46858   8
   0  -3  -8 16.2280 2.52102   7
   0   3   8 18.7013 1.52564   3
   0  -3  -8 18.2884 3.29302   4
   0  -3  -8 16.8163 1.57500   3
   0  -3  -8 20.0125 1.41867   6
   0   3   8 11.7906 1.29224   6
   0  -3  -8 17.7290 3.72277   5
   0   3   8 20.4757 3.99736   5
   0  -3  -8 16.3547 3.09243   2
   0   3   9 13.7153 3.66971   1
   0  -3  -9 10.9554 2.95610   1
   0   3   9 11.0354 3.63496  11
   0  -3  -9 13.7713 3.06266  12
   0  -3  -9 13.6101 3.80287  10
   0   3   9 12.2217 2.57876  12
   0   3   9 16.4515 3.77381   8
   0   3   9 18.1923 3.71510   7
   0  -3  -9 15.5182 3.19169   4
   0  -3  -9 17.2022 1.53091   6
   0   3   9 17.1116 4.02470   5
   0   3   9 10.3997 1.33808   6
   0  -3  -9 11.3051 3.73164   5
   0  -3  -9 15.1782 3.07551   2
   0  -3 -10 734.322 33.1162   2
   0   3  10 735.722 33.6369   1
   0  -3 -10 743.695 33.2921   1
   0   3  10 735.428 33.3284  11
   0   3  10 733.007 32.8463  12
   0  -3 -10 731.919 33.2079  12
   0  -3 -10 743.159 33.1458  10
   0   3  10 730.679 33.3822   8
   0   3  10 743.436 33.4227   7
   0  -3 -10 707.447 31.8886   6
   0   3  10 562.557 31.7763   6
   0   3  10 708.463 33.5802   5
   0  -3 -10 761.221 33.3672   5
   0  -3 -10 790.191 33.3281   4
   0  -3 -10 740.815 32.9788   4
   0   3  10 723.877 33.3235   4
   0  -3 -11 0.25318 2.77289   2
   0   3  11 6.36755 3.59866   1
   0   3  11 3.49767 3.31573  11
   0  -3 -11 6.14122 4.01713  10
   0  -3 -11 2.63201 2.76438  12
   0   3  11-3.73677 3.79991   8
   0   3  11-1.15374 3.35877   7
   0  -3 -11 4.44288 2.89804   4
   0  -3 -11 0.09365 1.57903   6
   0  -3 -11 1.06424 4.06827   5
   0   3  11 1.03792 1.33218   6
   0   3  11 10.6247 4.05186   5
   0  -3 -11 1.87685 1.91969   4
   0   3  11 0.55366 3.18770   4
   0  -3 -12 131.769 7.67464   2
   0  -3 -12 124.179 7.75453  12
   0  -3 -12 123.098 7.80760  10
   0   3  12 117.787 7.90119  11
   0   3  12 112.449 7.98410   8
   0   3  12 114.698 8.03499   7
   0   3  12 117.215 8.35472   1
   0  -3 -12 124.469 6.43114   6
   0   3  12 121.508 8.27621   5
   0   3  12 120.661 7.83400   4
   0  -3 -13 14.8808 3.25389   2
   0  -3 -13 11.4133 3.85068  10
   0  -3 -13 13.1673 3.31647  12
   0   3  13 18.6227 3.73337  11
   0   3  13 25.6355 4.21278   7
   0   3  13 13.9255 4.05967   8
   0   3  13 23.3466 4.39835   1
   0  -3 -13 16.1275 2.20906   6
   0   3  13 14.0259 4.18913   5
   0   3  13 27.1130 3.94410   4
   0  -3 -14 6.85661 3.15480   2
   0  -3 -14 6.33698 3.56660  10
   0   3  14 4.42315 3.21410  11
   0  -3 -14 8.90595 3.20975  12
   0   3  14 7.80980 3.91443   8
   0   3  14 5.35118 3.78469   7
   0   3  14 1.94201 3.93866   1
   0  -3 -14 4.49651 2.00765   6
   0   3  14 6.28171 3.88794   5
   0   3  14 5.36991 3.33530   4
   0  -3 -15 16.5962 3.53623   2
   0   3  15 7.98500 3.96924   7
   0   3  15 15.8890 3.94965   8
   0   3  15 15.7537 3.65564  11
   0  -3 -15 16.1952 3.74221  12
   0   3  15 14.8515 4.43851   1
   0   3  15 20.5966 4.62067   5
   0   3  15 10.3418 3.58282   4
   0  -3 -16 149.136 8.96847   2
   0   3  16 136.762 9.38041   8
   0   3  16 129.759 9.31240   7
   0   3  16 122.932 8.50396  11
   0  -3 -16 135.327 8.90106  12
   0   3  16 150.388 9.77898   1
   0   3  16 135.882 9.43176   5
   0   3  16 141.344 9.15449   4
   0  -3 -17 83.2758 6.57972   2
   0   3  17 93.6553 7.67316   8
   0   3  17 77.7876 7.24012   7
   0   3  17 70.1922 6.32945  11
   0  -3 -17 96.5091 6.87522  12
   0   3  17 93.6805 7.70116   1
   0   3  17 85.9250 7.48207   5
   0   3  17 87.1444 7.07101   4
   0  -3 -18-0.39455 3.54542   2
   0   3  18-0.45244 4.25807   8
   0   3  18-1.81846 4.39338   7
   0  -3 -18-2.38480 3.26537  12
   0   3  18-1.46815 4.72932   1
   0   3  18-4.47133 4.59137   5
   0   3  18 1.68775 3.80557   4
   0  -3 -19 121.441 8.24640   2
   0   3  19 109.387 8.54690   7
   0   3  19 110.279 8.69446   8
   0  -3 -19 110.812 8.08184  12
   0   3  19 102.537 8.84512   1
   0   3  19 121.786 8.87844   5
   0   3  19 100.944 8.08689   4
   0  -3 -20-2.18719 3.70373   2
   0   3  20 4.04280 4.35005   7
   0   3  20 0.50293 4.43355   8
   0  -3 -20 0.43901 3.40741  12
   0   3  20-1.62451 4.71778   1
   0   3  20-2.91794 4.75963   5
   0   3  20 1.87027 3.94216   4
   0  -3 -21 36.7180 5.08050   2
   0   3  21 28.1471 5.79985   7
   0   3  21 42.8111 6.18245   8
   0  -3 -21 31.2971 4.95342  12
   0   3  21 45.4233 6.50647   1
   0   3  21 37.2900 6.11884   5
   0   3  21 40.2408 5.34219   4
   0  -3 -22 164.854 10.8713   2
   0   3  22 159.118 11.4238   8
   0   3  22 153.780 11.4008   7
   0  -3 -22 172.361 10.8818  12
   0   3  22 158.114 11.5835   1
   0   3  22 145.426 11.1360   5
   0   3  22 169.189 11.1487   4
   0  -3 -23-2.51160 3.95726   2
   0   3  23 5.24865 5.39415   7
   0   3  23-3.48230 4.70338   8
   0  -3 -23 2.51433 3.88389  12
   0   3  23 1.85715 5.13045   1
   0   3  23-5.96535 5.17260   5
   0   3  23-4.30381 4.83388   4
   0  -3 -24 10.4846 4.42099   2
   0   3  24 13.4065 5.42430   7
   0   3  24 20.0131 5.63940   8
   0  -3 -24 12.5758 4.26667  12
   0   3  24 12.9214 5.68116   1
   0   3  24 8.97775 5.09372   5
   0   3  24 15.1674 5.00543   4
   0  -3 -25 52.9368 6.15201   2
   0   3  25 42.3917 6.81493   8
   0   3  25 50.2258 6.96861   7
   0  -3 -25 42.5552 6.09180  12
   0   3  25 30.2779 6.74421   1
   0   3  25 43.2778 6.60869   5
   0   3  25 40.3939 6.21682   4
   0   3  26 30.0886 6.42916   1
   0  -3 -26 39.6495 5.57634  12
   0  -3 -26 30.0668 5.61900   2
   0   3  26 33.5049 6.02565   4
   0   3  26 33.5961 6.22116   8
   0   3  26 25.8155 6.24963   7
   0   3  27 46.4828 7.62683   1
   0  -3 -27 44.0518 6.28306  12
   0  -3 -27 36.4801 6.03927   2
   0   3  27 49.3561 7.00077   4
   0   3  27 41.7768 7.26267   8
   0   3  27 60.5600 7.50710   7
   0   3  28 22.5861 6.61720   1
   0  -3 -28 3.64447 4.35576  12
   0  -3 -28 4.26705 4.71610   2
   0   3  28 9.18739 5.37378   4
   0   3  28 8.57393 5.79671   7
   0   3  28-1.42210 5.84747   8
   0   3  29 16.3168 6.28353   1
   0  -3 -29 19.4509 5.12919  12
   0  -3 -29 20.7907 5.19571   2
   0   3  29 34.6295 6.41912   4
   0   3  29 20.6633 6.60168   7
   0   3  29 19.0916 6.71615   8
   0   3  30 71.3942 9.13665   1
   0   3  30 88.9053 9.62965   8
   0   3  30 90.0527 9.40884   7
   0  -3 -30 76.3057 7.97726  12
   0   3  30 69.4597 8.29542   4
   0  -3 -30 59.1648 7.60543   2
   0  -4  29 37.1027 8.07537   8
   0  -4  29 21.2997 6.32464   4
   0   4 -29 30.3217 7.10888   6
   0  -4  29 17.7733 7.24169   7
   0  -4  28 1.56506 6.59911   8
   0  -4  28 2.85259 5.33963   4
   0  -4  28 7.83517 6.85465   7
   0   4 -28 1.34043 5.35742   6
   0  -4  27 53.0155 8.47560   8
   0  -4  27 52.4553 7.32824   4
   0  -4  27 38.6600 7.95613   7
   0   4 -27 64.5786 7.76827   6
   0  -4  26 35.7834 7.40659   8
   0  -4  26 30.7494 6.53483   4
   0   4 -26 45.5455 6.82085   6
   0  -4  26 48.2403 7.68975   7
   0  -4  25 11.9892 6.37487   8
   0  -4  25 8.40849 4.88671   4
   0  -4  25 5.64179 6.44478   7
   0   4 -25 12.8771 5.70796   6
   0  -4  24 4.75577 5.94436   8
   0  -4  24 0.60296 5.90291   1
   0  -4  24-0.62482 5.44562   4
   0   4 -24 7.11704 5.40960   6
   0  -4  24 5.43231 5.77527   7
   0  -4  23 50.9744 7.93232   8
   0  -4  23 48.6816 7.64275   1
   0  -4  23 46.8967 6.85294   4
   0  -4  23 66.5460 8.28409   7
   0   4 -23 58.9963 7.22841   6
   0  -4  22 23.1911 6.71048   8
   0  -4  22 22.2640 6.31792   1
   0  -4  22 15.0494 5.36596   4
   0  -4  22 21.8973 6.78576   7
   0   4 -22 6.62723 5.12448   6
   0  -4  21 57.1291 7.68966   8
   0   4 -21 38.7928 6.38222   6
   0  -4  21 62.4105 7.67485   7
   0  -4  21 42.0286 7.07257   1
   0   4 -21 43.7979 4.96732   2
   0  -4  21 56.2358 6.72265   4
   0  -4  20 111.278 9.01845   4
   0  -4  20 85.8017 9.47699   8
   0   4 -20 100.699 8.02606   3
   0   4 -20 94.4389 8.63782   6
   0  -4  20 91.3435 9.37519   7
   0  -4  20 96.2123 9.22398   1
   0   4 -20 112.279 7.29951   2
   0  -4  19-8.25887 6.17809   8
   0   4 -19-1.22225 3.89867   3
   0  -4  19 1.64706 5.74880   7
   0   4 -19 0.48973 4.70173   6
   0  -4  19 2.42749 5.58921   1
   0   4 -19 0.33867 2.60223   2
   0  -4  19 0.51327 4.61163   4
   0  -4  18 9.98803 6.03405   8
   0   4 -18 1.59247 4.07878   3
   0  -4  18 18.8616 6.08236   7
   0   4 -18 6.56337 4.39503   6
   0   4 -18 8.34073 2.82690   2
   0  -4  18 3.23673 5.58201   1
   0  -4  18 10.3304 4.81154   4
   0  -4  17 29.0651 6.37228   8
   0   4 -17 24.4977 4.89743   3
   0   4 -17 30.9169 5.10256   6
   0  -4  17 35.9459 6.53557   7
   0  -4  17 21.5563 5.78068   1
   0   4 -17 15.4465 3.40082   2
   0  -4  17 25.9113 5.17618   4
   0  -4  16 9.89532 4.63408   4
   0  -4  16 0.95433 5.23703   8
   0   4 -16 15.1460 4.15738   3
   0  -4  16 11.8761 5.34279   7
   0   4 -16 11.1130 4.18896   6
   0  -4  16 15.0141 5.05187   1
   0   4 -16 12.5450 2.95642   2
   0  -4  16 12.3631 3.22871   2
   0  -4  15 4.72511 4.22713   4
   0  -4  15 12.2448 5.41400   8
   0   4 -15 8.84957 4.03093   3
   0   4 -15 6.92180 4.25106   6
   0  -4  15 18.4944 5.73783   7
   0  -4  15 13.4210 4.88356   1
   0  -4  15 10.0322 3.10936   2
   0  -4  14 170.709 10.5938   4
   0  -4  14 161.887 11.0164   7
   0  -4  14 159.323 10.9600   8
   0   4 -14 164.790 10.1214   3
   0   4 -14 146.574 10.1264   6
   0  -4  14 150.398 9.24053   2
   0  -4  14 166.356 10.3667   1
   0  -4  13 72.3569 6.42239   1
   0  -4  13 70.9945 6.61077   4
   0  -4  13 69.4710 7.07487   8
   0   4 -13 65.0634 6.23704   3
   0   4 -13 67.0553 6.22825   6
   0  -4  13 67.8472 6.96339   7
   0  -4  13 68.6031 5.04406   5
   0   4 -13 72.6551 4.88953   2
   0  -4  13 64.7393 5.34932   2
   0  -4  12 64.0724 6.15731   1
   0   4 -12 70.6815 5.26953   1
   0  -4  12 64.1903 6.51438   4
   0  -4  12 63.9278 6.97781   8
   0   4 -12 68.4558 6.13384   3
   0   4 -12 72.7556 6.22032   6
   0  -4  12 67.0155 7.24045   7
   0  -4  12 66.5424 4.86242   5
   0  -4  12 71.8226 5.17695   2
   0   4 -12 67.0259 4.67639   2
   0  -4  11-0.57784 2.23277   5
   0  -4  11 0.35311 4.30754   4
   0  -4  11-0.73372 5.11754   8
   0   4 -11-1.63272 4.01556   3
   0   4 -11-1.95820 3.78293   6
   0  -4  11 6.92408 5.00428   7
   0  -4  11 1.64386 2.47942   2
   0   4 -11 1.73534 1.89927   2
   0  -4  11-0.62013 3.75166   1
   0   4 -11 2.19040 2.45596   1
   0  -4  10 733.622 34.2663   2
   0   4 -10 683.372 33.9321   2
   0   4 -10 746.805 34.3912   1
   0  -4  10 723.050 34.8642   1
   0  -4  10 734.795 33.8349  11
   0  -4  10 772.305 35.6044   8
   0   4 -10 729.508 35.1198   3
   0   4 -10 760.118 35.0641   6
   0  -4  10 691.630 35.3255   7
   0  -4  10 708.852 33.6865   5
   0  -4  10 763.532 34.1080   5
   0  -4  10 768.913 35.4057   4
   0  -4   9 20.8721 3.04060   2
   0   4  -9 25.7767 2.74413   2
   0   4  -9 24.5705 3.17177   1
   0  -4   9 23.9594 4.13028   1
   0  -4   9 25.0259 2.83467  11
   0  -4   9 24.2958 5.12959   8
   0   4  -9 19.1803 4.26652   3
   0  -4   9 23.1885 5.13520   7
   0   4  -9 24.9579 4.27437   6
   0  -4   9 23.9960 2.50948   5
   0  -4   9 29.0345 5.13644   4
   0  -4   9 20.0998 2.93383   5
   0   4  -8 158.500 8.63820   2
   0  -4   8 164.323 8.97362   2
   0   4  -8 171.577 9.09153   1
   0  -4   8 167.833 9.54131   1
   0  -4   8 165.007 8.80118  11
   0  -4   8 187.023 10.5655   8
   0   4  -8 161.438 9.93677   3
   0   4  -8 159.209 9.68750   6
   0  -4   8 180.200 10.5827   7
   0  -4   8 166.108 8.53318   5
   0  -4   8 167.328 8.84568   5
   0  -4   8 157.607 10.2426   4
   0   4  -7 3.21291 2.08058   2
   0  -4   7 3.61527 2.25219   2
   0  -4   7 2.62483 3.19767   1
   0   4  -7 5.01128 2.41531   1
   0   4  -7 7.68259 2.81042  11
   0  -4   7 4.72958 2.38586  11
   0  -4   7-0.29296 4.46004   8
   0   4  -7 2.82302 3.91208   3
   0  -4   7 3.50180 4.48284   7
   0   4  -7 1.23760 3.18014   6
   0  -4   7 5.72766 2.68224   6
   0  -4   7 5.86011 1.94278   5
   0  -4   7 1.44906 4.36024   4
   0  -4   7 5.67841 2.36698   5
   0  -4   6 242.538 12.2560   2
   0   4  -6 247.689 12.0876   2
   0   4  -6 258.446 12.4640   1
   0  -4   6 242.219 12.7974   1
   0   4  -6 254.860 12.5513  11
   0  -4   6 241.828 12.3687  11
   0  -4   6 240.665 13.3268   8
   0   4  -6 248.536 13.2680   3
   0  -4   6 205.458 12.6322   3
   0  -4   6 237.057 13.4490   7
   0   4  -6 256.748 12.8651   6
   0  -4   6 267.190 12.6012   6
   0  -4   6 236.683 12.0153   5
   0  -4   6 252.657 12.3386   5
   0  -4   6 243.014 13.4434   4
   0   4  -5 2.75283 1.89357   2
   0  -4   5 1.66678 2.22765   2
   0   4  -5 2.27623 2.35124   1
   0  -4   5 6.17416 2.91367   1
   0   4  -5 5.90921 2.83163  11
   0  -4   5 3.39625 2.60028  11
   0  -4   5 3.68906 3.58109   8
   0   4  -5 9.60835 3.98860   3
   0  -4   5 7.22676 3.47841   3
   0  -4   5 3.40094 3.83436   7
   0   4  -5 7.30301 3.14425   6
   0  -4   5 2.93134 2.41828   6
   0  -4   5 2.67430 1.92366   5
   0   4  -5 3.70840 2.23502   5
   0  -4   5 1.38757 2.48724   5
   0   4  -5 0.86454 2.67817   4
   0  -4   5 6.12218 4.19134   4
   0   4  -4 271.709 14.1840   2
   0  -4   4 287.256 14.3859   2
   0  -4   4 297.820 14.7591  11
   0   4  -4 308.305 14.9051  11
   0  -4   4 301.969 15.0447   3
   0   4  -4 311.584 15.4362   3
   0   4  -4 299.816 14.6310   1
   0  -4   4 305.230 14.8989   1
   0   4  -4 311.334 14.8681   6
   0   4  -4 281.691 14.4403   5
   0  -4   4 297.069 14.4038   5
   0  -4   4 312.263 15.5480   4
   0  -4   3 11.5471 2.43768   2
   0   4  -3 12.7136 2.38335   2
   0  -4   3 16.0815 2.92245  11
   0   4  -3 15.1771 3.37037  11
   0   4  -3 15.3917 3.80750   3
   0  -4   3 14.3726 3.46273   3
   0   4  -3 12.6193 2.71180   1
   0  -4   3 16.3369 3.21410   1
   0  -4   3 15.0077 2.62601   6
   0  -4   3 16.7674 2.58715   5
   0   4  -3 16.1711 2.85378   6
   0   4  -3 15.6619 2.82514   5
   0  -4   3 16.4529 4.02147   4
   0   4  -3 9.55677 2.95893   4
   0   4  -2 242.802 12.3928   2
   0  -4   2 255.114 12.5668   2
   0   4  -2 263.861 13.2515  11
   0  -4   2 264.249 13.0276  11
   0   4  -2 240.147 13.3271   3
   0  -4   2 265.140 13.1562   3
   0   4  -2 247.984 12.7493   1
   0  -4   2 239.559 12.9356   1
   0  -4   2 266.713 12.7167   1
   0   4  -2 263.435 12.6739   6
   0  -4   2 241.843 12.4875   6
   0   4  -2 274.844 12.8553   5
   0  -4   2 248.197 12.6365   5
   0  -4   2 268.709 13.5320   4
   0   4  -1 32.1507 2.90396   2
   0  -4   1 25.9176 3.22544   2
   0   4  -1 30.0109 4.10647  11
   0  -4   1 31.1851 3.57893  11
   0   4  -1 29.4116 3.56216   4
   0   4  -1 27.5613 4.03890   3
   0  -4   1 29.4758 3.85888   3
   0  -4   1 29.0682 3.55978   1
   0  -4   1 26.0411 3.24366   1
   0   4  -1 28.8687 2.92699   6
   0   4  -1 25.2359 3.46506   5
   0  -4   1 30.0549 2.71748   6
   0  -4   1 34.2453 3.37720   5
   0  -4   1 27.9496 4.19033   4
   0  -4   0 1344.29 61.4565   2
   0  -4   0 1373.28 61.8553  11
   0   4   0 1276.13 60.7616   9
   0   4   0 1327.63 62.0331  11
   0   4   0 1375.22 61.8531   3
   0  -4   0 1368.29 61.6927   3
   0  -4   0 1338.11 61.5453   1
   0  -4   0 1344.15 61.7780   1
   0  -4   0 1356.44 61.1095   6
   0   4   0 1360.13 61.1582   6
   0  -4   0 1322.09 61.6118   5
   0   4   0 1373.98 61.7848   5
   0  -4   0 1455.38 62.2052   4
   0   4   0 1445.78 61.8328   4
   0   4   1 11.6188 2.26413   2
   0  -4  -1 12.7608 2.60217   2
   0   4   1 14.2139 1.22979   9
   0   4   1 11.5880 3.65080  11
   0   4   1 11.9783 3.42132   3
   0   4   1 10.7946 2.72077   4
   0  -4  -1 12.7345 3.23310   3
   0   4   1 10.9965 3.09932   1
   0  -4  -1 17.0139 2.87627   1
   0   4   1 13.0675 1.97514   6
   0  -4  -1 11.5005 1.79210   6
   0   4   1 10.5979 3.30865   5
   0  -4  -1 11.9076 2.73391   5
   0  -4  -1 17.1157 3.47890   4
   0  -4  -2 110.655 6.43307   2
   0  -4  -2 99.9600 6.36342   1
   0   4   2 113.739 6.84145   1
   0   4   2 123.429 7.38007  11
   0  -4  -2 98.1423 6.44355   3
   0   4   2 112.182 6.55734   3
   0  -4  -2 106.474 5.47739   6
   0   4   2 109.343 5.50186   6
   0  -4  -2 100.234 6.51222   5
   0   4   2 109.358 6.91305   5
   0  -4  -2 118.365 7.07819   4
   0  -4  -3 31.4781 3.55542   1
   0   4   3 32.1512 4.04230   1
   0   4   3 43.3572 4.57306  11
   0  -4  -3 33.6204 3.35378   7
   0  -4  -3 33.6949 3.37448   8
   0   4   3 38.9727 3.60838   3
   0   4   3 30.3756 3.38458   4
   0  -4  -3 28.3602 3.45217   3
   0  -4  -3 31.0126 3.92528   4
   0   4   3 33.4236 2.09353   6
   0  -4  -3 30.9995 2.06587   6
   0   4   3 31.7280 4.13925   5
   0  -4  -3 36.6763 3.46975   5
   0   4   3 27.5969 2.98277   2
   0  -4  -3 36.4925 3.53160   2
   0  -4  -4 86.4424 5.47257   2
   0   4   4 80.8268 5.21013   2
   0   4   4 93.1855 6.69453  11
   0  -4  -4 89.8928 5.61266   7
   0  -4  -4 85.6743 5.50372   8
   0   4   4 88.9281 5.96471   1
   0  -4  -4 82.8047 5.59921   1
   0  -4  -4 78.2093 5.30354   3
   0   4   4 92.3919 5.45343   3
   0   4   4 94.6656 6.42958   5
   0  -4  -4 91.3247 6.05728   4
   0   4   5 8.54749 3.86028  11
   0  -4  -5 13.1983 2.68991   8
   0  -4  -5 10.6682 2.62855   7
   0   4   5 10.2715 3.31571   1
   0  -4  -5 9.52879 2.66746   1
   0   4   5 7.46960 2.33268   3
   0   4   5 9.05131 2.59082   4
   0  -4  -5 8.13350 3.06508   4
   0  -4  -5 9.22586 2.42186   3
   0   4   5 9.80786 3.55542   5
   0   4   5 12.5948 2.26512   2
   0  -4  -5 10.2666 2.70874   2
   0  -4  -6 552.376 24.8516   2
   0   4   6 535.081 25.6038  11
   0   4   6 443.623 24.4804  12
   0   4   6 545.688 25.1290   8
   0   4   6 578.038 25.2095   7
   0  -4  -6 559.588 24.9024   7
   0  -4  -6 516.970 24.8378   8
   0   4   6 558.522 25.3353   1
   0  -4  -6 535.263 24.9490   1
   0  -4  -6 530.626 24.2581   3
   0   4   6 519.954 24.2682   3
   0  -4  -6 391.945 24.6949   5
   0   4   6 536.224 25.4526   5
   0  -4  -6 530.437 25.0708   4
   0   4   6 541.409 24.8010   4
   0  -4  -7 5.63333 3.87401  10
   0   4   7 11.2253 2.39109  12
   0   4   7 4.11779 3.86400  11
   0   4   7 10.3514 3.30842   7
   0   4   7 7.89834 3.30768   8
   0  -4  -7 7.70293 2.38828   7
   0  -4  -7 5.33392 2.45523   8
   0   4   7-0.81742 3.54337   1
   0   4   7 7.59855 2.60727   4
   0   4   7 6.31266 1.94103   3
   0  -4  -7 11.8552 3.10383   4
   0  -4  -7 5.05319 1.96092   3
   0   4   7 2.02173 3.68715   5
   0  -4  -7 11.0078 3.44112   5
   0   4   7 2.51097 1.90361   2
   0  -4  -7 3.63205 2.65743   2
   0  -4  -8 331.018 16.7932   2
   0   4   8 318.820 16.5559  12
   0   4   8 328.997 17.4709  11
   0  -4  -8 333.661 17.2700  10
   0   4   8 342.795 17.1736   8
   0   4   8 344.945 17.1508   7
   0  -4  -8 348.689 16.7602   7
   0  -4  -8 356.302 16.8201   8
   0   4   8 332.902 17.3273   1
   0   4   8 322.617 15.8195   3
   0  -4  -8 337.844 15.8565   3
   0   4   8 333.324 17.4646   5
   0  -4  -8 339.850 17.1680   5
   0  -4  -8 369.647 17.1874   4
   0   4   9 19.4013 4.30832  11
   0  -4  -9 14.5240 4.39566  10
   0   4   9 18.6152 3.78284   7
   0   4   9 10.8381 3.62668   8
   0  -4  -9 17.2833 2.73414   8
   0  -4  -9 12.8439 2.53297   7
   0   4   9 15.2382 4.08023   1
   0  -4  -9 15.5043 1.85743   3
   0  -4  -9 10.9079 3.05997   4
   0   4   9 15.2546 1.80223   3
   0   4   9 15.1128 4.07233   5
   0  -4  -9 17.3534 3.09720   2
   0   4   9 14.2571 2.16857   2
   0  -4 -10 185.980 10.1012   2
   0  -4 -10 165.811 10.5028  10
   0   4  10 174.565 10.6657  11
   0   4  10 168.667 10.2598   7
   0   4  10 188.569 10.4702   8
   0   4  10 192.120 10.8513   1
   0   4  10 173.761 8.53031   3
   0   4  10 181.012 10.8532   5
   0  -4 -10 198.795 10.3701   4
   0  -4 -11 14.6382 4.23789  10
   0   4  11 17.5517 4.27915  11
   0   4  11 20.7788 4.13651   7
   0   4  11 22.9788 4.16462   8
   0   4  11 19.0320 4.30460   1
   0  -4 -11 20.4144 3.62712   4
   0   4  11 26.7560 4.45047   5
   0  -4 -11 23.7141 3.56825   2
   0  -4 -12 158.714 9.22503   2
   0   4  12 153.410 9.71236  11
   0   4  12 154.055 9.60263   7
   0   4  12 154.273 9.51082   8
   0   4  12 150.133 9.74353   1
   0   4  12 157.604 9.90859   5
   0  -4 -12 146.311 9.27168   4
   0   4  13 11.5173 4.07990  11
   0  -4 -13 6.95996 3.21563  12
   0   4  13 16.7294 3.91383   7
   0   4  13 9.95412 4.16372   8
   0   4  13 13.4774 4.26290   1
   0  -4 -13 13.4809 3.45545   4
   0   4  13 12.2181 4.21684   5
   0  -4 -13 12.3280 3.20537   2
   0   4  14 11.0702 3.96673  11
   0  -4 -14 8.38063 3.22916  12
   0   4  14 10.5426 4.11778   8
   0   4  14 10.9348 4.22622   7
   0   4  14 9.65563 4.19869   1
   0  -4 -14 14.1996 3.53565   4
   0   4  14 4.12599 4.05224   5
   0  -4 -14 13.0795 3.38594   2
   0  -4 -15 7.71909 3.41618  12
   0   4  15 10.9605 3.93344  11
   0   4  15 13.9989 3.95136   7
   0   4  15 1.99549 3.89388   8
   0   4  15 15.9430 4.41045   1
   0  -4 -15 8.74515 3.37515   4
   0   4  15 13.8628 4.30221   5
   0  -4 -15 9.23690 3.45005   2
   0  -4 -16 222.727 11.9569   2
   0   4  16 209.422 11.9955  11
   0  -4 -16 185.809 11.7285  12
   0   4  16 201.950 12.1214   7
   0   4  16 198.519 12.2229   8
   0   4  16 201.979 12.4844   1
   0   4  16 178.662 12.2738   5
   0  -4 -16 227.199 12.2123   4
   0   4  16 184.989 11.8355   4
   0  -4 -17 1.18861 3.28367   2
   0  -4 -17 4.05607 3.46324  12
   0   4  17-0.38074 3.90950  11
   0   4  17-2.22675 4.75227   8
   0   4  17-1.78697 4.23275   7
   0   4  17 1.47539 4.38576   1
   0  -4 -17 1.60582 3.41360   4
   0   4  17 1.88614 4.67279   5
   0   4  17 1.69686 3.56173   4
   0  -4 -18 38.7636 4.80087   2
   0   4  18 26.7120 4.83533  11
   0  -4 -18 30.1846 4.57881  12
   0   4  18 33.3841 5.32039   7
   0   4  18 27.1864 5.25471   8
   0   4  18 24.7827 5.58480   1
   0  -4 -18 31.9694 4.88547   4
   0   4  18 25.0319 5.41999   5
   0   4  18 29.3701 4.99455   4
   0  -4 -19 99.8700 7.75219   2
   0  -4 -19 110.390 8.05101  12
   0   4  19 114.787 8.62662   8
   0   4  19 90.7078 8.17201   7
   0   4  19 105.040 8.91165   1
   0  -4 -19 105.283 7.93672   4
   0   4  19 92.8923 8.64244   5
   0   4  19 110.516 8.49623   4
   0  -4 -20 41.8149 5.49822   2
   0  -4 -20 47.4694 5.71977  12
   0   4  20 47.8461 6.28744   7
   0   4  20 46.1242 6.28097   8
   0   4  20 45.9087 6.43676   1
   0  -4 -20 58.5241 6.00048   4
   0   4  20 54.5642 6.67546   5
   0   4  20 45.8672 5.99433   4
   0  -4 -21 8.17704 3.93854   2
   0   4  21 5.99081 4.96987   7
   0   4  21 5.96985 5.29868   8
   0  -4 -21-1.45820 3.83418  12
   0   4  21 5.92511 4.97852   1
   0   4  21 2.18655 4.98825   5
   0   4  21 6.62834 4.53401   4
   0  -4 -22 54.3135 5.96341   2
   0   4  22 55.2506 6.83842   7
   0   4  22 46.5343 6.62824   8
   0  -4 -22 46.6381 5.84788  12
   0   4  22 48.8469 6.99486   1
   0   4  22 42.9959 6.50715   5
   0   4  22 52.7158 6.30739   4
   0  -4 -23 84.5019 7.65621   2
   0   4  23 93.6252 8.45728   8
   0   4  23 90.9988 8.53199   7
   0  -4 -23 86.0097 7.68642  12
   0   4  23 85.6970 8.77479   1
   0   4  23 78.3932 8.29885   5
   0   4  23 96.5537 8.13088   4
   0  -4 -24 3.82726 4.45144   2
   0   4  24 5.57893 5.18244   7
   0   4  24-8.02862 5.38117   8
   0  -4 -24 6.03389 4.15041  12
   0   4  24-1.81123 5.23966   5
   0   4  24 2.31042 4.76625   4
   0  -4 -25 35.2413 5.64734   2
   0   4  25 29.0339 6.38223   7
   0   4  25 30.8547 6.73985   8
   0  -4 -25 29.0370 5.48075  12
   0   4  25 42.5048 7.11809   1
   0   4  25 24.8816 6.60336   5
   0   4  25 37.2343 6.19659   4
   0  -4 -26 4.72058 4.60966   2
   0   4  26 5.36559 5.46561   7
   0   4  26 8.01854 5.87315   8
   0  -4 -26 0.59038 4.81254  12
   0   4  26 15.9074 6.12730   1
   0   4  26 6.37061 5.68653   5
   0   4  26 3.11686 5.19469   4
   0  -4 -27 18.9499 5.22277   2
   0   4  27 18.7902 6.12730   7
   0   4  27 19.4138 6.19900   8
   0  -4 -27 12.8286 4.74565  12
   0   4  27 7.48978 6.27316   1
   0   4  27 11.7812 5.74510   5
   0   4  27 20.6751 5.93240   4
   0   4  28 92.9914 9.51531   1
   0  -4 -28 83.9119 8.31451  12
   0  -4 -28 92.3288 8.66966   2
   0   4  28 83.5615 8.73091   4
   0   4  28 90.0805 9.20853   7
   0   4  28 89.0439 9.51430   8
   0   4  29 88.6201 9.34761   1
   0  -4 -29 50.7596 6.89635  12
   0   4  29 73.0564 8.60416   7
   0   4  29 80.9689 8.97423   8
   0   4  29 55.2198 7.56673   4
   0  -4 -29 34.6044 6.39498   2
   0  -5  28 49.2411 8.60889   7
   0   5 -28 37.4982 7.47221   6
   0  -5  28 34.0772 7.02470   4
   0  -5  28 38.7095 8.46313   8
   0   5 -27 5.51567 6.42879   6
   0  -5  27 7.04737 6.85594   7
   0  -5  27-0.72075 5.48961   4
   0  -5  27 21.9269 7.24934   8
   0  -5  26-0.75866 6.69274   7
   0   5 -26 7.36273 5.60111   6
   0  -5  26 7.00261 6.24968   4
   0  -5  26 9.10887 6.77372   8
   0  -5  25 16.8619 6.73656   7
   0   5 -25 5.19296 5.52372   6
   0  -5  25 4.07569 5.19755   4
   0  -5  25-3.67192 6.55270   8
   0   5 -24-0.62981 5.61686   6
   0  -5  24 2.83305 6.07243   7
   0  -5  24 6.58519 5.80570   4
   0  -5  24-2.12898 6.44755   8
   0   5 -23 52.3721 7.31114   6
   0  -5  23 45.0425 8.19783   7
   0  -5  23 49.7178 6.93028   4
   0  -5  23 56.7569 8.29818   8
   0   5 -22 2.94345 5.16989   6
   0  -5  22 1.97208 6.20742   7
   0  -5  22 2.63538 6.72637   8
   0  -5  22-0.61527 5.07687   4
   0  -5  21 18.4018 6.93023   8
   0   5 -21 16.5028 5.08825   3
   0   5 -21 15.3236 5.64984   6
   0  -5  21 15.1828 6.71473   7
   0  -5  21 14.7824 6.34137   1
   0  -5  21 13.6729 5.63751   4
   0  -5  20 97.0423 9.91739   8
   0   5 -20 113.340 8.82145   3
   0   5 -20 108.199 9.28849   6
   0  -5  20 108.256 10.1027   7
   0  -5  20 122.405 10.3513   1
   0  -5  20 105.583 9.40841   4
   0  -5  19 88.5038 9.01151   8
   0   5 -19 84.6454 7.86311   3
   0  -5  19 106.254 9.46202   7
   0   5 -19 103.473 8.62988   6
   0  -5  19 94.2863 8.67724   1
   0  -5  19 75.2978 8.38905   4
   0  -5  18 7.31352 5.76243   8
   0   5 -18-2.28868 4.68964   3
   0  -5  18 13.4417 6.31681   7
   0   5 -18 3.52861 4.79499   6
   0  -5  18 4.82593 5.72018   1
   0  -5  18 3.72961 4.96551   4
   0  -5  17-7.00727 6.45423   8
   0   5 -17-3.58450 4.52099   3
   0   5 -17 6.76519 4.59355   6
   0  -5  17-5.89820 5.88562   7
   0  -5  17 0.92196 5.50817   1
   0  -5  17 5.64564 4.81336   4
   0  -5  16 136.201 9.94284   4
   0  -5  16 128.080 10.7916   8
   0   5 -16 122.524 9.53934   3
   0  -5  16 127.385 10.6999   7
   0   5 -16 141.434 9.91843   6
   0  -5  16 151.361 10.4390   1
   0  -5  16 143.779 8.86022   2
   0  -5  15-5.21975 4.78827   4
   0  -5  15 1.48438 5.64445   8
   0   5 -15 4.27413 4.57304   3
   0   5 -15 2.64837 4.25181   6
   0  -5  15-0.98392 5.41377   7
   0  -5  15 0.83795 4.80168   1
   0  -5  15 2.89464 2.81375   2
   0  -5  14 15.0497 4.97613   4
   0  -5  14 22.7440 5.86463   8
   0   5 -14 19.5788 4.74693   3
   0   5 -14 14.3025 4.50574   6
   0  -5  14 19.7880 5.57396   7
   0  -5  14 15.1566 4.60275   1
   0  -5  14 16.3225 3.23845   2
   0  -5  13 62.1759 6.59827   4
   0  -5  13 61.2376 7.38556   8
   0   5 -13 79.1121 6.77427   3
   0  -5  13 61.7321 7.48423   7
   0   5 -13 64.8470 6.35278   6
   0  -5  13 57.9885 6.21278   1
   0  -5  13 64.1974 5.18455   2
   0  -5  12 5.04396 4.42668   4
   0  -5  12-1.73586 4.97435   8
   0   5 -12 6.31840 4.24842   3
   0   5 -12-0.37968 3.67046   6
   0  -5  12 4.30947 5.00724   7
   0  -5  12 1.84730 2.63328   2
   0  -5  12 2.88228 4.02473   1
   0  -5  11 65.6681 6.18113   1
   0  -5  11 77.5864 7.05617   4
   0  -5  11 62.6902 7.18775   8
   0   5 -11 75.5842 6.84106   3
   0  -5  11 71.3791 7.16658   7
   0   5 -11 72.5844 6.38564   6
   0  -5  11 69.0279 5.08636   5
   0  -5  11 79.9989 5.31878   2
   0   5 -10 346.238 16.6828   1
   0  -5  10 323.185 17.3145   1
   0  -5  10 366.286 18.1083   4
   0  -5  10 302.283 17.7681   8
   0   5 -10 338.553 17.7329   3
   0  -5  10 316.476 17.8685   7
   0   5 -10 320.333 17.3060   6
   0  -5  10 334.537 16.3940   5
   0  -5  10 321.773 16.4820   2
   0   5  -9 82.2710 5.21692   1
   0  -5   9 78.0904 5.98866   1
   0  -5   9 61.6570 6.73099   4
   0  -5   9 70.1894 7.17159   8
   0   5  -9 73.7168 6.52768   3
   0  -5   9 62.7641 6.85024   7
   0   5  -9 57.7419 5.65701   6
   0  -5   9 77.8407 5.10091   5
   0   5  -9 62.3829 4.54834   2
   0  -5   9 70.5664 5.08832   2
   0  -5   8 38.0917 3.68089   2
   0   5  -8 36.3445 3.19609   2
   0  -5   8 44.9057 4.57799   1
   0   5  -8 29.5595 3.56965   1
   0  -5   8 39.0568 3.55307  11
   0  -5   8 35.1940 5.80955   8
   0   5  -8 30.7916 5.00175   3
   0  -5   8 37.2245 5.73401   7
   0   5  -8 35.8665 4.41362   6
   0  -5   8 38.0236 3.23276   5
   0  -5   8 50.1911 6.10121   4
   0  -5   8 36.5685 3.66703   5
   0  -5   7 2.96726 2.38361   2
   0   5  -7-0.65558 1.96257   2
   0  -5   7-0.55949 3.18374   1
   0   5  -7 0.43573 2.21779   1
   0   5  -7-0.48371 2.79067  11
   0  -5   7 2.15288 2.42155  11
   0  -5   7-4.17195 4.33432   8
   0   5  -7-4.73734 4.33952   3
   0  -5   7 0.34563 4.65429   7
   0   5  -7-0.27887 3.07639   6
   0  -5   7 2.91278 1.95459   5
   0  -5   7-1.87441 2.29318   6
   0  -5   7 2.59906 2.56059   5
   0  -5   7-1.39682 5.14262   4
   0  -5   6 213.347 11.0236   2
   0   5  -6 198.935 10.6968   2
   0   5  -6 197.691 10.9992   1
   0  -5   6 209.883 11.6721   1
   0  -5   6 210.036 11.2501  11
   0   5  -6 216.451 11.5834  11
   0  -5   6 215.233 12.3821   8
   0   5  -6 238.554 12.4929   3
   0  -5   6 205.653 11.1682   6
   0  -5   6 219.990 12.4765   7
   0   5  -6 226.071 11.6820   6
   0  -5   6 220.852 10.8818   5
   0  -5   6 201.297 11.1799   5
   0  -5   6 230.710 12.7050   4
   0  -5   5 33.5831 3.30015   2
   0   5  -5 30.7600 3.16636   2
   0  -5   5 39.0453 4.05006   1
   0   5  -5 30.9169 3.36216   1
   0   5  -5 34.7267 4.21691  11
   0  -5   5 32.0234 3.51855  11
   0  -5   5 36.1209 5.04237   8
   0   5  -5 28.9916 4.96084   3
   0  -5   5 33.3002 4.92215   7
   0   5  -5 35.1530 4.02574   6
   0   5  -5 28.5890 3.35616   5
   0  -5   5 35.4305 3.32231   6
   0  -5   5 30.0634 3.09862   5
   0  -5   5 29.9968 5.28892   4
   0   5  -4-2.45984 2.35680   2
   0  -5   4 1.59938 2.44829   2
   0  -5   4 1.15381 2.77497  11
   0   5  -4-1.85084 3.30929  11
   0   5  -4 2.12368 3.83340   3
   0  -5   4 5.13945 3.73690   3
   0   5  -4-0.20278 2.24830   1
   0  -5   4 3.28765 3.12853   1
   0   5  -4 3.72918 2.80309   6
   0  -5   4 3.83701 2.25367   6
   0  -5   4-0.92189 2.21268   5
   0   5  -4-0.79001 2.55618   5
   0  -5   4 5.78888 4.64997   4
   0   5  -3 2.14429 2.83334   2
   0  -5   3-0.53127 2.34890   2
   0  -5   3 3.30188 2.87707  11
   0   5  -3 0.81596 3.33126  11
   0   5  -3-1.16623 4.03550   3
   0  -5   3-0.49683 3.61239   3
   0   5  -3 1.81501 2.43008   1
   0  -5   3-0.38990 2.20850   1
   0  -5   3-0.24680 2.76275   1
   0   5  -3-1.59728 2.80671   6
   0   5  -3 3.71334 2.55703   5
   0  -5   3 0.17688 1.95135   6
   0  -5   3-0.76076 2.13933   5
   0   5  -3 1.22122 2.45727   4
   0  -5   3 4.71860 4.48888   4
   0   5  -2 193.839 9.00953   2
   0  -5   2 151.933 8.55366   2
   0   5  -2 171.249 9.55558  11
   0  -5   2 147.825 9.08962  11
   0  -5   2 162.749 9.30929   3
   0   5  -2 167.222 9.66798   3
   0  -5   2 160.914 8.67897   1
   0  -5   2 154.876 9.10425   1
   0  -5   2 155.659 8.34409   6
   0   5  -2 149.358 8.55517   6
   0   5  -2 145.625 8.82908   5
   0  -5   2 161.793 8.74606   5
   0  -5   2 149.041 9.91773   4
   0  -5   1 0.73620 2.69560   2
   0   5  -1 0.54543 1.35961   9
   0   5  -1 3.16348 3.57165  11
   0  -5   1-2.71068 2.89464  11
   0   5  -1 1.17943 2.65976   4
   0  -5   1-2.30999 3.47219   3
   0   5  -1 1.07051 3.77366   3
   0  -5   1 1.19043 2.23194   1
   0  -5   1-1.46533 2.78615   1
   0   5  -1-0.47978 2.26549   6
   0  -5   1 4.10421 2.43677   5
   0   5  -1-3.89044 2.92971   5
   0  -5   1 0.43818 1.78211   6
   0  -5   1-2.10658 3.83826   4
   0   5   0 833.187 38.0225   2
   0  -5   0 817.069 38.2621   2
   0   5   0 780.526 38.9288  11
   0   5   0 805.015 37.3384   9
   0  -5   0 818.737 38.4987   3
   0   5   0 812.782 38.7651   3
   0  -5   0 840.393 38.6742   1
   0  -5   0 802.750 38.3171   1
   0   5   0 873.825 37.9149   6
   0  -5   0 823.748 37.7846   6
   0   5   0 862.916 38.6750   5
   0  -5   0 869.345 38.4471   5
   0   5   0 813.707 38.5028   4
   0  -5   0 755.904 38.9211   4
   0  -5  -1 9.52339 3.00089   2
   0   5   1 5.57489 2.17159   2
   0   5   1 8.82387 1.11330   9
   0   5   1 12.1559 3.97742  11
   0   5   1 8.95728 2.77947   4
   0   5   1 5.83605 3.35330   3
   0  -5  -1 7.25900 3.25887   3
   0   5   1 5.46088 3.24382   1
   0  -5  -1 7.80832 3.21487   1
   0  -5  -1 7.31783 2.62151   1
   0   5   1 10.9085 2.30188   6
   0   5   1 6.60035 3.44312   5
   0  -5  -1 7.06308 1.70930   6
   0  -5  -1 6.23590 2.62933   5
   0  -5  -1 11.0455 3.86549   4
   0  -5  -2 4.80914 2.99725   2
   0   5   2 0.65501 1.75003   2
   0  -5  -2 0.64859 2.35724   1
   0   5   2 3.19219 3.03904   1
   0   5   2 4.99325 3.87678  11
   0   5   2 2.51312 2.57154   4
   0   5   2-0.23062 3.15310   3
   0  -5  -2 5.11053 3.02451   3
   0   5   2 1.78912 1.68244   6
   0  -5  -2 1.16007 2.60522   5
   0  -5  -2 1.93885 1.42898   6
   0   5   2 2.67258 3.24833   5
   0  -5  -2 7.17094 3.42152   4
   0  -5  -3-0.22581 2.47544   1
   0   5   3 1.79526 3.05399   1
   0   5   3 4.81568 4.11146  11
   0  -5  -3 5.25770 2.61502   8
   0  -5  -3 4.80895 2.37843   7
   0  -5  -3 1.42165 3.31991   4
   0   5   3 3.05218 2.97704   3
   0  -5  -3 1.75677 2.99449   3
   0   5   3 7.26301 2.73758   4
   0   5   3 0.15633 1.38891   6
   0   5   3 4.76495 3.62285   5
   0  -5  -3 4.85512 2.51682   5
   0  -5  -3 3.31726 1.25791   6
   0  -5  -3 2.68036 3.03041   2
   0   5   3 2.87986 1.82133   2
   0  -5  -4 1710.16 76.0100   2
   0   5   4 1702.59 76.3657   1
   0  -5  -4 1661.85 76.0695   1
   0   5   4 1586.34 76.7539  11
   0  -5  -4 1602.50 75.9716   7
   0  -5  -4 1652.19 75.9806   8
   0   5   4 1627.40 75.8329   3
   0  -5  -4 1715.12 75.8060   3
   0   5   4 1663.65 74.7876   6
   0  -5  -4 1664.18 76.2375   5
   0   5   4 1681.73 76.5522   5
   0  -5  -4 1586.32 76.3552   4
   0   5   4 1712.86 76.0663   4
   0   5   5 2.03477 4.16195  11
   0  -5  -5-0.22842 2.15703   7
   0  -5  -5 0.68557 2.27169   8
   0  -5  -5 0.49091 2.37971   1
   0   5   5 2.83117 3.19968   1
   0   5   5 4.22284 2.76740   3
   0  -5  -5-0.85274 3.04120   4
   0  -5  -5 0.70330 2.66394   3
   0   5   5 0.30878 3.72837   5
   0  -5  -5 0.22397 2.83531   2
   0   5   5 0.18406 1.66630   2
   0   5   6 393.014 18.0274   2
   0  -5  -6 363.287 18.3170   2
   0   5   6 373.886 19.3073  11
   0  -5  -6 379.438 18.3398   7
   0  -5  -6 380.897 18.3521   8
   0   5   6 373.316 17.9321   3
   0  -5  -6 358.813 17.8538   3
   0  -5  -6 367.408 18.7535   4
   0   5   6 368.125 19.1224   5
   0  -5  -6 346.899 18.4595   1
   0   5   6 364.120 18.9124   1
   0   5   7 21.1113 4.42372  11
   0   5   7 20.1278 4.15300   1
   0  -5  -7 23.0985 2.79541   3
   0  -5  -7 19.7502 3.73671   4
   0   5   7 27.1556 2.90201   3
   0   5   7 20.6747 4.13583   5
   0  -5  -7 20.8148 3.12212   2
   0   5   7 20.8033 2.61807   2
   0   5   8 13.5814 4.32737  11
   0   5   8 21.5039 4.05745   7
   0   5   8 15.7854 3.95581   8
   0   5   8 11.9351 3.72688   1
   0   5   8 14.4581 2.34066   3
   0  -5  -8 11.7856 3.34959   4
   0   5   8 12.0305 4.16563   5
   0  -5  -8 11.2545 2.99430   2
   0   5   9-3.01021 4.00512  11
   0   5   9 2.21545 3.45743   7
   0   5   9 5.39104 3.24765   8
   0   5   9 4.54748 3.75305   1
   0  -5  -9 0.62574 3.21336   4
   0   5   9 1.49094 1.86276   3
   0   5   9 0.74085 3.76042   5
   0  -5  -9 1.93900 2.70354   2
   0   5  10 10.0230 4.37402  11
   0   5  10 13.3065 3.84114   7
   0   5  10 15.6515 3.91393   8
   0   5  10 11.0746 3.96115   1
   0  -5 -10 13.3237 3.63433   4
   0   5  10 19.7991 4.50607   5
   0  -5 -10 17.8578 3.46207   2
   0   5  11 24.4774 4.97809  11
   0   5  11 24.4446 4.24694   7
   0   5  11 24.4584 4.34334   8
   0   5  11 24.9406 4.64917   1
   0  -5 -11 31.7396 4.10769   4
   0   5  11 34.4104 4.97100   5
   0  -5 -11 15.1531 3.47880   2
   0   5  12 18.1742 4.85455  11
   0   5  12 15.7832 4.03755   7
   0   5  12 16.8877 3.88461   8
   0   5  12 15.1983 4.53881   1
   0  -5 -12 13.7168 3.54226   4
   0   5  12 15.1892 4.62464   5
   0  -5 -12 14.3581 3.48572   2
   0  -5 -13 140.260 9.02159   2
   0   5  13 153.566 10.0063  11
   0   5  13 155.594 9.54411   7
   0   5  13 149.091 9.50374   8
   0   5  13 140.587 9.78934   1
   0   5  13 139.913 9.92017   5
   0  -5 -13 133.116 9.08412   4
   0   5  14 4.21472 4.10582  11
   0   5  14 5.68568 3.79003   8
   0   5  14 8.52537 3.90479   7
   0   5  14 2.72357 3.99314   1
   0  -5 -14 1.91225 3.41874   4
   0   5  14 8.26713 4.57134   5
   0  -5 -14 6.89240 3.33992   2
   0   5  15 9.46058 4.42426  11
   0   5  15 20.8740 4.23119   7
   0   5  15 14.4890 4.28401   8
   0   5  15 8.59076 4.47899   1
   0  -5 -15 15.5651 3.83342   4
   0   5  15 15.2794 4.76328   5
   0  -5 -15 5.34960 3.32157   2
   0  -5 -16 292.950 16.4281   2
   0   5  16 291.356 16.8419  11
   0   5  16 287.085 16.8346   7
   0   5  16 300.009 16.8477   8
   0   5  16 313.888 17.4517   1
   0   5  16 330.479 17.5126   5
   0  -5 -16 314.761 16.7417   4
   0   5  17 13.3497 4.91411  11
   0   5  17 12.2018 4.68161   7
   0   5  17 13.6066 4.59476   8
   0   5  17 9.43975 4.60074   1
   0  -5 -17 14.7535 4.09126   4
   0   5  17 7.75969 4.78132   5
   0  -5 -17 12.2258 3.81193   2
   0   5  18 6.78591 4.71408  11
   0   5  18 6.89246 4.35764   7
   0   5  18 6.88910 4.59986   8
   0   5  18 9.86643 4.92200   1
   0  -5 -18 11.3063 4.21578   4
   0   5  18 9.11587 5.16294   5
   0  -5 -18 9.72688 3.77951   2
   0   5  19 50.9265 6.52124  11
   0   5  19 73.1239 7.02458   7
   0   5  19 63.7994 7.14338   8
   0   5  19 61.2424 7.28609   1
   0  -5 -19 70.1472 6.52715   4
   0   5  19 59.9962 7.41295   5
   0  -5 -19 70.4133 6.55249   2
   0  -5 -20 153.342 10.5250   4
   0   5  20 164.212 11.0999   8
   0   5  20 146.634 10.6666   7
   0  -5 -20 138.511 10.2645   2
   0   5  20 163.182 11.4651   5
   0   5  20 156.354 11.4472   1
   0   5  21 0.62347 5.12124   1
   0   5  21 0.56179 4.67601   8
   0   5  21 6.18779 4.76284   7
   0  -5 -21-2.06468 3.69363  12
   0  -5 -21-4.58210 4.16326   4
   0   5  21 4.15739 4.98616   5
   0  -5 -21-0.50586 4.35446   2
   0   5  22 40.2017 6.95764   1
   0   5  22 45.7141 6.51051   7
   0   5  22 53.2632 6.62833   8
   0  -5 -22 27.3436 5.40552  12
   0  -5 -22 37.0206 5.79388   4
   0   5  22 47.5874 6.60734   5
   0  -5 -22 33.2272 5.42036   2
   0   5  23 75.4504 8.98659   1
   0   5  23 113.453 9.07779   7
   0   5  23 81.6269 8.57406   8
   0  -5 -23 101.290 8.13291  12
   0  -5 -23 98.7810 8.17109   4
   0   5  23 81.7655 8.76388   5
   0  -5 -23 83.4718 7.69447   2
   0   5  24 148.923 11.4644   1
   0   5  24 129.756 10.3354   8
   0   5  24 133.731 10.4497   7
   0  -5 -24 123.998 9.79824  12
   0  -5 -24 113.759 9.43429   4
   0   5  24 130.127 10.7025   5
   0  -5 -24 122.134 9.84099   2
   0   5  25 15.9393 6.21165   1
   0   5  25 2.62790 5.34853   8
   0   5  25 5.92067 5.52342   7
   0  -5 -25 0.59699 4.42077  12
   0  -5 -25-7.06908 4.70799   4
   0   5  25 0.66578 5.08988   5
   0  -5 -25 2.36938 4.26419   2
   0   5  26-0.74999 5.93661   1
   0   5  26 8.18536 5.65295   7
   0   5  26-1.36210 5.33886   8
   0  -5 -26-3.70280 4.36411  12
   0  -5 -26 0.60929 4.60958   4
   0   5  26-1.36669 5.46085   5
   0  -5 -26-4.91210 4.62078   2
   0   5  27 24.0280 6.70059   1
   0   5  27 17.6250 6.12453   8
   0   5  27 8.49596 5.92523   7
   0  -5 -27 13.3807 5.15285  12
   0  -5 -27 8.81267 5.04438   4
   0   5  27 14.0132 6.15965   5
   0  -5 -27 14.6110 5.27765   2
   0   5  28 8.00250 6.45602   1
   0   5  28 1.45681 5.68306   8
   0   5  28 0.73166 5.73662   7
   0  -5 -28 3.94301 4.78639  12
   0  -5 -28-1.94818 5.09192   4
   0   5  28 9.28370 5.99666   5
   0  -5 -28 1.96792 4.66791   2
   0  -5 -29 16.9046 5.60313  12
   0   5  29 30.0787 7.10561   8
   0   5  29 31.6256 7.01839   7
   0  -5 -29 12.7098 5.80643   4
   0   5  29 29.6049 7.06999   1
   0  -5 -29 27.0602 5.94002   2
   0  -6  27-3.25307 7.52204   7
   0   6 -27 5.78454 6.07065   6
   0  -6  27-1.51256 5.75153   4
   0  -6  27 3.25871 7.18191   8
   0  -6  26 18.9237 7.55319   7
   0   6 -26 11.9796 6.03275   6
   0  -6  26 11.0608 5.85103   4
   0  -6  26 26.8555 7.76243   8
   0   6 -25 37.6384 7.17633   6
   0  -6  25 62.7680 9.26949   7
   0  -6  25 42.9759 7.37927   4
   0  -6  25 52.1559 8.83740   8
   0   6 -24 9.29449 5.52651   6
   0  -6  24-6.67764 6.88705   7
   0  -6  24 9.75834 6.02497   4
   0  -6  24-7.43650 6.65705   8
   0   6 -23-4.51067 5.81657   6
   0  -6  23-9.33709 7.76868   7
   0  -6  23-5.04223 7.29387   8
   0  -6  23-4.74341 5.59657   4
   0   6 -22-8.10404 5.32269   6
   0  -6  22-5.55580 6.88205   7
   0   6 -22 4.98985 5.25314   3
   0  -6  22-4.18093 6.90531   8
   0  -6  22 5.26192 5.63911   4
   0   6 -21 57.2763 7.50732   6
   0  -6  21 48.9738 8.31300   7
   0   6 -21 50.2053 6.79715   3
   0  -6  21 47.8125 8.29289   8
   0  -6  21 47.8958 7.14570   4
   0   6 -20 15.7033 5.59178   6
   0  -6  20 0.64751 6.59796   7
   0   6 -20 7.51748 4.83379   3
   0  -6  20 8.45540 6.51115   8
   0  -6  20 1.23736 5.35566   4
   0   6 -19 155.780 11.4699   6
   0   6 -19 153.932 11.2621   3
   0  -6  19 167.265 12.7065   7
   0  -6  19 154.344 12.7150   8
   0  -6  19 169.560 11.9794   4
   0  -6  18 0.60210 6.82539   7
   0   6 -18 10.2406 5.28143   6
   0   6 -18 8.28423 4.99387   3
   0  -6  18 1.81618 6.76543   8
   0  -6  18 4.64361 4.94212   4
   0  -6  17-2.33610 6.18239   8
   0   6 -17 0.50755 4.80902   3
   0  -6  17-4.64541 6.35811   7
   0   6 -17 1.03573 4.82368   6
   0  -6  17-6.33676 5.80001   1
   0  -6  17 2.24687 5.41069   4
   0  -6  16 221.629 15.1448   8
   0  -6  16 236.638 15.3990   7
   0   6 -16 228.324 14.2890   3
   0   6 -16 239.863 14.4489   6
   0  -6  16 250.859 14.5253   1
   0  -6  16 237.582 14.7968   4
   0  -6  15 41.7815 7.42613   8
   0   6 -15 36.9779 6.11306   3
   0   6 -15 38.0437 5.75393   6
   0  -6  15 39.3751 7.01927   7
   0  -6  15 29.6282 6.11200   1
   0  -6  15 50.4890 6.96345   4
   0   6 -14 9.03304 4.84314   3
   0   6 -14 10.9066 4.73973   6
   0  -6  14 19.3850 5.57449   1
   0  -6  14 5.59967 5.16443   4
   0  -6  13 100.013 9.63723   8
   0   6 -13 128.750 9.33271   3
   0  -6  13 117.362 9.96300   7
   0   6 -13 123.114 9.00561   6
   0  -6  13 134.714 9.03627   1
   0  -6  13 122.068 9.63846   4
   0  -6  12 257.445 15.4231   8
   0   6 -12 243.003 14.7632   3
   0  -6  12 278.578 15.5745   7
   0   6 -12 250.541 14.4259   6
   0  -6  12 258.441 14.4709   1
   0  -6  12 230.027 14.8626   4
   0  -6  11 31.8364 5.98941   4
   0  -6  11 30.0127 6.26404   8
   0   6 -11 30.4937 5.51196   3
   0   6 -11 29.0013 4.86854   6
   0  -6  11 25.1839 6.13612   7
   0  -6  11 38.0079 5.13196   1
   0  -6  11 37.1141 3.89515   2
   0  -6  10 26.8615 5.83475   4
   0  -6  10 19.4460 5.76440   8
   0   6 -10 25.4197 5.38163   3
   0  -6  10 24.7871 5.92373   7
   0   6 -10 28.5863 4.69823   6
   0  -6  10 33.9426 4.85308   1
   0  -6  10 29.9283 3.53879   2
   0  -6   9 44.4390 6.18493   4
   0  -6   9 26.6026 3.63466   5
   0  -6   9 29.2247 5.97513   8
   0   6  -9 36.0491 5.57874   3
   0   6  -9 30.8785 4.61847   6
   0  -6   9 35.2277 6.10038   7
   0  -6   9 34.7015 3.62329   2
   0  -6   9 32.2548 4.71025   1
   0  -6   8 218.753 11.9027   2
   0  -6   8 214.444 12.5932   1
   0   6  -8 223.926 12.4706  11
   0  -6   8 228.041 13.5685   8
   0   6  -8 230.201 13.3858   3
   0   6  -8 243.786 12.8529   6
   0  -6   8 225.325 13.6894   7
   0  -6   8 220.203 12.0734   5
   0  -6   8 256.263 14.0391   4
   0  -6   7 1.30842 3.21156   1
   0  -6   7 0.51874 2.44097  11
   0   6  -7 1.20963 3.34433  11
   0  -6   7-8.57233 4.84670   8
   0   6  -7 5.14300 4.21030   3
   0   6  -7 3.71835 3.41831   6
   0  -6   7 2.83736 4.46040   7
   0  -6   7 1.24348 4.77186   4
   0  -6   7 1.58786 2.74061   5
   0  -6   7-0.22609 2.36106   2
   0  -6   6 57.2487 4.36484   2
   0   6  -6 46.0896 4.25312   1
   0  -6   6 52.7489 4.96388   1
   0  -6   6 50.5151 4.51306  11
   0   6  -6 55.6563 5.22751  11
   0  -6   6 48.7210 6.03161   8
   0   6  -6 65.2211 6.02102   3
   0   6  -6 55.2890 4.95384   6
   0  -6   6 58.9885 6.20876   7
   0   6  -6 49.1595 4.35703   5
   0  -6   6 55.5093 4.71125   5
   0  -6   6 51.4810 6.58606   4
   0  -6   5 15.2334 2.83713   2
   0   6  -5 15.3060 3.77867  11
   0  -6   5 16.4602 3.10023  11
   0   6  -5 10.0349 4.35339   3
   0  -6   5 7.78379 3.33405   1
   0   6  -5 16.1212 2.85788   1
   0   6  -5 6.72785 2.95508   6
   0  -6   5 11.4034 2.66092   6
   0   6  -5 12.9187 3.07984   5
   0  -6   5 12.7505 2.41967   5
   0  -6   5 9.11621 4.84756   4
   0  -6   4 609.407 30.6154   2
   0   6  -4 643.175 31.4779  11
   0   6  -4 672.749 31.9272   3
   0  -6   4 661.952 30.7938   1
   0  -6   4 621.768 31.2394   1
   0  -6   4 649.183 30.6368   6
   0   6  -4 690.349 31.0257   6
   0   6  -4 678.270 30.9555   5
   0  -6   4 614.002 30.6340   5
   0  -6   4 703.251 32.2514   4
   0  -6   3 14.1209 2.96297   2
   0   6  -3 8.85588 2.50027   2
   0   6  -3 21.4036 4.03393  11
   0   6  -3 22.9258 4.52718   3
   0  -6   3 19.2701 2.74094   1
   0  -6   3 17.0543 3.63777   1
   0   6  -3 20.5254 3.08200   6
   0   6  -3 15.7275 3.40485   5
   0  -6   3 13.0264 2.79949   5
   0  -6   3 16.5405 2.62566   6
   0  -6   3 14.8056 4.84910   4
   0   6  -2 1.94581 2.16280   2
   0  -6   2 5.64727 2.69958   2
   0   6  -2 8.21683 3.71620  11
   0   6  -2 0.33502 3.84449   3
   0  -6   2 4.45587 3.27500   1
   0  -6   2 5.55050 2.13343   1
   0   6  -2 3.94582 2.62178   6
   0  -6   2 6.25320 2.06365   6
   0  -6   2 4.70614 2.43814   5
   0   6  -2 3.71427 2.73923   5
   0  -6   2 3.34990 4.44265   4
   0   6  -1 20.2605 2.85020   2
   0  -6   1 30.3282 3.71832   2
   0   6  -1 37.1932 4.81673  11
   0   6  -1 31.6116 4.63000   3
   0  -6   1 29.7813 3.18947   1
   0  -6   1 25.8634 3.83179   1
   0   6  -1 28.8035 3.11792   6
   0  -6   1 30.7869 3.33303   5
   0  -6   1 33.9143 2.92737   6
   0   6  -1 29.9830 4.04527   5
   0  -6   1 28.8091 4.80442   4
   0   6   0 0.36013 1.82903   2
   0  -6   0 2.71310 2.98409   2
   0   6   0-1.07785 3.83439  11
   0   6   0 1.23991 3.67318   3
   0  -6   0 1.91223 2.12467   1
   0  -6   0 2.09779 3.32302   1
   0   6   0 0.16640 2.05958   6
   0  -6   0 1.75411 2.39901   5
   0   6   0 6.10140 3.43559   5
   0  -6   0 7.17746 4.09436   4
   0   6   1 1.46945 1.76408   2
   0  -6  -1-0.23284 3.23815   2
   0   6   1 2.93916 3.96181  11
   0  -6  -1 0.25253 3.36107   3
   0   6   1 0.59378 3.54030   3
   0  -6  -1 0.91363 3.14511   1
   0  -6  -1 1.22452 2.35935   1
   0   6   1 1.45243 1.90705   6
   0   6   1 1.21557 3.13839   5
   0  -6  -1-0.70788 3.81674   4
   0   6   2 67.3504 4.73860   2
   0  -6  -2 62.4522 5.57218   2
   0   6   2 82.7737 6.68661  11
   0  -6  -2 68.4424 5.54434   3
   0   6   2 65.3255 5.82885   3
   0  -6  -2 79.4377 6.03572   1
   0   6   2 82.2390 6.04656   1
   0  -6  -2 72.5712 5.17090   1
   0   6   2 80.5564 4.44408   6
   0   6   2 76.1060 6.10175   5
   0  -6  -2 80.3768 6.49500   4
   0   6   3 66.7713 4.52258   2
   0  -6  -3 63.0468 5.57208   2
   0   6   3 78.5544 5.85148   1
   0   6   3 75.5475 6.58026  11
   0   6   3 58.2401 5.36113   3
   0  -6  -3 74.6147 5.45888   3
   0   6   3 70.0892 5.95632   5
   0  -6  -3 69.8374 6.06576   4
   0   6   4 1225.83 57.1117   2
   0  -6  -4 1194.97 57.5547   2
   0   6   4 1255.80 57.9745   1
   0   6   4 1268.60 58.6119  11
   0   6   4 1282.67 57.6227   3
   0  -6  -4 1260.20 57.3695   3
   0   6   4 1234.84 58.1890   5
   0  -6  -4 1245.21 58.2654   4
   0   6   5 1.31287 3.10120   1
   0   6   5 2.01591 4.05764  11
   0   6   5 6.08518 3.15765   3
   0  -6  -5 0.43116 2.68999   3
   0  -6  -5 2.09093 3.32566   4
   0   6   5 1.07982 3.93269   5
   0  -6  -5 3.68888 3.13713   2
   0   6   5 2.90555 1.85415   2
   0   6   6 104.308 6.87019   1
   0   6   6 76.0086 7.16305  11
   0   6   6 86.2132 5.75530   3
   0  -6  -6 77.6550 6.40332   4
   0   6   6 86.5596 6.85522   5
   0  -6  -6 68.4393 5.91835   2
   0   6   7 21.8604 4.09411   1
   0   6   7 26.1847 4.97119  11
   0   6   7 29.0289 3.40096   3
   0  -6  -7 22.3196 4.11583   4
   0   6   7 30.3317 4.82106   5
   0  -6  -7 22.8654 3.67998   2
   0  -6  -8 730.054 34.5070   2
   0   6   8 737.705 35.0591   1
   0   6   8 671.263 35.3676  11
   0   6   8 721.629 33.7703   3
   0   6   8 744.727 35.4113   5
   0  -6  -8 720.668 34.9398   4
   0   6   9 21.9376 4.49855   1
   0   6   9 15.4655 4.69522  11
   0  -6  -9 16.9080 3.90996   4
   0   6   9 19.3779 4.48268   5
   0  -6  -9 16.5648 3.41204   2
   0  -6 -10 436.236 22.4875   2
   0   6  10 444.019 23.4897  11
   0   6  10 473.099 23.2572   1
   0   6  10 450.541 23.3889   5
   0  -6 -10 448.826 22.8125   4
   0   6  11 17.5016 4.86090  11
   0   6  11 12.0733 3.91639   8
   0   6  11 18.6572 4.05748   7
   0   6  11 19.3100 4.65863   1
   0  -6 -11 14.7144 3.94090   4
   0   6  11 25.0151 5.06703   5
   0  -6 -11 19.5354 3.54758   2
   0  -6 -12 317.691 16.9430   2
   0   6  12 320.053 17.3135   8
   0   6  12 321.857 17.3739   7
   0   6  12 322.229 17.7833  11
   0   6  12 302.456 17.5631   1
   0   6  12 322.973 17.8969   5
   0  -6 -12 333.468 17.3031   4
   0  -6 -13 143.351 9.18111   2
   0   6  13 139.316 10.0080  11
   0   6  13 148.508 9.67815   8
   0   6  13 135.699 9.46510   7
   0   6  13 136.508 9.90137   1
   0   6  13 136.740 10.0501   5
   0  -6 -13 151.834 9.62675   4
   0   6  14 4.87556 4.49975  11
   0   6  14 11.4448 4.26015   8
   0   6  14 7.03662 4.18734   7
   0   6  14 0.49301 4.28480   1
   0  -6 -14 9.37100 3.59915   4
   0   6  14 1.01502 4.61669   5
   0  -6 -14 2.36635 3.30544   2
   0   6  15 10.4206 4.89283  11
   0   6  15 5.96821 4.26785   8
   0   6  15 5.50626 4.26564   7
   0   6  15 4.62590 4.57237   1
   0  -6 -15 0.88248 3.50082   4
   0   6  15 3.15298 4.63872   5
   0  -6 -15 9.48767 3.78241   2
   0   6  16 3.52421 4.86528  11
   0   6  16 3.83056 4.38192   8
   0   6  16 3.35209 4.18897   7
   0   6  16-0.53728 4.64401   1
   0  -6 -16-1.36902 3.59509   4
   0   6  16 2.71793 4.75499   5
   0  -6 -16-0.43177 3.71710   2
   0   6  17 52.6548 6.48640  11
   0   6  17 48.3769 6.17928   7
   0   6  17 52.3740 6.37109   8
   0   6  17 49.7899 6.62920   1
   0  -6 -17 47.7650 5.86732   4
   0   6  17 45.1578 6.58091   5
   0  -6 -17 50.5444 5.67062   2
   0   6  18 16.0737 5.05520  11
   0   6  18 17.1645 4.98961   7
   0   6  18 19.2562 5.18479   8
   0   6  18 23.8675 5.72943   1
   0  -6 -18 21.5228 4.73249   4
   0   6  18 16.3324 5.66879   5
   0  -6 -18 22.5954 4.47193   2
   0   6  19 5.25397 4.94441  11
   0   6  19 5.41522 4.56592   8
   0   6  19-1.08244 4.52453   7
   0  -6 -19-1.47372 3.81306   2
   0  -6 -19 3.03868 4.28825   4
   0   6  19 0.60186 4.92182   5
   0   6  19-3.64232 5.20442   1
   0   6  20 143.125 10.8872   1
   0   6  20 140.733 10.5012   8
   0   6  20 125.697 10.1204   7
   0  -6 -20 147.688 10.0954   4
   0   6  20 139.657 10.7513   5
   0  -6 -20 134.182 9.83707   2
   0  -6 -21 5.86454 4.13849   2
   0  -6 -21-0.54182 4.43106   4
   0   6  21 4.09930 4.91689   7
   0   6  21-5.85787 4.91834   8
   0   6  21 5.11593 5.13463   5
   0   6  21 2.61752 5.54091   1
   0  -6 -22 3.32604 4.30421   2
   0  -6 -22 8.40116 4.47719   4
   0   6  22-3.04014 4.97349   7
   0   6  22-3.64920 5.15095   8
   0   6  22 5.92383 5.82604   5
   0   6  22 4.75072 5.67461   1
   0  -6 -23 38.5836 6.04572   2
   0  -6 -23 30.6651 5.47857   4
   0   6  23 34.0480 6.58042   7
   0   6  23 38.4721 6.58210   8
   0   6  23 35.8749 6.99701   5
   0   6  23 40.7679 7.21074   1
   0  -6 -24 28.6860 5.35352   2
   0  -6 -24 24.5025 5.57015   4
   0   6  24 33.3726 6.67723   7
   0   6  24 37.9328 6.45795   8
   0   6  24 34.0547 6.80333   5
   0   6  24 21.8223 6.76416   1
   0  -6 -25 73.0134 7.71234   2
   0  -6 -25 60.4322 7.15024   4
   0   6  25 75.7957 8.56440   8
   0   6  25 80.5564 8.56656   7
   0   6  25 73.8378 8.43988   5
   0   6  25 62.5703 8.37537   1
   0  -6 -26 93.4904 9.24263   2
   0  -6 -26 103.602 9.23114   4
   0   6  26 108.487 10.0686   7
   0   6  26 111.926 9.97605   8
   0   6  26 106.941 9.97444   5
   0   6  26 101.971 10.4021   1
   0  -6 -27 21.8302 5.56764   2
   0   6  27 15.8888 6.19990   8
   0   6  27 9.39172 6.07372   7
   0  -6 -27 17.6728 5.80623   4
   0   6  27 7.44053 6.22667   5
   0   6  27 12.0380 6.56487   1
   0   7 -25 76.1000 8.80241   6
   0  -7  25 73.8001 10.1254   7
   0  -7  25 82.8159 9.49411   4
   0  -7  25 85.2448 10.4317   8
   0   7 -24 16.0411 6.23206   6
   0  -7  24 24.1766 7.49307   7
   0  -7  24 10.1682 7.31599   8
   0  -7  24 11.1267 6.26373   4
   0   7 -23 60.2391 7.89049   6
   0  -7  23 59.1101 9.15819   7
   0   7 -23 53.5841 7.69676   3
   0  -7  23 54.7489 8.91790   8
   0  -7  23 40.5546 7.86900   4
   0   7 -22 15.1172 6.30852   6
   0  -7  22 22.0744 7.65226   7
   0   7 -22 20.9221 6.13863   3
   0  -7  22 14.7724 7.48617   8
   0  -7  22 8.46449 5.93880   4
   0  -7  21 50.6580 8.30208   7
   0   7 -21 62.3447 7.56988   6
   0   7 -21 35.1714 6.65033   3
   0  -7  21 37.9947 7.95936   8
   0  -7  21 38.4690 7.32518   4
   0  -7  20 47.0323 8.40378   7
   0   7 -20 49.2059 7.40461   6
   0   7 -20 41.8631 6.77159   3
   0  -7  20 52.1484 8.71671   8
   0  -7  20 60.1899 7.73839   4
   0   7 -19 8.31246 5.25963   6
   0  -7  19 7.37352 6.58075   7
   0   7 -19 11.1674 5.36459   3
   0  -7  19 17.5239 7.05694   8
   0  -7  19 15.6172 6.16604   4
   0  -7  18 24.7094 7.07643   7
   0   7 -18 44.1114 6.42477   6
   0   7 -18 27.7237 6.42833   3
   0  -7  18 27.4685 7.34740   8
   0  -7  18 29.1439 6.57908   4
   0   7 -17 16.5466 5.63111   6
   0  -7  17 22.0478 7.83947   7
   0   7 -17 24.4280 5.74554   3
   0  -7  17 22.1839 7.54219   8
   0  -7  17 12.9423 5.97884   4
   0  -7  16 64.1544 8.73851   7
   0   7 -16 51.9677 6.86121   6
   0   7 -16 58.5151 7.36993   3
   0  -7  16 36.8799 8.78660   8
   0  -7  16 70.1124 7.87510   4
   0   7 -15 6.61413 4.69075   6
   0  -7  15 4.73802 6.58281   7
   0   7 -15-6.01566 5.33688   3
   0  -7  15 10.7322 6.91175   8
   0  -7  15 4.08390 5.52879   4
   0  -7  14 9.84407 6.25189   8
   0   7 -14 4.28527 5.03356   3
   0   7 -14 5.36184 4.47166   6
   0  -7  14 10.3535 6.50799   7
   0  -7  14 6.08412 4.89725   1
   0  -7  14 10.2152 5.96710   4
   0  -7  13 43.7874 7.23828   8
   0   7 -13 29.8813 5.92466   3
   0  -7  13 31.8113 7.26296   7
   0   7 -13 38.7067 5.89495   6
   0  -7  13 34.3782 5.75314   1
   0  -7  13 42.5082 6.95469   4
   0  -7  12 117.038 10.2577   8
   0   7 -12 117.389 9.50022   3
   0  -7  12 114.224 10.2847   7
   0   7 -12 116.146 8.71785   6
   0  -7  12 114.100 8.75282   1
   0  -7  12 126.951 10.2197   4
   0  -7  11 24.8192 6.52491   8
   0   7 -11 22.5694 5.85805   3
   0  -7  11 28.4250 7.03504   7
   0   7 -11 22.0502 5.07357   6
   0  -7  11 32.9988 5.09440   1
   0  -7  11 40.9862 6.73287   4
   0  -7  10 198.916 13.2687   8
   0   7 -10 217.420 13.0146   3
   0   7 -10 210.360 12.1052   6
   0  -7  10 175.809 13.0728   7
   0  -7  10 183.305 11.8838   1
   0  -7  10 219.204 13.4506   4
   0  -7   9 55.3374 7.25832   8
   0   7  -9 49.2089 6.50742   3
   0   7  -9 45.8375 5.55760   6
   0  -7   9 61.5754 7.33459   7
   0  -7   9 60.0373 5.99048   1
   0  -7   9 37.7424 6.56164   4
   0   7  -8 242.439 13.1344  11
   0  -7   8 220.178 14.2487   8
   0   7  -8 231.942 13.9936   3
   0   7  -8 227.397 12.9996   6
   0  -7   8 208.766 14.0351   7
   0  -7   8 229.200 13.2833   1
   0  -7   8 240.372 14.4276   4
   0   7  -7 1.09220 3.59665  11
   0  -7   7 0.47255 4.78221   8
   0   7  -7-2.72187 4.92946   3
   0  -7   7-3.28267 4.93734   7
   0   7  -7 1.69928 3.36783   6
   0  -7   7 1.57470 3.07270   5
   0  -7   7-1.45067 5.34747   4
   0  -7   7 2.64253 3.67140   1
   0  -7   6 906.874 43.1978   2
   0  -7   6 904.988 44.0515   1
   0   7  -6 942.960 44.2000  11
   0  -7   6 882.395 44.6686   8
   0   7  -6 937.620 44.6780   3
   0   7  -6 970.487 43.7840   6
   0  -7   6 918.983 44.7836   7
   0   7  -6 919.634 43.3287   5
   0  -7   6 943.033 43.7556   5
   0  -7   6 910.948 44.9284   4
   0  -7   5 19.6654 3.32568   2
   0   7  -5 16.7938 4.34987  11
   0   7  -5 19.7396 4.93097   3
   0  -7   5 27.5816 4.11906   1
   0   7  -5 21.4426 3.63327   6
   0   7  -5 29.1169 3.79232   5
   0  -7   5 22.8066 5.81165   4
   0  -7   4 7.70073 2.85822   2
   0   7  -4 10.5294 4.21517  11
   0   7  -4 7.91688 4.51257   3
   0  -7   4 6.42301 3.53931   1
   0   7  -4 8.02840 2.90542   6
   0   7  -4 13.0402 3.32465   5
   0  -7   4 18.2137 5.51397   4
   0  -7   3 20.5169 3.43944   2
   0   7  -3 19.9110 4.62159  11
   0   7  -3 21.4085 4.76914   3
   0  -7   3 10.9198 3.44111   1
   0   7  -3 15.8570 3.20060   6
   0   7  -3 21.9923 3.65627   5
   0  -7   3 16.0644 5.19801   4
   0  -7   2 3.04761 2.71768   2
   0   7  -2 6.09736 4.08232  11
   0   7  -2 7.04173 4.29899   3
   0  -7   2 8.05297 3.63146   1
   0   7  -2 3.04656 2.65633   6
   0   7  -2 5.02201 3.15490   5
   0  -7   2 2.61893 4.75948   4
   0  -7   1-1.28963 2.83821   2
   0   7  -1 6.22460 4.12470  11
   0   7  -1-3.02661 4.12145   3
   0  -7   1 2.45813 3.40424   1
   0   7  -1 0.21278 2.34138   6
   0   7  -1-2.60806 3.31850   5
   0  -7   1 2.57070 4.33585   4
   0  -7   0 75.3625 6.09474   2
   0  -7   0 88.6626 6.78816   1
   0   7   0 83.5572 7.32174  11
   0   7   0 93.8346 7.13777   3
   0   7   0 90.4233 6.56826   5
   0  -7   0 88.8934 7.51503   4
   0  -7  -1 16.7158 3.93651   2
   0  -7  -1 11.4496 3.63940   1
   0   7   1 18.6046 4.78007  11
   0   7   1 15.8194 4.49989   3
   0   7   1 16.2373 4.07223   5
   0  -7  -1 20.9244 4.73971   4
   0  -7  -2 84.3453 6.31025   2
   0  -7  -2 90.4073 6.86783   1
   0   7   2 90.5486 7.74312  11
   0   7   2 94.3038 6.78753   3
   0   7   2 74.6145 6.55618   5
   0  -7  -2 84.5520 7.41318   4
   0  -7  -3-1.43020 3.41078   2
   0  -7  -3-1.49311 3.51285   1
   0   7   3-3.51619 3.24082   1
   0   7   3 2.25266 4.45087  11
   0   7   3-2.59454 3.41468   3
   0   7   3 2.67211 3.94193   5
   0  -7  -3 2.48901 3.90391   4
   0  -7  -4 3.54093 3.53662   2
   0   7   4 4.34867 3.69206   1
   0   7   4 5.06153 4.76735  11
   0   7   4 7.13080 3.56443   3
   0   7   4 3.16858 3.81803   5
   0  -7  -4-1.66281 3.82077   4
   0   7   5 22.8803 4.47249   1
   0   7   5 33.3166 5.47270  11
   0   7   5 30.1290 4.08367   3
   0  -7  -5 31.1553 4.74204   4
   0   7   5 33.6823 4.92553   5
   0  -7  -5 25.9552 4.32620   2
   0   7   6 27.1852 4.81956   1
   0   7   6 22.5255 5.14004  11
   0  -7  -6 34.2047 4.92530   4
   0   7   6 22.7626 3.69381   3
   0   7   6 31.0956 4.91319   5
   0  -7  -6 29.8673 4.28531   2
   0   7   7 67.6606 6.63828   1
   0   7   7 70.3647 7.23172  11
   0   7   7 77.6481 5.73083   3
   0  -7  -7 79.3746 6.66319   4
   0   7   7 100.326 7.44765   5
   0  -7  -7 79.1790 6.35015   2
   0   7   8 7.96905 4.17516   1
   0   7   8 5.97744 4.86508  11
   0  -7  -8 4.65252 3.91855   4
   0   7   8 5.47296 4.04254   5
   0  -7  -8 3.03777 3.31125   2
   0   7   9 44.9150 5.48578   1
   0   7   9 50.2523 6.40187  11
   0  -7  -9 48.4712 5.63106   4
   0   7   9 44.4324 6.05787   5
   0  -7  -9 52.2718 5.17273   2
   0  -7 -10 114.457 7.75564   2
   0   7  10 107.023 8.25433   1
   0   7  10 99.2754 8.68514  11
   0   7  10 102.982 8.57279   5
   0  -7 -10 113.359 8.26439   4
   0   7  11 16.9906 4.51823   1
   0   7  11 9.47574 5.17988  11
   0  -7 -11 8.00842 3.95844   4
   0   7  11 14.1579 5.08468   5
   0  -7 -11 12.1365 3.83027   2
   0  -7 -12 116.342 8.25974   2
   0   7  12 102.203 8.71361   1
   0   7  12 121.625 9.58224  11
   0   7  12 122.148 9.38153   5
   0  -7 -12 116.471 8.64606   4
   0   7  13 8.71803 4.99423  11
   0   7  13 3.57097 4.41835   1
   0  -7 -13 6.98353 3.95228   4
   0   7  13 16.7565 5.31450   5
   0  -7 -13 2.46977 3.33252   2
   0  -7 -14 90.7358 7.70566   2
   0   7  14 95.7768 9.07418  11
   0   7  14 118.675 8.64081   7
   0   7  14 106.948 8.62999   8
   0   7  14 127.426 9.27767   1
   0   7  14 104.302 8.96770   5
   0  -7 -14 115.380 8.49089   4
   0   7  15 44.4255 6.68518  11
   0   7  15 36.7469 5.66992   8
   0   7  15 41.6450 5.79113   7
   0   7  15 42.5879 6.29877   1
   0  -7 -15 43.6680 5.63633   4
   0   7  15 51.2111 6.81229   5
   0  -7 -15 51.2972 5.67549   2
   0   7  16-1.71126 4.74784  11
   0   7  16 0.51309 4.45246   7
   0   7  16-2.05562 4.44168   8
   0   7  16-5.16481 5.07851   1
   0  -7 -16 2.52022 4.23170   4
   0   7  16-1.19037 5.12337   5
   0  -7 -16 2.78556 3.89771   2
   0   7  17 46.2517 6.50360  11
   0   7  17 37.8266 5.68244   8
   0   7  17 29.7950 5.63004   7
   0   7  17 33.3184 6.10008   1
   0  -7 -17 28.4993 4.98309   4
   0   7  17 24.5303 6.18663   5
   0  -7 -17 27.5561 4.88341   2
   0  -7 -18 209.219 13.3088   2
   0   7  18 207.876 14.0744  11
   0   7  18 231.039 14.0037   8
   0   7  18 224.213 13.8324   7
   0   7  18 222.162 14.3892   1
   0   7  18 213.374 14.3990   5
   0  -7 -18 208.768 13.3647   4
   0   7  19 55.1330 7.26945   1
   0   7  19 52.0417 6.78581   7
   0   7  19 47.5063 6.76161   8
   0   7  19 43.8272 7.07136  11
   0  -7 -19 69.6390 6.77499   4
   0   7  19 43.5403 7.02145   5
   0  -7 -19 70.9847 6.77728   2
   0   7  20-1.33308 5.45494   1
   0   7  20 5.92702 5.06509   7
   0   7  20 5.33523 5.10758   8
   0   7  20-2.98812 5.64726  11
   0  -7 -20 9.59717 4.36527   4
   0   7  20 12.6974 5.78008   5
   0  -7 -20 4.87861 4.33723   2
   0  -7 -21 23.0781 5.28026   2
   0  -7 -21 37.1991 5.67979   4
   0   7  21 37.4210 6.10949   8
   0   7  21 24.5212 5.80117   7
   0   7  21 34.3160 6.74030   5
   0   7  21 21.3730 6.46702   1
   0  -7 -22-3.50176 4.61961   2
   0  -7 -22-1.19488 4.59051   4
   0   7  22 3.16845 4.94299   7
   0   7  22 10.1434 5.43494   8
   0   7  22-5.63982 6.16636   5
   0   7  22-3.56163 5.77223   1
   0  -7 -23 21.7598 5.43084   2
   0  -7 -23 13.5194 5.15641   4
   0   7  23 18.3643 5.79081   8
   0   7  23 33.4466 6.50674   7
   0   7  23 26.0249 6.51453   5
   0   7  23 17.6522 6.50158   1
   0  -7 -24 3.12938 4.65570   2
   0  -7 -24 14.5310 5.34559   4
   0   7  24 16.2484 6.16684   8
   0   7  24 20.9921 5.89333   7
   0   7  24 7.40537 6.23330   5
   0   7  24 1.51797 5.81923   1
   0  -7 -25 70.4769 7.63061   2
   0  -7 -25 78.5776 8.01533   4
   0   7  25 62.1412 8.16563   7
   0   7  25 81.6956 8.83960   8
   0   7  25 56.0796 8.38770   5
   0   7  25 55.5362 8.38454   1
   0  -7 -26 1.33256 4.68288   2
   0   7  26 2.15856 5.69520   7
   0   7  26 1.43910 5.69544   8
   0  -7 -26 6.65840 5.19375   4
   0   7  26-6.19969 6.07478   5
   0   7  26-4.83019 6.21700   1
   0   8 -23 43.2125 7.23320   6
   0  -8  23 68.1506 9.67590   7
   0   8 -23 45.0992 7.72566   3
   0  -8  23 48.2906 9.27964   8
   0  -8  23 41.7277 8.03905   4
   0   8 -22 105.233 10.1474   6
   0  -8  22 118.757 11.7462   7
   0   8 -22 117.436 10.6084   3
   0  -8  22 123.220 12.2365   8
   0  -8  22 131.570 11.2333   4
   0  -8  21 31.9378 8.38094   7
   0   8 -21 38.7004 6.81024   6
   0   8 -21 38.6611 7.14902   3
   0  -8  21 32.1074 8.10425   8
   0  -8  21 38.4646 7.59656   4
   0  -8  20 102.227 11.3708   7
   0   8 -20 141.500 11.0803   6
   0   8 -20 140.058 11.2328   3
   0  -8  20 121.410 11.8616   8
   0  -8  20 152.549 11.7219   4
   0  -8  19 13.7146 7.42595   7
   0   8 -19 13.7714 5.80823   6
   0   8 -19 11.6539 6.00614   3
   0  -8  19-2.90404 7.14288   8
   0  -8  19 14.1377 6.50837   4
   0   8 -18 189.190 13.8025   6
   0   8 -18 201.098 14.3751   3
   0  -8  18 229.774 15.6057   7
   0  -8  18 247.394 15.8167   8
   0  -8  18 216.916 15.0646   4
   0   8 -17 109.626 9.44512   6
   0  -8  17 99.9950 11.0908   7
   0   8 -17 112.964 10.0890   3
   0  -8  17 100.597 10.9899   8
   0  -8  17 112.059 10.2766   4
   0  -8  16-0.66703 6.95447   7
   0   8 -16 10.6716 5.05806   6
   0   8 -16 2.46771 5.53285   3
   0  -8  16 8.72977 7.23021   8
   0  -8  16 16.5125 6.30895   4
   0   8 -15 24.3313 5.65922   6
   0  -8  15 13.6567 7.26283   7
   0   8 -15 27.9040 6.56873   3
   0  -8  15 9.16856 7.34821   8
   0  -8  15 35.4950 7.22595   4
   0  -8  14 210.063 14.4332   7
   0   8 -14 197.843 12.8938   6
   0   8 -14 180.444 13.0389   3
   0  -8  14 187.123 14.1838   8
   0  -8  14 185.636 13.8067   4
   0   8 -13 2.48929 4.71685   6
   0  -8  13-9.90568 8.04071   7
   0   8 -13 5.83943 5.53243   3
   0  -8  13-5.60154 7.29431   8
   0  -8  13-0.61707 6.22627   4
   0  -8  12 283.888 18.1998   7
   0   8 -12 304.837 17.1306   6
   0   8 -12 293.843 17.7487   3
   0  -8  12 327.627 18.7466   8
   0  -8  12 290.481 18.0697   4
   0  -8  11 232.509 15.4826   7
   0   8 -11 237.404 14.2662   6
   0   8 -11 236.192 15.0975   3
   0  -8  11 239.738 15.5956   8
   0  -8  11 255.382 15.7246   4
   0  -8  10 531.399 27.9861   8
   0   8 -10 525.005 27.6744   3
   0   8 -10 542.938 26.7022   6
   0  -8  10 510.311 27.8784   7
   0  -8  10 545.406 27.0520   1
   0  -8  10 480.552 27.7382   4
   0  -8   9 43.9607 7.16656   8
   0   8  -9 24.1631 5.79367   3
   0  -8   9 15.1402 6.46261   7
   0   8  -9 34.1820 4.88683   6
   0  -8   9 25.4753 4.88560   1
   0  -8   9 28.6628 7.14840   4
   0   8  -8 5.83463 3.84896  11
   0  -8   8-0.55033 5.70416   8
   0   8  -8 8.39450 5.39264   3
   0  -8   8 12.0357 5.81184   7
   0   8  -8 4.68183 3.92110   6
   0  -8   8 7.86942 3.84702   1
   0  -8   8-1.12719 6.01887   4
   0   8  -7 0.85343 3.99284  11
   0  -8   7 1.07577 5.34989   8
   0   8  -7 10.7572 5.44036   3
   0  -8   7 8.54336 5.53267   7
   0   8  -7 2.21192 3.77932   6
   0  -8   7 5.14824 3.74279   1
   0  -8   7 7.20984 6.57353   4
   0   8  -6 51.0313 6.14852  11
   0  -8   6 53.6399 7.01486   8
   0   8  -6 54.4670 5.58083   6
   0  -8   6 52.2033 6.96987   7
   0  -8   6 56.5928 5.93113   1
   0   8  -6 53.9701 6.77680   3
   0  -8   6 66.8982 7.94256   4
   0   8  -5 27.6127 5.14311  11
   0   8  -5 31.6531 5.93453   3
   0  -8   5 38.6916 4.94913   1
   0   8  -5 37.3599 4.63326   6
   0   8  -5 29.5921 4.08211   5
   0  -8   5 24.0225 6.89709   4
   0  -8   4 81.1278 6.78091   1
   0   8  -4 70.8615 6.75143  11
   0   8  -4 82.0280 7.51276   3
   0   8  -4 70.2870 5.86888   5
   0  -8   4 57.3799 7.63086   4
   0  -8   3-1.22132 3.81996   1
   0   8  -3 8.33243 4.29829  11
   0   8  -3 2.30521 4.62598   3
   0   8  -3 4.17236 3.56193   5
   0  -8   3 2.04666 5.29985   4
   0  -8   2 297.135 16.9560   1
   0   8  -2 312.100 17.5366  11
   0   8  -2 318.016 17.4549   3
   0   8  -2 330.132 16.7916   5
   0  -8   2 309.816 17.9859   4
   0  -8   1 55.4772 5.59313   1
   0   8  -1 56.1874 6.37552  11
   0   8  -1 55.1749 6.37527   3
   0   8  -1 60.2401 5.58173   5
   0  -8   1 48.4338 6.61164   4
   0  -8   0 55.3475 5.27546   2
   0  -8   0 59.8927 5.84835   1
   0   8   0 50.4096 6.47989  11
   0   8   0 58.0548 6.30080   3
   0   8   0 73.0688 6.09663   5
   0  -8   0 76.7609 7.29057   4
   0  -8  -1-2.14272 3.39340   2
   0  -8  -1 3.29724 3.82543   1
   0   8   1 6.47727 4.49332  11
   0   8   1-1.62591 3.96568   3
   0   8   1-2.41583 3.95301   5
   0  -8  -1 0.96849 4.47877   4
   0  -8  -2 479.638 24.4093   2
   0  -8  -2 490.770 25.1741   1
   0   8   2 494.928 25.7531  11
   0   8   2 494.150 24.9767   3
   0   8   2 484.257 25.0594   5
   0  -8  -2 521.775 25.7685   4
   0  -8  -3-0.64719 3.52700   2
   0  -8  -3 5.97186 3.94687   1
   0   8   3 1.03463 4.81953  11
   0   8   3 9.82625 3.74675   3
   0   8   3-0.86173 3.88725   5
   0  -8  -3 0.48166 4.53402   4
   0  -8  -4 29.6734 4.50871   2
   0   8   4 27.9311 4.81895   1
   0  -8  -4 30.1133 5.00427   1
   0   8   4 29.5126 5.65061  11
   0   8   4 30.8320 4.77763   3
   0   8   4 37.8806 5.59400   5
   0  -8  -4 37.0322 5.63904   4
   0  -8  -5 74.7911 6.86320   2
   0   8   5 104.762 7.54768   1
   0   8   5 98.1783 8.54872  11
   0   8   5 83.7172 6.86232   3
   0   8   5 88.9552 7.61892   5
   0  -8  -5 88.8720 7.85136   4
   0  -8  -6 504.204 23.6542   2
   0   8   6 471.391 24.1290   1
   0   8   6 462.371 24.8827  11
   0   8   6 432.493 24.2004   5
   0  -8  -6 449.238 24.4195   4
   0   8   7 42.6577 5.70940   1
   0   8   7 27.2461 5.94720  11
   0  -8  -7 38.5981 5.55504   4
   0   8   7 37.4099 5.93449   5
   0  -8  -7 44.3487 5.39438   2
   0  -8  -8 369.224 19.4858   2
   0   8   8 381.678 19.9475   1
   0   8   8 354.645 20.6031  11
   0   8   8 359.928 20.1952   5
   0  -8  -8 376.817 20.2205   4
   0   8   9 0.47965 4.26219   1
   0   8   9 9.77497 5.22470  11
   0  -8  -9 1.98523 4.05978   4
   0   8   9-1.04742 4.72402   5
   0  -8  -9 2.74022 4.06634   2
   0   8  10 14.3988 4.48185   1
   0   8  10 14.0300 5.52635  11
   0  -8 -10 15.5601 4.64547   4
   0   8  10 14.0617 5.46903   5
   0  -8 -10 18.6230 4.50886   2
   0   8  11 6.17291 4.59187   1
   0   8  11 2.96947 5.17837  11
   0  -8 -11 6.10566 4.36688   4
   0   8  11 1.11314 4.61700   5
   0  -8 -11 5.87056 3.99148   2
   0  -8 -12 118.538 9.20164   2
   0   8  12 134.303 9.90546   1
   0   8  12 136.362 10.8146  11
   0   8  12 132.132 10.3308   5
   0  -8 -12 145.235 9.88694   4
   0   8  13 43.0905 6.35145   1
   0  -8 -13 43.0837 5.90656   4
   0   8  13 53.8994 7.24464  11
   0   8  13 40.2101 6.58040   5
   0  -8 -13 48.0523 5.88362   2
   0   8  14 0.57113 4.78093   1
   0  -8 -14 6.42606 4.34665   4
   0   8  14 13.6722 5.97170  11
   0   8  14 7.90363 5.36544   5
   0  -8 -14 3.72940 3.85447   2
   0   8  15 8.28412 5.09417   1
   0  -8 -15-5.46407 4.42843   4
   0   8  15 3.14885 5.61645  11
   0   8  15-5.01799 5.46538   5
   0  -8 -15-3.85769 3.89036   2
   0   8  16 9.19810 5.23643   1
   0   8  16-1.91426 5.64775  11
   0  -8 -16 2.23747 4.47113   4
   0   8  16-1.28926 5.54997   5
   0  -8 -16 3.50319 4.13040   2
   0   8  17 5.06978 5.18269   1
   0   8  17 1.14251 4.54392   8
   0   8  17 5.70071 4.68320   7
   0   8  17 6.45560 5.48930  11
   0  -8 -17-2.85450 4.20434   4
   0   8  17-2.64936 5.36767   5
   0  -8 -17 1.03477 3.87334   2
   0   8  18-3.28149 5.26926   1
   0   8  18 1.76294 4.86998   7
   0   8  18-0.58892 4.94432   8
   0   8  18 6.52940 5.45831  11
   0  -8 -18 6.43674 4.67611   4
   0   8  18 2.71968 5.68385   5
   0  -8 -18-4.29029 4.61645   2
   0   8  19 153.142 11.6227   1
   0   8  19 166.206 11.2985   8
   0   8  19 135.025 10.6811   7
   0   8  19 146.376 11.2286  11
   0  -8 -19 111.694 10.1092   4
   0   8  19 152.871 11.8959   5
   0  -8 -19 136.127 10.1616   2
   0   8  20 4.89307 5.32442   1
   0   8  20 11.8817 5.25884   8
   0   8  20 7.49276 5.13778   7
   0   8  20 7.30972 5.44243  11
   0  -8 -20 5.51052 4.69022   4
   0   8  20 1.43114 5.88556   5
   0  -8 -20 8.03502 4.46488   2
   0  -8 -21 0.59364 4.42091   2
   0  -8 -21 0.62614 4.81235   4
   0   8  21 0.64429 5.00204   8
   0   8  21 1.28623 5.04256   7
   0   8  21 5.86937 5.63837   5
   0   8  21 10.1254 5.83482   1
   0  -8 -22 16.5757 5.15688   2
   0  -8 -22 34.0158 5.76161   4
   0   8  22 21.2305 5.92821   7
   0   8  22 13.9461 5.86627   8
   0   8  22 18.7820 6.69325   5
   0   8  22 26.8377 6.74281   1
   0  -8 -23 6.97381 4.72654   2
   0  -8 -23 2.63021 5.05868   4
   0   8  23 11.6171 5.51781   8
   0   8  23 0.68249 5.25007   7
   0   8  23 9.22684 6.32089   5
   0   8  23 4.60540 5.84263   1
   0  -8 -24 12.4353 5.62533   2
   0   8  24 21.7736 6.15353   8
   0   8  24 11.2239 5.74711   7
   0  -8 -24 11.4266 5.23110   4
   0   8  24 19.6450 6.90377   5
   0   8  24 13.4193 6.31143   1
   0  -9  21 4.05600 7.68746   7
   0   9 -21-2.08385 5.65717   6
   0   9 -21 7.97683 6.03835   3
   0  -9  21 9.54273 6.76359   4
   0  -9  21 2.44702 7.95973   8
   0  -9  20 18.2659 8.32827   7
   0   9 -20 31.0014 6.37527   6
   0   9 -20 16.4766 6.46361   3
   0  -9  20 23.4328 7.58752   4
   0  -9  20 18.3602 7.62680   8
   0  -9  19-0.77580 7.32675   7
   0   9 -19 6.54000 5.63135   6
   0   9 -19 2.82843 5.98861   3
   0  -9  19-2.29991 6.43774   4
   0  -9  19 10.1454 7.37027   8
   0  -9  18 15.1863 7.90298   7
   0   9 -18 29.1168 6.24573   6
   0   9 -18 8.36626 5.83214   3
   0  -9  18 30.8336 7.69636   4
   0  -9  18 6.87500 7.49493   8
   0   9 -17 3.05853 5.39564   6
   0  -9  17-7.42770 7.84352   7
   0   9 -17 2.05997 5.69339   3
   0  -9  17 14.0296 6.56219   4
   0  -9  17 8.22551 7.08698   8
   0  -9  16-3.63580 7.86175   7
   0   9 -16 2.36033 4.84813   6
   0   9 -16 8.79994 6.21745   3
   0  -9  16-1.44921 6.72626   4
   0  -9  16 5.12599 7.45482   8
   0  -9  15 4.27128 7.09106   7
   0   9 -15 7.39308 5.22469   6
   0   9 -15 14.6503 6.06748   3
   0  -9  15 8.53613 7.10722   4
   0  -9  15 18.6412 7.41805   8
   0   9 -14 38.9049 6.16702   6
   0  -9  14 41.8231 8.36740   7
   0   9 -14 22.9177 6.39403   3
   0  -9  14 38.4626 7.79307   4
   0  -9  14 35.0826 7.81803   8
   0  -9  13 12.2873 6.70185   7
   0   9 -13-5.78923 5.00293   6
   0   9 -13 5.78834 5.92750   3
   0  -9  13-1.37373 6.33043   4
   0  -9  13-5.49017 6.69537   8
   0  -9  12 2.00527 6.96902   7
   0   9 -12 8.57827 4.80917   6
   0   9 -12 8.85303 5.77606   3
   0  -9  12 6.76382 6.73188   4
   0  -9  12 11.4146 7.43323   8
   0   9 -11 29.9272 5.73075   6
   0  -9  11 32.0821 8.23939   7
   0   9 -11 14.8904 6.06135   3
   0  -9  11 26.6123 7.33421   4
   0  -9  11 24.9594 7.87883   8
   0   9 -10 315.932 18.0740   6
   0  -9  10 331.743 19.9583   7
   0   9 -10 326.092 19.2518   3
   0  -9  10 338.210 20.3029   4
   0  -9  10 333.722 20.0327   8
   0  -9   9 4.38275 6.87387   7
   0   9  -9 1.75497 4.45519   6
   0   9  -9 4.17141 5.45484   3
   0  -9   9-2.57899 7.94520   4
   0  -9   9 9.43705 6.64317   8
   0  -9   8 105.143 9.60975   7
   0   9  -8 84.5854 8.91623   3
   0  -9   8 85.6804 9.79824   4
   0  -9   8 98.5208 9.66667   8
   0  -9   7 52.4059 7.26718   8
   0   9  -7 33.1082 6.48364   3
   0  -9   7 48.4316 7.40802   7
   0   9  -7 32.7702 5.87669  11
   0  -9   7 29.3506 8.01817   4
   0  -9   6 86.6685 8.89990   8
   0   9  -6 98.7611 8.66750   3
   0  -9   6 91.8801 9.16724   7
   0   9  -6 77.8466 7.54484  11
   0  -9   6 79.5781 9.23853   4
   0   9  -5 0.54496 4.93434   3
   0   9  -5 2.54597 4.54241  11
   0  -9   5 5.64720 4.08567   1
   0  -9   5 0.60051 6.47636   4
   0   9  -4 65.9242 7.43428   3
   0   9  -4 59.6596 7.19194  11
   0  -9   4 67.1802 8.53917   4
   0  -9   4 65.0496 6.54738   1
   0  -9   3 10.1222 4.28354   1
   0   9  -3 19.5345 5.10478  11
   0   9  -3 8.80748 4.92935   3
   0   9  -3 15.7333 4.17409   5
   0  -9   3 14.4731 6.25560   4
   0  -9   2 1.37618 3.95755   1
   0   9  -2 16.6568 5.42799  11
   0   9  -2 5.54807 5.17060   3
   0   9  -2 8.55795 4.08380   5
   0  -9   2-0.56851 5.39262   4
   0  -9   1 15.1255 4.22539   1
   0   9  -1 15.8414 5.10305  11
   0   9  -1 17.6553 5.28207   3
   0   9  -1 11.3700 4.25938   5
   0  -9   1 25.2451 5.93392   4
   0  -9   0-2.76924 4.17888   1
   0   9   0-2.22223 5.17541  11
   0   9   0 8.09382 4.31070   3
   0   9   0 5.22437 3.85414   5
   0  -9   0 5.00012 5.02977   4
   0  -9  -1 20.9944 4.78829   1
   0   9   1 19.2017 5.73196  11
   0   9   1 21.2062 5.24652   3
   0   9   1 13.0774 4.44473   5
   0  -9  -1 27.0446 5.79799   4
   0  -9  -2 10.8544 4.21908   1
   0   9   2 14.9348 5.42621  11
   0   9   2 10.2648 4.69708   3
   0   9   2 9.31570 4.43830   5
   0  -9  -2 8.23184 5.25551   4
   0  -9  -3 18.2534 4.41787   1
   0   9   3 14.5967 5.30401  11
   0   9   3 12.0583 4.51543   3
   0   9   3 21.1505 5.02508   5
   0  -9  -3 23.0161 5.43684   4
   0  -9  -4 7.34789 4.47498   1
   0   9   4 2.96686 5.21787  11
   0   9   4 9.13944 4.33480   3
   0   9   4 10.4110 4.72080   5
   0  -9  -4 0.54848 4.49362   4
   0   9   5-4.83204 5.09251  11
   0   9   5 0.51125 4.36488   5
   0  -9  -5 4.40227 4.83217   4
   0  -9  -5 0.50054 4.22015   1
   0  -9  -6 31.5673 5.14818   2
   0   9   6 23.9283 5.99410  11
   0   9   6 24.1692 5.08985   5
   0  -9  -6 29.3536 5.66870   4
   0  -9  -6 28.7141 5.37216   1
   0   9   6 24.1093 5.02699   1
   0  -9  -7 2.03125 4.41844   2
   0   9   7 3.96185 4.05407   1
   0   9   7 3.73890 5.09920  11
   0   9   7 9.21150 4.68700   5
   0  -9  -7 3.34499 4.74382   4
   0   9   8 29.0464 5.29243   1
   0   9   8 24.6808 6.11261  11
   0  -9  -8 25.2732 5.52166   4
   0   9   8 29.0352 5.90322   5
   0  -9  -8 24.7505 5.26379   2
   0   9   9 63.9879 6.79835   1
   0   9   9 38.5971 7.02321  11
   0  -9  -9 52.6527 6.63851   4
   0   9   9 51.6005 6.77110   5
   0  -9  -9 52.7170 6.20644   2
   0   9  10 3.24375 4.48056   1
   0   9  10-3.91616 5.68677  11
   0  -9 -10-1.71232 4.47453   4
   0   9  10-3.54480 4.74365   5
   0  -9 -10-0.89029 4.39788   2
   0   9  11-1.11527 4.66164   1
   0   9  11 0.66205 5.38943  11
   0  -9 -11 0.57630 4.47312   4
   0   9  11 4.85254 5.30563   5
   0  -9 -11-5.96671 4.81919   2
   0  -9 -12 284.816 16.5880   2
   0   9  12 274.544 17.1572   1
   0   9  12 303.438 18.2332  11
   0   9  12 297.300 17.6067   5
   0  -9 -12 304.136 17.4758   4
   0   9  13 20.7515 5.53210   1
   0   9  13 9.52673 6.16277  11
   0  -9 -13 15.3365 4.89966   4
   0   9  13 4.48648 5.65655   5
   0  -9 -13 11.7475 4.79391   2
   0  -9 -14 153.556 10.6036   2
   0   9  14 141.495 11.0059   1
   0   9  14 146.825 11.5822  11
   0   9  14 154.358 11.6173   5
   0  -9 -14 123.570 10.5214   4
   0   9  15 6.95815 5.17426   1
   0  -9 -15 5.48023 5.04778   4
   0   9  15-5.58341 5.65699  11
   0   9  15 0.67637 5.25125   5
   0  -9 -15 4.69955 4.46004   2
   0   9  16 72.3170 8.24554   1
   0  -9 -16 76.6387 8.10776   4
   0   9  16 96.7077 9.44531  11
   0   9  16 81.1241 8.82347   5
   0  -9 -16 83.9318 7.72363   2
   0   9  17 4.03665 5.42670   1
   0  -9 -17-0.62982 4.83929   4
   0   9  17 1.42661 5.53642  11
   0   9  17-0.71065 5.83734   5
   0  -9 -17-0.55607 4.44367   2
   0   9  18 79.6248 8.44109   1
   0  -9 -18 70.4756 7.98036   4
   0   9  18 82.1180 8.94677  11
   0   9  18 63.5173 8.56057   5
   0  -9 -18 61.7752 7.54553   2
   0   9  19 41.4492 7.34180   1
   0  -9 -19 55.5433 7.04921   4
   0   9  19 39.9157 7.53073  11
   0   9  19 52.3190 7.84533   5
   0  -9 -19 50.7978 6.45504   2
   0   9  20 2.94004 5.41320   1
   0  -9 -20 7.98231 5.08609   4
   0   9  20 3.65597 5.32495  11
   0   9  20-0.76492 5.99709   5
   0  -9 -20-1.21602 4.99545   2
   0   9  21 0.75577 5.68743   1
   0  -9 -21-0.67872 4.77046   4
   0   9  21-6.62218 5.98982  11
   0   9  21 1.56394 5.66122   5
   0  -9 -21 1.25444 5.15217   2
   0  -9 -22 29.7257 6.19579   2
   0  -9 -22 35.8857 6.30731   4
   0   9  22 31.1632 7.31114   5
   0   9  22 25.6893 7.10389   1
   0  10 -18 26.9514 6.24457   6
   0 -10  18 15.5289 8.38727   7
   0  10 -18 27.9227 7.03191   3
   0 -10  18 19.5984 7.52111   4
   0 -10  18-0.82173 7.67448   8
   0 -10  17 43.2990 8.96770   7
   0  10 -17 36.9070 6.62842   6
   0  10 -17 29.0691 7.19860   3
   0 -10  17 37.0240 8.06269   4
   0 -10  17 53.2964 9.11559   8
   0 -10  16 172.482 14.4460   7
   0  10 -16 165.427 12.0713   6
   0  10 -16 152.071 12.8667   3
   0 -10  16 161.547 13.4785   4
   0 -10  16 176.087 14.1786   8
   0  10 -15 11.2772 5.46111   6
   0 -10  15 3.86761 8.17285   7
   0  10 -15 9.41482 6.51548   3
   0 -10  15 3.90201 7.25103   4
   0 -10  15 4.67459 7.58431   8
   0  10 -14 0.57201 4.61537   6
   0 -10  14 3.03984 7.36813   7
   0  10 -14 6.41750 6.13910   3
   0 -10  14 1.53750 7.11113   4
   0 -10  14 3.05685 7.45667   8
   0 -10  13 11.1888 7.79125   7
   0  10 -13 0.55013 5.05571   6
   0  10 -13 2.80920 5.64167   3
   0 -10  13 14.3880 6.83170   4
   0 -10  13-1.49863 7.10168   8
   0 -10  12 10.2553 7.56969   7
   0  10 -12 8.98052 6.25959   3
   0 -10  12 4.47536 6.90488   4
   0 -10  12 2.20544 7.15538   8
   0 -10  11 17.2349 7.67438   7
   0  10 -11 25.1124 6.78733   3
   0 -10  11 28.6996 7.92268   4
   0 -10  11 23.0427 7.51005   8
   0 -10  10 13.3597 7.05744   7
   0  10 -10 19.3289 6.19659   3
   0 -10  10 10.8897 7.51961   4
   0 -10  10 30.3595 7.86920   8
   0 -10   9 17.2142 7.47859   7
   0  10  -9 30.0717 6.48268   3
   0 -10   9 22.1407 7.75181   4
   0 -10   9 21.4398 7.49176   8
   0 -10   8 82.1755 9.18769   7
   0  10  -8 76.2969 8.35336   3
   0 -10   8 62.5984 9.38768   4
   0 -10   8 65.0585 8.97886   8
   0 -10   7 11.1945 6.69650   7
   0  10  -7 21.3570 6.37414   3
   0 -10   7 20.7409 7.94864   4
   0 -10   7 21.8937 7.01577   8
   0 -10   6 136.538 11.7704   8
   0  10  -6 135.337 11.2202   3
   0 -10   6 156.173 11.9532   7
   0  10  -6 153.940 11.0116  11
   0 -10   6 138.623 12.4157   4
   0 -10   5 10.8420 6.21234   8
   0  10  -5 7.82364 5.37810   3
   0  10  -5 8.00907 5.35823  11
   0 -10   5 1.33244 6.96562   4
   0 -10   5 10.1329 6.54901   7
   0  10  -4 5.29296 5.19431   3
   0 -10   4 5.23800 6.45615   4
   0  10  -4 10.4844 5.35872  11
   0  10  -3 10.9092 5.81205   3
   0 -10   3 14.8315 6.61848   4
   0  10  -3 7.11300 5.32616  11
   0  10  -2 169.044 11.4004   3
   0  10  -2 147.588 11.5649  11
   0 -10   2 146.299 11.9527   4
   0 -10   1 21.9787 5.08098   1
   0  10  -1 24.4912 5.93367  11
   0  10  -1 34.3569 6.18007   3
   0  10  -1 16.8005 4.82491   5
   0 -10   1 25.7830 7.54007   4
   0 -10   0 284.851 16.9895   1
   0  10   0 305.240 17.9804  11
   0  10   0 299.949 17.5745   3
   0  10   0 299.461 16.9638   5
   0 -10   0 315.326 18.4046   4
   0 -10  -1 93.5948 8.22716   1
   0  10   1 95.3423 9.26864  11
   0  10   1 118.410 8.74416   3
   0  10   1 84.9218 7.93321   5
   0 -10  -1 93.5068 9.30471   4
   0 -10  -2 275.865 16.7290   1
   0  10   2 292.818 17.6635  11
   0  10   2 283.089 16.6266   3
   0  10   2 296.730 16.7671   5
   0 -10  -2 296.889 17.7441   4
   0 -10  -3 18.1456 5.04348   1
   0  10   3 8.45906 5.79171  11
   0  10   3 8.69775 4.69537   3
   0  10   3 15.8225 5.05184   5
   0 -10  -3 19.0673 5.89904   4
   0 -10  -4 546.351 29.6100   1
   0  10   4 576.092 29.8722   5
   0 -10  -4 572.011 30.3776   4
   0  10   4 624.543 30.8281  11
   0 -10  -5 12.1733 4.85963   1
   0  10   5-4.47000 4.84937   5
   0 -10  -5-3.69925 5.24272   4
   0  10   5 4.02472 5.36091  11
   0 -10  -6 80.1747 7.89015   1
   0  10   6 78.1788 8.16079   5
   0 -10  -6 83.6208 8.64873   4
   0  10   6 100.029 9.38960  11
   0  10   7-0.54177 4.70228   1
   0 -10  -7 7.50601 4.97103   1
   0  10   7 2.35894 4.90948   5
   0 -10  -7 4.36571 5.12377   4
   0  10   7-2.76090 5.72074  11
   0  10   8 250.202 14.9563   1
   0 -10  -8 219.982 14.9166   1
   0  10   8 241.316 15.2028   5
   0 -10  -8 243.804 15.2745   4
   0  10   8 242.774 15.9016  11
   0  10   9 11.3856 4.95695   1
   0  10   9 21.8253 6.17381   5
   0 -10  -9 2.54269 5.16726   4
   0  10   9 3.54727 6.12066  11
   0  10  10 196.414 13.3252   1
   0  10  10 196.634 14.3608  11
   0  10  10 207.024 13.9412   5
   0 -10 -10 205.056 13.6420   4
   0 -10 -11 17.4539 5.79499   4
   0  10  11 16.7816 6.67389  11
   0  10  11 18.3828 5.97140   5
   0  10  11 16.8211 5.20849   1
   0 -10 -12 10.4304 5.07455   4
   0  10  12 7.38922 6.00021  11
   0  10  12 7.39593 5.96264   5
   0  10  12 8.65010 5.11246   1
   0  10  13 74.1936 7.91651   1
   0 -10 -13 76.3230 8.21108   4
   0  10  13 68.0641 8.67182  11
   0  10  13 58.7202 8.24878   5
   0 -10 -13 89.3572 8.23133   2
   0  10  14 41.7751 6.85791   1
   0 -10 -14 49.3558 6.91482   4
   0  10  14 55.2127 7.99161  11
   0  10  14 53.0412 7.61356   5
   0 -10 -14 51.0938 7.04350   2
   0  10  15 18.8203 5.57398   1
   0 -10 -15 20.8851 5.56214   4
   0  10  15 15.2987 6.60232  11
   0  10  15 20.9837 6.17410   5
   0 -10 -15 10.0856 5.43355   2
   0  10  16 31.0595 6.64328   1
   0 -10 -16 23.9491 5.74132   4
   0  10  16 20.8596 6.96245  11
   0  10  16 21.4656 6.89783   5
   0 -10 -16 32.2311 6.10677   2
   0  10  17-2.84308 5.89428   1
   0 -10 -17 8.99933 4.92930   4
   0  10  17 2.33890 6.14518  11
   0  10  17 6.83155 5.89558   5
   0 -10 -17 7.11408 5.25094   2
   0  10  18 6.56643 5.85979   1
   0 -10 -18 2.80370 5.07674   4
   0  10  18 2.35883 5.91887  11
   0  10  18 0.77567 5.74523   5
   0 -10 -18 4.87116 5.26494   2
   0  10  19 9.75715 5.70904   1
   0 -10 -19 5.69614 5.00582   4
   0  10  19-0.79071 6.16899  11
   0  10  19-1.58492 6.21311   5
   0 -10 -19-0.62673 5.33009   2
   0  10  20 120.065 10.4597   1
   0  10  20 107.341 10.6135  11
   0 -10 -20 93.7242 9.39767   4
   0  10  20 103.527 10.7247   5
   0 -10 -20 99.3131 9.36816   2
   0 -11  15 64.0497 10.5222   7
   0  11 -15 55.3574 8.44277   3
   0 -11  15 41.4514 9.17196   4
   0 -11  15 63.6450 10.2240   8
   0 -11  14 22.0895 8.66296   7
   0  11 -14 13.0745 6.83916   3
   0 -11  14 5.84502 7.64294   4
   0 -11  14 23.0328 8.80314   8
   0 -11  13 13.6732 8.01478   7
   0  11 -13 6.06801 6.20072   3
   0 -11  13 21.4305 7.85593   4
   0 -11  13 13.7366 7.62522   8
   0 -11  12 22.9367 8.14081   7
   0  11 -12 20.9156 6.64116   3
   0 -11  12 30.1108 8.53774   4
   0 -11  12 20.6392 8.10015   8
   0 -11  11 0.77669 7.37243   7
   0  11 -11 7.34793 6.21176   3
   0 -11  11 20.8687 8.20650   4
   0 -11  11 14.7980 7.44206   8
   0 -11  10 4.56626 7.73642   7
   0  11 -10 8.66912 6.40784   3
   0 -11  10 11.0867 7.66451   4
   0 -11  10 14.5206 7.49215   8
   0 -11   9 21.6227 7.50897   7
   0  11  -9 14.9073 6.43962   3
   0 -11   9 24.1596 7.86733   4
   0 -11   9 20.9813 7.70123   8
   0 -11   8 43.8506 8.16209   7
   0  11  -8 23.7016 6.41203   3
   0 -11   8 15.3442 7.61807   4
   0 -11   8 22.0600 7.67827   8
   0 -11   7 5.01895 6.69140   7
   0  11  -7 9.57763 6.16113   3
   0 -11   7 12.0913 7.54621   4
   0 -11   7 11.5536 6.50165   8
   0 -11   6 38.7148 7.79186   7
   0  11  -6 48.9459 7.37571   3
   0 -11   6 47.6245 8.98267   4
   0 -11   6 50.3532 8.20498   8
   0 -11   5 9.76312 6.28428   8
   0 -11   5 17.9965 6.59755   7
   0  11  -5 6.57021 5.58394   3
   0  11  -5 11.4177 5.36993  11
   0 -11   5 9.52512 7.43062   4
   0  11  -4 11.5727 6.09469   3
   0  11  -4-0.64521 5.15999  11
   0 -11   4 5.05386 7.11328   4
   0  11  -3 8.80024 5.39061   3
   0  11  -3-3.93473 5.31584  11
   0 -11   3 7.83312 7.12241   4
   0  11  -2 5.52598 5.30763   3
   0  11  -2 0.66616 5.54551  11
   0 -11   2-0.70362 6.75585   4
   0  11  -1 3.58985 5.39562   3
   0  11  -1-1.35387 5.53551  11
   0 -11   1-3.48164 6.98429   4
   0  11   0 13.9900 5.92251   3
   0  11   0 0.68698 5.52213  11
   0 -11   0 4.14549 6.02554   4
   0  11   1 7.37095 5.19236   3
   0  11   1 4.32924 4.16289   5
   0 -11  -1 1.37308 6.00845   4
   0  11   1 4.18021 5.85258  11
   0  11   2-2.78484 4.43071   5
   0 -11  -2 9.57767 6.14730   4
   0  11   2 4.24084 5.72825  11
   0  11   3 15.4712 5.16356   5
   0 -11  -3 12.9788 5.97418   4
   0  11   3 22.9349 6.60054  11
   0 -11  -4 85.6520 8.10702   1
   0  11   4 86.0058 8.62489   5
   0 -11  -4 84.7792 9.37402   4
   0  11   4 106.055 9.87119  11
   0 -11  -5 3.62734 5.14109   1
   0  11   5-1.20778 4.98344   5
   0 -11  -5 5.48449 6.09097   4
   0  11   5 2.20888 6.12919  11
   0 -11  -6 1.23192 5.17796   1
   0  11   6 13.0284 5.78435   5
   0 -11  -6 1.37590 5.39912   4
   0  11   6 11.9424 6.53394  11
   0 -11  -7 0.62816 5.13809   1
   0  11   7-0.63694 5.34875   5
   0 -11  -7 4.83750 5.94997   4
   0  11   7 8.31908 6.32325  11
   0 -11  -8 151.221 12.3119   1
   0  11   8 194.995 13.3027   5
   0 -11  -8 175.818 12.9582   4
   0  11   8 218.368 14.4356  11
   0  11   9 17.1657 5.59239   1
   0 -11  -9 17.6887 5.70474   1
   0  11   9 16.7292 5.84822   5
   0 -11  -9 12.6073 5.97075   4
   0  11   9 12.4106 6.43728  11
   0 -11 -10 42.2235 6.83655   1
   0  11  10 48.9283 7.11673   1
   0  11  10 32.9402 6.78125   5
   0 -11 -10 45.3374 7.17482   4
   0  11  10 48.6736 8.44311  11
   0  11  11 12.8487 5.46668   1
   0  11  11 20.3491 6.01163   5
   0 -11 -11 19.2943 5.73123   4
   0  11  11 13.5038 6.56648  11
   0  11  12 139.018 10.7304   1
   0  11  12 133.509 11.7019  11
   0  11  12 113.347 10.5105   5
   0 -11 -12 119.585 10.7184   4
   0  11  13 60.1410 8.66320  11
   0  11  13 72.8417 8.56070   5
   0  11  13 59.3435 7.88662   1
   0 -11 -13 53.0407 7.73841   4
   0  11  14 68.9590 9.51025  11
   0  11  14 81.9181 8.94835   5
   0  11  14 82.9977 8.59820   1
   0 -11 -14 70.6000 8.46350   4
   0  11  15 7.46025 6.37351  11
   0  11  15 7.69950 6.01057   5
   0  11  15 7.79121 5.77072   1
   0 -11 -15 0.74160 5.15381   4
   0  11  16 5.01507 6.43290  11
   0 -11 -16 14.2606 5.98080   4
   0  11  16 5.50346 5.86471   5
   0  11  16 7.99664 5.79356   1
   0 -12  10 4.06575 7.76087   7
   0  12 -10 10.0885 6.65921   3
   0 -12  10 6.82132 7.58019   4
   0 -12  10 3.26635 8.09698   8
   0 -12   9 15.1697 7.85954   7
   0  12  -9 7.63365 6.51581   3
   0 -12   9 15.1453 8.22899   4
   0 -12   9 16.0481 7.94766   8
   0 -12   8 12.5561 7.24326   7
   0  12  -8 6.00640 6.73193   3
   0 -12   8 10.7790 7.99591   4
   0 -12   8 6.31418 7.56283   8
   0 -12   7 26.2337 7.66509   7
   0  12  -7 14.7524 6.99486   3
   0 -12   7 37.6401 8.78388   4
   0 -12   7 46.6243 8.33008   8
   0 -12   6 241.482 16.9568   7
   0  12  -6 261.986 16.6301   3
   0 -12   6 222.122 17.2222   4
   0 -12   6 249.418 16.8753   8
   0 -12   5 93.5748 10.2379   7
   0  12  -5 75.9473 9.13615   3
   0 -12   5 90.1408 10.8597   4
   0 -12   5 74.6660 9.65213   8
   0 -12   4 61.0608 8.45127   8
   0 -12   4 47.3039 8.21613   7
   0  12  -4 77.1857 8.25124   3
   0  12  -4 50.0625 7.85684  11
   0 -12   4 51.2209 9.44948   4
   0  12  -3 4.76568 5.71571   3
   0  12  -3-4.29826 6.11625  11
   0 -12   3 0.77865 7.66840   4
   0  12  -2 59.7983 7.76902   3
   0  12  -2 53.8089 7.96819  11
   0 -12   2 47.0095 8.50796   4
   0  12  -1 3.89325 5.39221   3
   0 -12   1 10.6892 7.12256   4
   0  12  -1 14.7747 6.44857  11
   0 -12   0 6.06351 6.81062   4
   0  12   0-0.74913 6.18166  11
   0 -12  -1-1.50734 6.30103   4
   0  12   1 5.31974 5.86973  11
   0 -12  -2 18.0175 6.90616   4
   0  12   2 13.8588 6.53003  11
   0 -12  -3 0.74914 6.18255   4
   0  12   3 5.46495 5.90784  11
   0  12   4 22.6954 5.90981   5
   0 -12  -4 28.4707 7.33634   4
   0  12   4 30.0476 6.99041  11
   0  12   5 1.29363 4.99525   5
   0 -12  -5-3.00122 6.51100   4
   0  12   5 4.80457 6.66510  11
   0  12   6 1.32683 5.43467   5
   0 -12  -6 5.27034 5.79412   4
   0  12   6 20.2673 7.07049  11
   0  12   7 2.03679 5.60603   5
   0 -12  -7 6.06723 5.68098   4
   0  12   7 7.38085 6.43240  11
   0  12   8 16.7027 5.89636   5
   0 -12  -8 11.4227 6.19808   4
   0  12   8 9.96158 6.69008  11
   0  12   9 17.8242 5.97188   5
   0 -12  -9 23.7344 6.80495   4
   0  12   9 16.7904 7.21999  11
   0 -12 -10 20.7661 5.98185   1
   0  12  10 25.5048 6.70909   5
   0 -12 -10 20.0268 6.66587   4
   0  12  10 35.6527 8.11583  11
   0  12  11 0.68191 5.16373   1
   0 -12 -11 7.30547 5.58919   1
   0  12  11 0.74402 5.80805   5
   0 -12 -11 11.6783 5.83194   4
   0  12  11 7.71754 6.75856  11
   1 -12  -9 2.26731 5.77742   1
  -1  12   9-1.47595 6.40401   5
   1 -12  -9 0.79643 6.30406   4
  -1  12   9 1.71911 6.93331  11
   1 -12  -8 6.69430 5.77820   1
  -1  12   8 13.0388 6.11216   5
   1 -12  -8 7.88073 6.76042   4
  -1  12   8-5.10651 6.57709  11
   1 -12  -7 0.73304 5.43067   1
  -1  12   7-1.41780 5.50537   5
   1 -12  -7 8.62262 6.14749   4
  -1  12   7 14.3133 6.79390  11
   1 -12  -6 0.72199 5.28873   1
  -1  12   6 3.47700 5.42641   5
   1 -12  -6 7.02579 6.32759   4
  -1  12   6 3.33362 6.47029  11
   1 -12  -5 109.079 9.96257   1
  -1  12   5 98.5448 9.54591   5
   1 -12  -5 117.330 10.9320   4
  -1  12   5 99.7495 11.0029  11
   1 -12  -4-3.52359 6.04321   1
  -1  12   4 7.32797 6.09612  11
   1 -12  -4 5.40586 5.96568   4
  -1  12   4 5.31283 5.20777   5
  -1  12   3 23.3508 6.75749  11
   1 -12  -3 8.48138 6.47555   4
  -1  12   3 25.3943 5.84861   5
  -1  12   2 36.6029 7.74661  11
   1 -12  -2 34.6817 7.69969   4
  -1  12   2 27.3445 6.01155   5
   1 -12  -1 73.3413 9.86986   4
  -1  12   1 93.5222 9.48787  11
   1 -12   0 13.9428 6.80408   4
  -1  12   0-3.88265 5.93846  11
  -1  12  -1 67.6248 8.23900   3
   1 -12   1 66.1638 9.46835   4
  -1  12  -1 75.1839 9.07739  11
  -1  12  -2 87.3975 9.14023   3
   1 -12   2 83.0479 10.1688   4
  -1  12  -3 102.639 10.1082   3
   1 -12   3 103.496 11.2999   4
  -1  12  -4 14.0808 5.85490   3
   1 -12   4 5.58171 7.64594   4
   1 -12   5 22.1952 7.55002   7
  -1  12  -5 32.3310 7.11525   3
   1 -12   5 46.3175 8.82039   8
   1 -12   5 33.0243 8.42044   4
   1 -12   6 23.2505 7.52556   7
  -1  12  -6 9.52917 5.92624   3
   1 -12   6 16.9619 7.29041   8
   1 -12   6 16.2867 8.12419   4
   1 -12   7-5.68774 7.10792   7
  -1  12  -7 3.73272 6.05043   3
   1 -12   7 3.27442 7.18915   8
   1 -12   7 9.05641 7.74842   4
   1 -12   8 41.2114 8.89046   7
  -1  12  -8 47.1057 8.04845   3
   1 -12   8 54.1425 9.32136   4
   1 -12   8 58.9344 9.55507   8
   1 -11 -15 56.5263 7.95095   4
  -1  11  15 69.1198 9.23036  11
  -1  11  15 62.8979 8.57475   5
  -1  11  15 49.3513 7.90229   1
   1 -11 -14-3.06116 5.47636   4
  -1  11  14 7.52667 6.49105  11
  -1  11  14-0.77162 5.98909   5
  -1  11  14 0.73077 5.55744   1
   1 -11 -13 44.7904 7.31905   4
  -1  11  13 44.7757 8.19086  11
  -1  11  13 52.2571 7.80632   5
  -1  11  13 57.2738 7.74097   1
   1 -11 -12 31.6276 6.93926   4
  -1  11  12 40.0078 7.32263   5
  -1  11  12 18.9116 6.67792   1
   1 -11 -12 32.2142 6.73153   1
  -1  11  12 41.0630 8.13836  11
  -1  11  11 135.865 11.1193   1
   1 -11 -11 142.408 11.5767   1
  -1  11  11 161.326 11.8482   5
   1 -11 -11 113.824 10.9672   4
  -1  11  11 144.039 12.4078  11
   1 -11 -10-5.76107 5.33195   1
  -1  11  10-2.13137 5.59639   5
   1 -11 -10 3.68996 5.86945   4
  -1  11  10 5.63781 6.31340  11
   1 -11  -9 38.8592 6.94803   1
  -1  11   9 29.9471 6.52465   5
   1 -11  -9 20.4869 6.65087   4
  -1  11   9 26.2734 7.34699  11
   1 -11  -8 4.16660 5.29937   1
  -1  11   8 17.0206 6.20078   5
   1 -11  -8 12.3284 6.20723   4
  -1  11   8 7.87670 6.39796  11
   1 -11  -7 116.710 10.5195   1
  -1  11   7 140.746 10.7678   5
   1 -11  -7 115.520 10.6067   4
  -1  11   7 127.698 11.4595  11
   1 -11  -6 34.2569 6.60793   1
  -1  11   6 46.2609 6.99375   5
   1 -11  -6 29.2549 6.54229   4
  -1  11   6 36.1745 7.27606  11
   1 -11  -5 2.64701 5.36272   1
  -1  11   5-0.63673 4.96702   5
   1 -11  -5 4.97189 5.93779   4
  -1  11   5-0.76065 5.63221  11
   1 -11  -4-2.61411 4.91829   1
  -1  11   4 7.48378 4.96045   5
   1 -11  -4-2.12328 6.16659   4
  -1  11   4 2.25262 5.74024  11
   1 -11  -3-2.58329 5.23349   1
  -1  11   3 3.65244 5.15432   5
   1 -11  -3-0.70572 6.14868   4
  -1  11   3 4.45266 6.01373  11
   1 -11  -2-1.91651 5.17790   1
  -1  11   2-1.18782 4.70228   5
   1 -11  -2 2.81942 5.81660   4
  -1  11   2-9.52715 6.58543  11
   1 -11  -1 17.0803 5.49969   1
  -1  11   1 13.7450 6.15384  11
  -1  11   1 6.95356 4.51421   5
   1 -11  -1 20.4615 6.46057   4
   1 -11   0 7.53936 5.25946   1
  -1  11   0 15.9649 5.32240   3
  -1  11   0 10.0013 6.37100  11
  -1  11   0 14.7074 5.09438   5
   1 -11   0 14.1522 6.45288   4
   1 -11   1 109.684 9.36017   1
  -1  11  -1 98.7105 9.86544  11
  -1  11  -1 110.512 9.15053   5
  -1  11  -1 115.952 9.58601   3
   1 -11   1 111.003 10.4865   4
  -1  11  -2 90.2399 8.28642   3
   1 -11   2 59.4655 8.79110   4
  -1  11  -2 68.1862 8.62420  11
  -1  11  -3 22.3304 5.99692   3
   1 -11   3 3.61585 7.12842   4
  -1  11  -4 9.13546 5.73362   3
   1 -11   4 17.5436 7.58914   4
  -1  11  -5 25.3467 6.62800   3
   1 -11   5 12.5821 7.43155   4
   1 -11   6 9.68624 6.53788   7
  -1  11  -6 18.3873 6.25774   3
   1 -11   6 24.7713 7.20139   8
   1 -11   6 18.0006 7.89183   4
   1 -11   7 11.3527 6.92839   7
  -1  11  -7 8.33186 6.05676   3
   1 -11   7 19.0511 7.31823   8
   1 -11   7 19.7633 7.60357   4
   1 -11   8 33.8603 8.35981   7
  -1  11  -8 35.3896 7.39757   3
   1 -11   8 42.6248 8.95802   8
   1 -11   8 39.3130 8.37327   4
   1 -11   9 94.8336 11.0042   7
  -1  11  -9 90.7890 9.74654   3
   1 -11   9 86.7266 10.7390   4
   1 -11  10 39.9329 8.43047   7
  -1  11 -10 27.8556 6.70975   3
   1 -11  10 45.7488 8.87358   8
   1 -11  10 26.1523 8.61261   4
   1 -11  11 16.2755 8.11479   7
  -1  11 -11 11.1794 6.15113   3
   1 -11  11 2.41249 7.22682   4
  -1  11 -12 74.1662 8.71403   3
   1 -11  12 47.4034 9.71653   8
   1 -11  12 58.5555 9.45961   4
  -1  11 -13 29.9545 7.41997   3
   1 -11  13 34.7212 8.65824   8
   1 -11  13 28.0117 8.35914   4
   1 -11  14 5.14333 8.26936   7
  -1  11 -14 12.4658 6.30109   3
   1 -11  14 6.66798 7.33347   4
   1 -11  14 16.3621 8.49343   8
   1 -10 -18-0.73528 5.84926   4
  -1  10  18-0.79417 6.28736  11
  -1  10  18 5.52156 6.65171   5
  -1  10  18 9.88750 6.24873   1
   1 -10 -17 5.80926 5.46435   4
  -1  10  17 29.9790 7.05353  11
  -1  10  17 20.1006 6.80893   5
  -1  10  17 22.3006 6.42233   1
   1 -10 -16 47.2046 7.13996   4
  -1  10  16 54.8407 8.22640  11
  -1  10  16 47.7640 7.93515   5
  -1  10  16 40.5669 7.22373   1
   1 -10 -15 81.9934 8.78492   4
  -1  10  15 85.4777 9.47665  11
  -1  10  15 87.6611 9.60918   5
  -1  10  15 89.9263 9.18373   1
   1 -10 -14 14.6355 5.61144   4
  -1  10  14-0.76986 6.16660  11
  -1  10  14 21.0263 6.62442   5
  -1  10  14 5.52236 5.53247   1
   1 -10 -13 9.65728 5.62149   4
  -1  10  13 3.81317 6.51650  11
  -1  10  13 5.68337 5.70981   5
  -1  10  13 4.04584 5.36941   1
   1 -10 -12 8.20261 5.38443   4
  -1  10  12 2.08597 5.60853   5
  -1  10  12 1.97520 4.95455   1
  -1  10  12-12.0752 6.75539  11
  -1  10  11 178.552 12.2248   1
  -1  10  11 161.260 13.0778  11
  -1  10  11 163.639 12.4411   5
   1 -10 -11 155.235 12.2705   4
   1 -10 -10 5.35526 5.20059   4
  -1  10  10 7.31024 5.99744   5
  -1  10  10 8.16119 5.45244   1
  -1  10  10-1.47638 6.48615  11
  -1  10   9 85.9886 8.27291   1
   1 -10  -9 65.5753 8.00105   1
  -1  10   9 67.4724 7.96272   5
   1 -10  -9 82.3027 8.22795   4
  -1  10   9 72.9444 8.87723  11
   1 -10  -8 16.6904 5.17006   1
  -1  10   8 19.8405 5.53931   1
  -1  10   8 6.98549 5.57014   5
   1 -10  -8 10.5349 5.42264   4
  -1  10   8 18.7333 6.38424  11
   1 -10  -7 374.691 21.2483   1
  -1  10   7 394.221 21.5357   5
   1 -10  -7 355.884 21.3373   4
  -1  10   7 375.226 21.9052  11
   1 -10  -6 32.7770 5.99254   1
  -1  10   6 30.8441 6.14143   5
   1 -10  -6 26.5519 6.24284   4
  -1  10   6 21.0819 6.48380  11
   1 -10  -5-4.25768 4.95176   1
  -1  10   5 10.6466 5.07114   5
   1 -10  -5 3.22116 5.43206   4
  -1  10   5-0.69393 5.62355  11
   1 -10  -4 45.4994 6.59149   1
  -1  10   4 39.8131 6.54322   5
   1 -10  -4 32.7116 6.88259   4
  -1  10   4 50.0031 7.29723  11
   1 -10  -3 496.875 25.9014   1
  -1  10   3 502.292 26.5170  11
  -1  10   3 486.888 25.7239   5
   1 -10  -3 440.017 26.0017   4
   1 -10  -2 104.757 9.08425   1
  -1  10   2 107.614 8.59717   3
  -1  10   2 100.696 9.72461  11
  -1  10   2 114.595 8.90335   5
   1 -10  -2 110.380 9.94185   4
   1 -10  -1 16.2279 5.42229   1
  -1  10   1 19.3548 5.33747   3
  -1  10   1 17.7719 5.99675  11
  -1  10   1 12.2946 5.19363   5
   1 -10  -1 10.2122 5.96317   4
   1 -10   0 0.57492 4.76579   1
  -1  10   0 5.92901 4.88011   3
  -1  10   0 0.64972 5.16868  11
  -1  10   0 0.52101 4.55863   5
   1 -10   0 7.04246 6.06670   4
   1 -10   1 11.4299 5.05326   1
  -1  10  -1 11.6328 5.08770   3
  -1  10  -1 30.7408 6.00647  11
  -1  10  -1 29.4743 5.04782   5
   1 -10   1 14.1553 6.66254   4
   1 -10   2 13.2099 5.04090   1
  -1  10  -2 15.3547 5.70250   3
  -1  10  -2 9.47807 5.45121  11
  -1  10  -2 17.3581 4.80022   5
   1 -10   2 11.0316 6.49835   4
   1 -10   3 51.8488 6.87678   1
  -1  10  -3 52.4681 6.97915   3
  -1  10  -3 55.4602 7.50331  11
  -1  10  -3 46.4834 5.98422   5
   1 -10   3 54.3812 8.09684   4
  -1  10  -4 6.58135 5.62607   3
   1 -10   4 13.3124 5.17762   1
   1 -10   4 5.96945 6.56520   4
  -1  10  -5 12.8580 5.84321   3
   1 -10   5 22.8747 7.13711   4
   1 -10   5 14.0485 5.28634   1
   1 -10   6 6.21177 6.40892   8
  -1  10  -6 2.50238 5.09620   3
   1 -10   6 7.53603 6.31697   7
   1 -10   6 13.7010 7.03644   4
   1 -10   6-0.58913 4.82130   1
   1 -10   7 32.0723 7.99955   7
  -1  10  -7 26.8371 6.63089   3
   1 -10   7 40.7400 7.75662   8
   1 -10   7 25.7372 7.51111   4
   1 -10   8 33.3905 7.41829   7
  -1  10  -8 27.3895 6.65596   3
   1 -10   8 21.4801 6.89452   8
   1 -10   8 28.9711 7.91059   4
   1 -10   9-0.72555 6.94710   7
  -1  10  -9 10.6333 5.77217   3
   1 -10   9 6.56942 6.96608   8
   1 -10   9 2.87001 7.28642   4
   1 -10  10 22.9509 7.40496   7
  -1  10 -10 40.6387 7.40179   3
   1 -10  10 26.0388 8.24746   8
   1 -10  10 36.3913 8.05408   4
   1 -10  11-12.8449 7.64653   7
   1 -10  11-5.31064 7.56394   8
   1 -10  11 0.73813 7.35927   4
   1 -10  12 40.8304 9.19703   7
  -1  10 -12 37.1699 7.20814   3
   1 -10  12 43.2806 8.76556   8
   1 -10  12 36.6215 8.30788   4
   1 -10  13 134.208 13.0598   7
  -1  10 -13 164.612 12.4235   3
   1 -10  13 157.525 13.2499   8
   1 -10  13 142.455 12.7161   4
   1 -10  14 39.1158 8.77861   7
  -1  10 -14 45.6206 7.84095   3
   1 -10  14 34.4811 8.81652   8
   1 -10  14 42.9832 8.53926   4
  -1  10 -15 27.2779 6.15689   6
   1 -10  15 30.0624 8.74199   7
  -1  10 -15 23.4711 6.75716   3
   1 -10  15 18.7753 9.22819   8
   1 -10  15 24.1246 7.57914   4
   1 -10  16 165.196 14.0244   7
  -1  10 -16 173.993 12.0154   6
  -1  10 -16 142.138 12.5779   3
   1 -10  16 153.765 13.8664   8
   1 -10  16 158.588 13.3523   4
   1 -10  17 126.906 12.7181   7
  -1  10 -17 115.785 9.97605   6
  -1  10 -17 98.7871 10.4114   3
   1 -10  17 122.651 12.5486   8
   1 -10  17 123.971 11.8878   4
   1 -10  18 24.7717 9.04293   7
  -1  10 -18 6.56743 5.80646   6
  -1  10 -18 9.16575 6.44803   3
   1 -10  18 22.3706 8.63064   8
   1 -10  18 26.7753 8.01919   4
   1  -9 -21-2.14196 4.95743   4
   1  -9 -21 0.62055 4.62060   2
  -1   9  21-1.58175 6.07740   5
  -1   9  21-6.26673 6.28979   1
  -1   9  20 2.28651 5.88599   1
  -1   9  20-0.73549 5.98721  11
   1  -9 -20-7.00586 5.41040   4
  -1   9  20 1.55069 5.77217   5
   1  -9 -20 6.60784 4.82291   2
  -1   9  19 43.8320 7.31414   1
  -1   9  19 35.8614 6.91446  11
   1  -9 -19 50.1260 6.93691   4
  -1   9  19 19.7437 6.78482   5
   1  -9 -19 42.4247 5.95926   2
  -1   9  18 25.2744 6.40600   1
  -1   9  18 9.45067 5.93462  11
   1  -9 -18 8.77643 5.38777   4
  -1   9  18 4.46120 6.04155   5
   1  -9 -18 6.19917 4.73209   2
  -1   9  17 23.9341 6.52164   1
  -1   9  17 31.0287 6.53540  11
   1  -9 -17 29.8075 6.40717   4
  -1   9  17 31.2763 6.48767   5
   1  -9 -17 37.5527 5.85063   2
  -1   9  16 22.5672 6.55059   1
  -1   9  16 12.1639 6.03780  11
   1  -9 -16 11.0798 5.21907   4
  -1   9  16 19.1439 6.37568   5
   1  -9 -16 8.95960 4.64982   2
  -1   9  15 13.3218 5.42557   1
  -1   9  15 14.1811 6.34407  11
   1  -9 -15 10.2353 5.11950   4
   1  -9 -15 16.7832 5.06535   2
  -1   9  14-4.53428 4.85011   1
  -1   9  14-4.20986 5.84141  11
   1  -9 -14-1.89239 4.99455   4
  -1   9  14-7.46008 5.76762   5
   1  -9 -14 1.47654 4.16917   2
  -1   9  13 65.6292 8.10661   1
  -1   9  13 80.5002 8.77307  11
   1  -9 -13 78.3638 8.02552   4
  -1   9  13 86.5575 8.69641   5
   1  -9 -13 77.3653 7.21213   2
   1  -9 -12-1.22796 4.90689   4
  -1   9  12-6.17456 5.93006  11
  -1   9  12 6.45490 5.27891   5
  -1   9  12 6.74958 5.15197   1
   1  -9 -11 26.6172 5.68568   4
  -1   9  11 25.0801 6.52236  11
  -1   9  11 21.4509 6.14087   5
  -1   9  11 17.9158 5.51873   1
   1  -9 -10 11.3707 5.19883   4
  -1   9  10 7.36090 5.47242  11
  -1   9  10 14.7439 5.76544   5
  -1   9  10 13.3789 5.13469   1
   1  -9  -9 10.6799 4.94895   4
  -1   9   9 17.1739 6.08788  11
  -1   9   9 20.4009 5.61634   5
  -1   9   9 18.1386 5.25601   1
   1  -9  -8 14.7180 5.25498   4
  -1   9   8 15.6432 5.83088  11
  -1   9   8 17.5398 5.37485   5
  -1   9   8 13.8424 4.89155   1
   1  -9  -7 18.1052 5.44759   4
  -1   9   7 17.0869 5.27988   5
  -1   9   7 28.6593 5.39368   1
   1  -9  -7 35.1484 5.71924   1
  -1   9   7 7.71710 5.68330  11
   1  -9  -6 8.46082 4.58259   1
  -1   9   6 12.2431 5.02943   5
   1  -9  -6 3.47905 5.10238   4
  -1   9   6 4.43889 5.51264  11
   1  -9  -5 6.08836 4.72909   1
  -1   9   5 3.25189 4.51484   5
   1  -9  -5-0.57571 4.79535   4
  -1   9   5 9.38457 5.83001  11
   1  -9  -4 36.9850 6.06752   1
  -1   9   4 61.0779 7.25679  11
  -1   9   4 42.2232 6.07150   5
   1  -9  -4 26.8808 5.64829   4
   1  -9  -3 435.455 23.8249   1
  -1   9   3 425.071 22.9970   3
  -1   9   3 413.873 24.2547  11
  -1   9   3 505.101 24.0850   5
   1  -9  -3 457.803 24.2476   4
   1  -9  -2 13.2123 4.91397   1
  -1   9   2 25.0301 4.94621   3
  -1   9   2 19.1991 5.65560  11
  -1   9   2 21.0201 5.06524   5
   1  -9  -2 18.7796 5.56765   4
   1  -9  -1 168.330 11.6945   1
  -1   9   1 165.818 11.3320   3
  -1   9   1 185.714 12.5318  11
  -1   9   1 196.277 11.7878   5
   1  -9  -1 167.457 12.1259   4
   1  -9   0 5.19897 4.55757   1
  -1   9   0 9.19949 4.86591   3
  -1   9   0 11.0771 5.14840  11
  -1   9   0 4.74058 4.02524   5
   1  -9   0 5.15158 5.09396   4
   1  -9   1 37.7511 5.67817   1
  -1   9  -1 45.9428 6.11015   3
  -1   9  -1 40.8273 6.31925  11
  -1   9  -1 40.1808 5.72403   5
   1  -9   1 29.9295 6.66272   4
   1  -9   2 13.9908 5.10737   1
  -1   9  -2 18.4880 5.26279   3
  -1   9  -2 17.5643 5.39910  11
  -1   9  -2 15.2999 4.70320   5
   1  -9   2 16.2600 6.22262   4
   1  -9   3 211.251 13.0772   1
  -1   9  -3 199.871 13.0543   3
  -1   9  -3 182.650 13.0911  11
  -1   9  -3 207.592 12.4904   5
   1  -9   3 212.618 13.9913   4
   1  -9   4 9.98919 4.79360   1
  -1   9  -4 2.70514 4.80516   3
  -1   9  -4 15.4114 4.85040  11
  -1   9  -4 7.28450 3.97017   5
   1  -9   4 12.5412 6.33471   4
   1  -9   5 2.48661 4.64833   5
   1  -9   5-1.21372 6.05054   4
  -1   9  -5-3.33223 5.04563   3
  -1   9  -5 2.10010 4.08510   5
   1  -9   5 3.71200 4.35609   1
   1  -9   6 16.9611 6.04200   8
  -1   9  -6 10.2325 5.41618   3
   1  -9   6-1.23456 6.64874   4
   1  -9   6 6.98267 4.54337   1
   1  -9   7 39.6903 6.96611   8
  -1   9  -7 34.8896 6.30855   3
   1  -9   7 16.5222 6.62991   7
   1  -9   7 31.4038 7.56614   4
   1  -9   7 37.9979 5.72911   1
   1  -9   8-0.65336 6.51399   8
  -1   9  -8 1.78268 5.13588   3
   1  -9   8-7.13432 6.56350   7
   1  -9   8-1.27910 6.87824   4
   1  -9   8 2.75663 4.64838   1
   1  -9   9-8.66554 6.68715   8
  -1   9  -9 4.24545 5.34806   3
   1  -9   9 10.6020 6.58750   7
   1  -9   9 5.19371 7.18051   4
   1  -9   9 3.35518 4.67636   1
   1  -9  10 82.2986 9.57796   8
  -1   9 -10 97.1747 9.30654   3
  -1   9 -10 101.513 8.17291   6
   1  -9  10 95.4437 10.1167   7
   1  -9  10 94.8098 10.0844   4
   1  -9  10 88.9060 8.46231   1
   1  -9  11-0.69167 6.87743   7
  -1   9 -11 7.22185 4.65603   6
  -1   9 -11 9.46309 5.85836   3
   1  -9  11 3.47215 6.49289   8
   1  -9  11-3.34349 6.76964   4
  -1   9 -12 11.5767 4.58467   6
   1  -9  12 14.1246 7.29003   7
  -1   9 -12 10.9311 5.73511   3
   1  -9  12 12.0437 7.03897   8
   1  -9  12 8.81197 7.03791   4
   1  -9  13-7.92909 7.67132   7
  -1   9 -13 2.10246 4.22031   6
  -1   9 -13 0.65353 5.78370   3
   1  -9  13-2.89332 7.23356   8
   1  -9  13 12.3901 6.94557   4
  -1   9 -14 30.1046 5.82048   6
   1  -9  14 18.3691 7.38572   7
  -1   9 -14 19.9375 6.39177   3
   1  -9  14 23.6172 7.88949   8
   1  -9  14 28.6307 7.25388   4
   1  -9  15 0.74908 7.42412   7
  -1   9 -15 1.13756 4.83795   6
  -1   9 -15 2.02760 5.70006   3
   1  -9  15 8.29124 7.47042   8
   1  -9  15 6.39082 7.10232   4
   1  -9  16 30.5328 7.99023   7
  -1   9 -16 20.0730 5.74474   6
  -1   9 -16 23.3445 6.52771   3
   1  -9  16 37.6679 8.19876   8
   1  -9  16 44.7365 7.43970   4
  -1   9 -17 22.0173 5.66493   6
   1  -9  17 13.2361 7.69423   7
  -1   9 -17 18.1236 6.59593   3
   1  -9  17 18.8168 7.84230   8
   1  -9  17 23.4715 7.05052   4
  -1   9 -18 12.0284 5.68463   6
   1  -9  18 4.76039 7.89899   7
  -1   9 -18 4.23602 5.76481   3
   1  -9  18 12.7791 8.04760   8
   1  -9  18 18.6732 7.36979   4
   1  -9  19 8.90631 8.15105   7
  -1   9 -19 17.0016 5.91653   6
  -1   9 -19 13.5939 6.27242   3
   1  -9  19 21.1767 7.97692   8
   1  -9  19 16.7117 6.83524   4
  -1   9 -20 55.3058 7.91995   6
   1  -9  20 61.0581 10.0164   7
  -1   9 -20 46.3942 7.51408   3
   1  -9  20 53.9471 9.75830   8
   1  -9  20 42.4975 8.18780   4
  -1   9 -21 5.56277 5.94812   6
   1  -9  21 8.41996 8.03907   7
  -1   9 -21 19.7812 6.54360   3
   1  -9  21 1.69400 7.97914   8
   1  -9  21 4.71776 6.11401   4
  -1   8  23 20.8591 6.43111   7
  -1   8  23 20.1735 6.63300   8
  -1   8  23 30.7040 6.86603   1
   1  -8 -23 15.9346 5.73918   4
  -1   8  23 29.5196 7.01380   5
   1  -8 -23 13.2914 5.27928   2
  -1   8  22 58.2244 7.94295   8
  -1   8  22 63.7142 8.15006   7
  -1   8  22 66.7049 8.46735   1
   1  -8 -22 58.2512 7.52290   4
  -1   8  22 63.9555 8.53845   5
   1  -8 -22 67.4633 7.39114   2
  -1   8  21 20.4716 6.12278   8
  -1   8  21 11.5751 6.10942   7
  -1   8  21 4.47603 5.77672   1
   1  -8 -21 9.26542 5.28062   4
  -1   8  21-4.47123 6.05349   5
   1  -8 -21 14.8161 4.97228   2
  -1   8  20 1.32489 5.34338   7
  -1   8  20 1.32783 5.55003   8
  -1   8  20-0.72369 5.81029   1
   1  -8 -20-3.88546 4.84719   4
  -1   8  20 4.37169 6.24643   5
   1  -8 -20 2.85872 4.48188   2
  -1   8  19 21.8817 6.64343  11
  -1   8  19 30.9439 6.52973   7
  -1   8  19 40.0401 7.04000   8
  -1   8  19 39.4166 7.23366   1
   1  -8 -19 44.1153 6.06523   2
  -1   8  19 44.1523 7.33448   5
   1  -8 -19 53.7340 6.56081   4
   1  -8 -18 4.93775 5.01159   4
  -1   8  18 13.6448 5.97591   1
  -1   8  18 3.28907 5.57867  11
  -1   8  18 6.93489 5.55078   5
   1  -8 -18 7.97304 4.25938   2
   1  -8 -17 141.842 10.0146   2
  -1   8  17 143.527 11.2172  11
  -1   8  17 150.432 11.3832   1
  -1   8  17 133.355 11.1986   5
   1  -8 -17 148.277 10.9338   4
   1  -8 -16 49.6609 6.52095   4
  -1   8  16 64.6334 7.60328  11
  -1   8  16 43.1320 7.01107   1
  -1   8  16 59.4631 7.77340   5
   1  -8 -16 49.2564 6.08564   2
   1  -8 -15 51.0319 6.35868   4
  -1   8  15 46.0688 7.08342  11
  -1   8  15 39.3042 6.39084   1
  -1   8  15 42.5254 7.09434   5
   1  -8 -15 35.6107 5.38129   2
   1  -8 -14 104.582 8.71187   4
  -1   8  14 93.0584 8.94154   1
  -1   8  14 96.7730 9.49068  11
  -1   8  14 98.9543 9.11164   5
   1  -8 -14 98.5103 7.90963   2
   1  -8 -13 543.984 28.1873   2
  -1   8  13 588.035 29.9414  11
  -1   8  13 571.294 29.4004   1
  -1   8  13 564.339 29.6669   5
   1  -8 -13 549.615 29.1267   4
   1  -8 -12 78.6775 7.34980   4
  -1   8  12 69.0649 8.00336  11
  -1   8  12 72.2373 7.47638   1
  -1   8  12 88.1486 8.30780   5
   1  -8 -12 63.6183 6.45675   2
   1  -8 -11 3.76472 4.34574   4
  -1   8  11 13.3909 5.51546  11
  -1   8  11 9.37734 4.92566   1
  -1   8  11 3.47184 4.98761   5
   1  -8 -11 3.24055 3.62135   2
   1  -8 -10 4.24002 4.18341   4
  -1   8  10 9.09661 5.11047   1
  -1   8  10 8.39444 5.41386  11
  -1   8  10 1.69228 4.80353   5
   1  -8 -10 7.01512 3.62708   2
   1  -8  -9 134.459 9.39375   2
  -1   8   9 161.365 11.4093  11
  -1   8   9 141.873 10.5513   1
  -1   8   9 152.973 10.9296   5
   1  -8  -9 164.860 10.9034   4
   1  -8  -8 11.9119 4.64241   4
  -1   8   8 10.4849 5.11676  11
  -1   8   8 7.57938 4.42747   1
  -1   8   8 14.9133 5.00024   5
   1  -8  -8 9.34591 3.71030   2
   1  -8  -7-1.02744 4.33131   4
  -1   8   7-5.16614 5.09928  11
  -1   8   7 2.94989 4.33411   1
  -1   8   7 4.15416 4.80272   5
   1  -8  -7-0.34564 3.36147   2
   1  -8  -6 35.2121 5.65817   4
  -1   8   6 37.8947 6.38454  11
   1  -8  -6 38.2102 5.85352   1
  -1   8   6 46.9724 6.04016   1
  -1   8   6 36.8584 6.00083   5
   1  -8  -6 37.7008 4.78611   2
   1  -8  -5 105.588 8.61904   1
  -1   8   5 108.608 8.35159   1
  -1   8   5 103.017 8.99868  11
  -1   8   5 104.543 8.49840   5
   1  -8  -5 95.3245 8.45656   4
  -1   8   5 120.165 7.92911   3
   1  -8  -4 18.0631 4.66670   1
  -1   8   4 29.6176 5.92751  11
  -1   8   4 29.1116 5.13377   5
   1  -8  -4 28.7468 5.32613   4
  -1   8   4 22.7174 4.62417   3
   1  -8  -3 173.721 11.2321   1
  -1   8   3 168.057 11.3648  11
  -1   8   3 147.546 10.7664   5
   1  -8  -3 162.065 11.2382   4
  -1   8   3 173.792 10.4617   3
   1  -8  -2 24.5869 4.85364   1
  -1   8   2 16.5024 5.26883  11
  -1   8   2 29.7503 5.04594   5
   1  -8  -2 38.1753 5.80464   4
  -1   8   2 28.4702 4.99115   3
   1  -8  -1 14.4789 4.47030   1
  -1   8   1 14.1632 5.13077  11
  -1   8   1 28.4827 4.73582   5
   1  -8  -1 22.1099 5.50518   4
  -1   8   1 20.7823 4.59256   3
   1  -8   0 13.0007 4.32250   1
  -1   8   0 16.0169 5.01377  11
  -1   8   0 10.6460 4.12029   5
   1  -8   0 8.59547 4.82897   4
  -1   8   0 20.6136 4.61077   3
   1  -8   1 4.62386 4.21684   1
  -1   8  -1-0.50884 4.52117  11
  -1   8  -1 0.41404 4.06584   5
   1  -8   1 3.55860 4.97618   4
  -1   8  -1 2.21517 4.32318   3
   1  -8   2 17.0691 4.69191   1
  -1   8  -2 11.0281 4.73790  11
  -1   8  -2 12.8544 3.97530   5
   1  -8   2 17.9663 5.58051   4
  -1   8  -2 8.23237 4.74600   3
   1  -8   3 37.2676 5.42633   1
  -1   8  -3 27.6357 5.41724  11
  -1   8  -3 43.0961 5.05737   5
   1  -8   3 33.8856 6.46330   4
  -1   8  -3 38.1115 5.87530   3
   1  -8   4 4.69239 4.08033   1
  -1   8  -4 11.1748 4.76231  11
  -1   8  -4 4.96575 3.67656   5
   1  -8   4 4.76424 5.48790   4
  -1   8  -4 4.35420 4.87414   3
   1  -8   5 359.937 20.6813   1
  -1   8  -5 403.282 21.1599   3
  -1   8  -5 398.069 20.9731  11
  -1   8  -5 371.156 20.0507   5
   1  -8   5 406.479 20.7952   5
   1  -8   5 390.743 21.5862   4
  -1   8  -6 222.585 14.2292   3
  -1   8  -6 236.591 12.9964   6
   1  -8   6 238.531 13.7587   5
   1  -8   6 253.668 15.1904   4
   1  -8   6 216.004 13.8092   1
   1  -8   7 192.164 13.1060   8
  -1   8  -7 190.564 12.6596   3
  -1   8  -7 190.218 11.3588   6
   1  -8   7 198.764 13.3261   7
   1  -8   7 203.928 11.9939   5
   1  -8   7 189.702 13.0716   4
   1  -8   7 160.569 11.8132   1
   1  -8   8 57.0044 7.60894   8
  -1   8  -8 60.9393 7.33992   3
  -1   8  -8 49.3846 5.66491   6
   1  -8   8 57.1745 7.43613   7
   1  -8   8 46.1497 7.38671   4
   1  -8   8 52.3029 6.43426   1
   1  -8   9 13.2110 6.40851   8
  -1   8  -9 2.73407 5.07644   3
  -1   8  -9 2.05687 4.04024   6
   1  -8   9-1.19444 6.35665   7
   1  -8   9-1.15679 6.61397   4
   1  -8   9 1.52411 4.70011   1
   1  -8  10 221.598 14.2884   8
  -1   8 -10 210.071 13.4932   3
   1  -8  10 207.114 13.9124   7
  -1   8 -10 201.794 12.3499   6
   1  -8  10 195.642 14.0257   4
   1  -8  10 178.803 12.6053   1
   1  -8  11 10.6790 6.26266   8
  -1   8 -11 2.85355 5.35593   3
   1  -8  11 21.9001 7.15408   7
  -1   8 -11 10.9123 4.49016   6
   1  -8  11 14.3456 6.52964   4
   1  -8  11 10.6227 4.83193   1
   1  -8  12 6.42990 7.02743   8
  -1   8 -12 1.16462 5.21903   3
  -1   8 -12 8.57368 4.69841   6
   1  -8  12 1.92326 6.58776   7
   1  -8  12 4.25112 6.31198   4
   1  -8  12 10.3364 4.89503   1
   1  -8  13 37.4967 8.18649   8
  -1   8 -13 24.3584 6.09043   3
   1  -8  13 41.9168 8.40122   7
  -1   8 -13 24.8972 5.37759   6
   1  -8  13 41.4081 7.55239   4
   1  -8  13 17.2915 5.61898   1
   1  -8  14 145.440 12.3925   8
  -1   8 -14 141.067 11.3625   3
   1  -8  14 141.332 12.4342   7
  -1   8 -14 158.402 10.8275   6
   1  -8  14 157.275 12.0645   4
   1  -8  14 155.992 11.3755   1
  -1   8 -15 106.570 9.07946   6
   1  -8  15 100.722 11.1778   7
  -1   8 -15 108.471 9.75679   3
   1  -8  15 126.164 11.4981   8
   1  -8  15 111.843 10.3268   4
   1  -8  16-7.01088 7.86683   7
  -1   8 -16-7.31021 5.27379   6
  -1   8 -16 8.76866 6.22565   3
   1  -8  16-5.64520 7.66782   8
   1  -8  16 11.1493 6.43898   4
   1  -8  17-1.43490 7.32463   7
  -1   8 -17-4.66779 5.22324   6
  -1   8 -17 4.45734 5.45943   3
   1  -8  17 8.66927 7.72943   8
   1  -8  17 6.03239 6.19971   4
   1  -8  18 17.6144 7.62607   7
  -1   8 -18 33.2643 6.57372   6
  -1   8 -18 46.6247 6.99264   3
   1  -8  18 45.8061 8.29223   8
   1  -8  18 39.6722 7.59132   4
  -1   8 -19 68.8345 8.31684   6
   1  -8  19 80.4438 9.79937   7
  -1   8 -19 85.4991 8.67555   3
   1  -8  19 68.8328 9.69375   8
   1  -8  19 66.3879 8.54266   4
  -1   8 -20 7.11614 5.41556   6
   1  -8  20 7.69069 7.50866   7
  -1   8 -20 5.32480 6.00934   3
   1  -8  20 0.77356 7.38352   8
   1  -8  20 9.99691 6.34992   4
  -1   8 -21 7.99573 5.62946   6
   1  -8  21 22.0611 7.95146   7
  -1   8 -21 11.4694 6.00380   3
   1  -8  21 14.2631 7.78080   8
   1  -8  21 20.4169 6.77361   4
   1  -8  22 12.9061 8.25232   7
  -1   8 -22 9.61965 5.91520   6
   1  -8  22-4.05499 7.44077   8
   1  -8  22 8.93225 6.68452   4
   1  -8  23 42.9290 9.00580   7
  -1   8 -23 37.4925 7.46607   6
  -1   8 -23 38.6667 6.89122   3
   1  -8  23 40.6702 9.09843   8
   1  -8  23 26.5977 7.33656   4
  -1   7  25 27.0820 7.06293   8
  -1   7  25 27.8053 6.80497   7
  -1   7  25 34.2327 7.45069   1
   1  -7 -25 34.9330 6.43783   4
  -1   7  25 48.6300 7.95671   5
   1  -7 -25 39.0039 6.25302   2
  -1   7  24-3.55672 5.29605   8
  -1   7  24 12.0890 5.86749   7
  -1   7  24 3.87184 6.18830   1
   1  -7 -24-2.00189 5.30754   4
  -1   7  24 4.46476 5.91854   5
   1  -7 -24-0.62878 4.47328   2
  -1   7  23 13.1321 5.81870   8
  -1   7  23 5.52638 5.40574   7
  -1   7  23 17.3041 6.27700   1
   1  -7 -23 5.19959 4.93587   4
  -1   7  23 8.73374 5.80459   5
   1  -7 -23 10.9362 4.80540   2
  -1   7  22-6.01877 5.03244   7
  -1   7  22 1.33870 5.54698   8
  -1   7  22 3.65325 5.55641   1
   1  -7 -22 0.63293 4.50238   4
  -1   7  22-4.26849 5.94706   5
   1  -7 -22 5.27366 4.61571   2
   1  -7 -21 138.729 10.5241   4
  -1   7  21 146.119 11.0497   8
  -1   7  21 122.628 10.6330   7
  -1   7  21 113.415 10.7315   1
  -1   7  21 134.094 11.3270   5
   1  -7 -21 137.153 9.96197   2
  -1   7  20 2.51601 5.12398   7
  -1   7  20 3.14021 5.04602   8
  -1   7  20 9.59198 5.15939   1
   1  -7 -20 4.19946 4.90957   4
  -1   7  20 4.74466 5.41984   5
   1  -7 -20 2.71980 4.14119   2
  -1   7  19 33.8489 6.08919  11
  -1   7  19 33.4674 5.88238   8
  -1   7  19 32.8125 6.31254   7
  -1   7  19 23.9139 6.16158   1
   1  -7 -19 25.0669 5.55727   4
  -1   7  19 25.1155 6.38438   5
   1  -7 -19 35.0416 5.33929   2
  -1   7  18 0.58862 4.81645  11
  -1   7  18 4.71700 5.07846   8
  -1   7  18 6.47658 5.29284   7
  -1   7  18 4.50440 5.45108   1
   1  -7 -18 3.98020 4.39453   4
  -1   7  18 3.86244 5.29057   5
   1  -7 -18 3.51401 3.86106   2
   1  -7 -17 195.545 12.1667   2
  -1   7  17 182.445 12.8067  11
  -1   7  17 189.352 12.7633   8
  -1   7  17 191.862 12.7891   7
  -1   7  17 191.961 13.1637   1
  -1   7  17 194.934 13.2585   5
   1  -7 -17 193.882 12.5443   4
  -1   7  16 5.18658 5.02135  11
  -1   7  16 6.60935 4.89342   7
  -1   7  16-2.20811 5.08822   8
  -1   7  16-1.20279 4.91834   1
   1  -7 -16-1.61385 4.31963   4
  -1   7  16 7.90617 5.32006   5
   1  -7 -16 0.46231 3.62471   2
   1  -7 -15 192.982 12.3138   2
  -1   7  15 213.599 13.6671  11
  -1   7  15 225.845 13.5679   7
  -1   7  15 203.353 13.2501   8
  -1   7  15 200.320 13.6766   1
  -1   7  15 205.876 13.8004   5
   1  -7 -15 220.171 13.2237   4
   1  -7 -14 34.1402 5.55876   4
  -1   7  14 35.9916 6.07027  11
  -1   7  14 35.4009 5.87461   1
  -1   7  14 42.5801 6.32798   5
   1  -7 -14 37.6706 4.89961   2
   1  -7 -13 3.98216 4.07132   4
  -1   7  13 2.71229 4.85633   1
  -1   7  13-7.20861 5.12934  11
  -1   7  13-1.67349 4.74364   5
   1  -7 -13 7.29507 3.54596   2
   1  -7 -12 151.447 10.1803   2
  -1   7  12 171.709 11.7996  11
  -1   7  12 173.886 11.4113   1
  -1   7  12 153.522 11.3194   5
   1  -7 -12 178.602 11.2044   4
   1  -7 -11 16.1355 4.48336   4
  -1   7  11 12.3897 5.38149  11
  -1   7  11 7.58714 4.47433   1
  -1   7  11 9.49274 4.75137   5
   1  -7 -11 13.6704 3.63355   2
   1  -7 -10 76.6600 6.74712   4
  -1   7  10 66.4634 6.72152   1
  -1   7  10 63.6534 7.28844  11
  -1   7  10 64.3939 6.99676   5
   1  -7 -10 54.7380 5.53096   2
   1  -7  -9 89.4177 6.79332   2
  -1   7   9 87.7244 8.41647  11
  -1   7   9 113.709 8.24212   1
  -1   7   9 97.5658 8.34940   5
   1  -7  -9 95.7702 7.78056   4
   1  -7  -8 26.0589 4.73585   4
  -1   7   8 25.1774 5.30899  11
  -1   7   8 26.9911 4.90849   1
  -1   7   8 16.8536 4.97533   5
   1  -7  -8 24.1710 3.89395   2
   1  -7  -7 51.6193 5.95890   4
  -1   7   7 52.0772 6.54248  11
  -1   7   7 49.2126 5.71633   1
  -1   7   7 53.6818 6.10719   5
   1  -7  -7 40.6479 4.58334   2
  -1   7   6 33.6015 4.17335   3
   1  -7  -6 33.0592 5.18696   4
  -1   7   6 23.3498 5.60192  11
  -1   7   6 32.2877 5.09737   1
  -1   7   6 37.5504 5.34795   5
   1  -7  -6 32.1462 3.99696   2
   1  -7  -5 76.2266 7.18491   4
  -1   7   5 93.1008 6.50949   3
  -1   7   5 89.9376 7.79555  11
  -1   7   5 92.0537 7.20264   1
  -1   7   5 81.1560 7.22405   5
   1  -7  -5 83.7882 6.12273   2
   1  -7  -4 11.7763 4.18210   4
  -1   7   4 6.07988 3.44272   3
  -1   7   4 7.69284 4.51693  11
  -1   7   4 2.85222 3.77792   1
   1  -7  -4 6.92938 4.13911   1
  -1   7   4 7.66093 4.27715   5
   1  -7  -4 2.71440 3.06455   2
   1  -7  -3 35.7951 4.18668   2
  -1   7   3 35.0544 4.70911   3
  -1   7   3 36.4053 5.70964  11
   1  -7  -3 29.2667 5.03027   1
  -1   7   3 34.6657 4.79115   5
   1  -7  -3 38.3919 5.47302   4
   1  -7  -2 6.01508 3.06122   2
  -1   7   2 4.52061 3.49680   3
  -1   7   2 13.9563 4.78311  11
   1  -7  -2-0.41712 3.91988   1
  -1   7   2 5.60474 3.88898   5
   1  -7  -2 6.52551 4.03135   4
   1  -7  -1 481.608 23.9702   2
   1  -7  -1 483.448 25.1092   1
  -1   7   1 519.262 25.7769  11
  -1   7   1 504.234 25.0778   5
   1  -7  -1 509.748 25.4782   4
  -1   7   1 490.834 24.8294   3
   1  -7   0 9.79859 3.60424   1
  -1   7   0 23.4291 4.73828  11
  -1   7   0 16.9512 4.18748   5
   1  -7   0 12.2622 4.80456   4
  -1   7   0 14.6112 4.26557   3
   1  -7   1 352.936 19.0356   1
  -1   7  -1 354.188 18.9362   3
  -1   7  -1 374.239 19.4711  11
  -1   7  -1 376.998 18.8082   5
   1  -7   1 334.360 19.2390   4
   1  -7   2 102.332 7.55635   1
  -1   7  -2 86.9038 7.43995   3
  -1   7  -2 104.674 7.98629  11
  -1   7  -2 89.2703 6.11061   6
  -1   7  -2 95.5879 7.11345   5
   1  -7   2 98.7758 8.12123   4
   1  -7   3 278.441 16.0832   1
  -1   7  -3 302.294 16.3278   3
  -1   7  -3 290.024 16.3316  11
  -1   7  -3 301.160 15.1182   6
  -1   7  -3 300.775 15.7116   5
   1  -7   3 285.826 16.7168   4
   1  -7   4 12.0223 4.26802   1
  -1   7  -4 8.09751 4.63902   3
  -1   7  -4 22.3645 4.87738  11
  -1   7  -4 15.7338 3.30627   6
  -1   7  -4 18.4493 3.90145   5
   1  -7   4 21.3274 5.50419   4
   1  -7   5 93.1569 7.54388   1
  -1   7  -5 89.4793 7.95622   3
  -1   7  -5 109.175 7.94178  11
  -1   7  -5 97.2531 6.96735   6
  -1   7  -5 93.6959 7.10730   5
   1  -7   5 121.774 9.09439   4
   1  -7   5 111.354 7.72405   5
  -1   7  -6 18.0424 4.86327   3
  -1   7  -6 22.6384 4.05100   6
   1  -7   6 18.2938 5.58133   4
   1  -7   6 20.6606 4.23820   5
   1  -7   6 21.8622 4.54637   1
   1  -7   7 8.65579 5.02314   8
  -1   7  -7 3.70608 4.51501   3
   1  -7   7 13.6485 5.40200   7
  -1   7  -7 4.76099 3.49426   6
   1  -7   7 8.81256 5.35520   4
   1  -7   7 8.31660 3.55759   5
   1  -7   7 2.61902 4.07629   1
   1  -7   8 27.6228 6.24129   8
  -1   7  -8 23.2917 5.28085   3
  -1   7  -8 27.0854 4.39497   6
   1  -7   8 23.8022 5.91861   7
   1  -7   8 32.9285 6.47828   4
   1  -7   8 23.5789 4.38196   5
   1  -7   8 35.1543 5.28800   1
   1  -7   9-6.40941 5.83382   8
  -1   7  -9 1.94925 4.58638   3
  -1   7  -9 7.65654 3.95378   6
   1  -7   9-1.59305 5.60636   7
   1  -7   9 1.11428 3.41181   5
   1  -7   9 4.56851 5.62773   4
   1  -7   9 0.91114 4.24375   1
   1  -7  10 149.513 11.2603   8
  -1   7 -10 149.248 10.5925   3
   1  -7  10 140.641 10.9175   7
  -1   7 -10 155.632 9.74895   6
   1  -7  10 133.116 10.8637   4
   1  -7  10 125.891 9.89944   1
   1  -7  11 119.160 10.3493   8
  -1   7 -11 126.195 9.52022   3
   1  -7  11 114.875 10.0283   7
  -1   7 -11 105.929 8.56422   6
   1  -7  11 119.729 9.95941   4
   1  -7  11 113.019 8.81192   1
   1  -7  12 221.250 14.8632   8
  -1   7 -12 243.427 14.3315   3
  -1   7 -12 241.976 13.6215   6
   1  -7  12 214.169 14.7615   7
   1  -7  12 204.236 14.2874   4
   1  -7  12 209.762 13.7700   1
   1  -7  13 35.0102 7.60520   8
  -1   7 -13 42.1758 6.35777   3
   1  -7  13 36.0392 7.34800   7
  -1   7 -13 33.2047 5.40580   6
   1  -7  13 46.8055 7.17144   4
   1  -7  13 23.4913 5.84903   1
   1  -7  14 43.3178 7.57456   8
  -1   7 -14 31.0429 6.10925   3
   1  -7  14 25.4673 7.18400   7
  -1   7 -14 42.0474 5.72331   6
   1  -7  14 38.9058 6.89032   4
   1  -7  14 36.8245 6.69612   1
   1  -7  15 79.6776 9.60136   8
  -1   7 -15 85.5715 8.34589   3
  -1   7 -15 90.3073 8.06622   6
   1  -7  15 86.5963 9.60578   7
   1  -7  15 79.8459 8.73641   4
   1  -7  15 84.6707 8.40644   1
   1  -7  16 19.3515 8.52349   8
  -1   7 -16 2.83295 5.26027   3
   1  -7  16 20.4962 8.05977   7
  -1   7 -16 9.03627 5.22226   6
   1  -7  16 13.6563 5.82899   4
   1  -7  16 7.82724 5.62634   1
   1  -7  17 104.719 10.3861   8
  -1   7 -17 99.3144 9.15834   3
   1  -7  17 99.4058 10.3550   7
  -1   7 -17 96.1409 8.82171   6
   1  -7  17 101.663 9.48774   4
   1  -7  17 112.374 9.79957   1
   1  -7  18 41.5390 8.43308   8
  -1   7 -18 45.7815 6.80660   3
  -1   7 -18 37.8626 6.40474   6
   1  -7  18 46.0337 8.33606   7
   1  -7  18 29.3778 6.85335   4
   1  -7  18 32.6870 7.30637   1
   1  -7  19-2.78454 7.48726   7
  -1   7 -19 1.18783 4.98691   6
  -1   7 -19 0.59699 5.34440   3
   1  -7  19-8.40229 8.07955   8
   1  -7  19-3.20515 5.84540   4
  -1   7 -20 87.3257 8.53289   6
   1  -7  20 70.8904 9.76136   7
  -1   7 -20 96.4521 8.70948   3
   1  -7  20 59.0514 9.40274   8
   1  -7  20 84.8397 9.17899   4
  -1   7 -21 6.35786 5.43683   6
   1  -7  21 8.83039 7.47502   7
  -1   7 -21 9.83944 5.63575   3
   1  -7  21 8.13931 7.51631   8
   1  -7  21 2.02423 5.95608   4
   1  -7  22 27.9959 8.17702   7
  -1   7 -22 8.53564 5.79887   6
  -1   7 -22 21.1992 5.78201   3
   1  -7  22 17.4957 8.07045   8
   1  -7  22 19.3668 6.14998   4
   1  -7  23 3.11368 6.75625   7
  -1   7 -23 5.41546 5.46185   6
  -1   7 -23-0.63082 4.94675   3
   1  -7  23 1.41800 5.64046   4
   1  -7  23 9.38233 7.43355   8
   1  -7  24 7.99432 7.44885   7
  -1   7 -24 0.69655 5.95071   6
   1  -7  24 11.6273 6.13069   4
   1  -7  24-1.60481 7.42446   8
   1  -7  25 19.7027 7.78504   7
  -1   7 -25 1.43258 5.73371   6
   1  -7  25 14.0023 7.73189   8
   1  -7  25 2.97268 6.00384   4
  -1   6  27 36.8615 7.54874   8
  -1   6  27 31.5846 7.03210   7
  -1   6  27 29.9959 7.47575   1
   1  -6 -27 31.6960 6.29432   4
  -1   6  27 34.0841 6.90996   5
   1  -6 -27 44.1754 6.61272   2
  -1   6  26 8.02988 5.89641   7
  -1   6  26 18.9865 6.46991   8
  -1   6  26 10.2437 6.47596   1
   1  -6 -26 12.0707 5.06093   4
  -1   6  26 25.4076 6.57842   5
   1  -6 -26 14.9085 5.24420   2
  -1   6  25 53.0417 7.88281   8
  -1   6  25 56.6570 7.75773   7
  -1   6  25 63.4828 8.19545   1
   1  -6 -25 46.9238 6.87020   4
  -1   6  25 39.7771 7.45941   5
   1  -6 -25 57.0153 6.98348   2
  -1   6  24 26.7067 6.30554   7
  -1   6  24 15.7573 5.93894   8
  -1   6  24 31.9028 6.74483   1
   1  -6 -24 19.6127 5.47662   4
  -1   6  24 29.9476 6.78657   5
   1  -6 -24 19.3594 5.45171   2
  -1   6  23 7.95021 5.45645   7
  -1   6  23 13.9194 5.81123   8
  -1   6  23 19.4058 6.29548   1
   1  -6 -23 8.59290 4.92459   4
  -1   6  23 24.4706 6.62148   5
   1  -6 -23 18.6550 5.48714   2
  -1   6  22 2.56195 5.26163   7
  -1   6  22 3.84539 5.47241   8
  -1   6  22 1.39180 5.84294   1
   1  -6 -22 2.38189 4.52915   4
  -1   6  22-1.98878 6.26012   5
   1  -6 -22 2.24425 4.26751   2
  -1   6  21 9.90958 5.55438   8
  -1   6  21 21.6630 5.75493   7
  -1   6  21 19.5170 5.91257   1
   1  -6 -21 14.9995 4.90279   4
  -1   6  21 19.3656 6.03953   5
   1  -6 -21 17.7915 4.75840   2
  -1   6  20 21.4679 5.63038   7
  -1   6  20 32.8051 6.22789   8
  -1   6  20 18.8657 6.18781   1
   1  -6 -20 24.0169 5.32132   4
  -1   6  20 19.4734 5.67518   5
   1  -6 -20 22.7620 4.94402   2
   1  -6 -19 173.674 11.8633   4
  -1   6  19 180.061 12.3460   8
  -1   6  19 172.543 12.2472   7
  -1   6  19 189.570 12.9483   1
  -1   6  19 202.161 12.8974   5
   1  -6 -19 180.457 11.7667   2
  -1   6  18 18.1833 4.96183  11
  -1   6  18 17.7137 5.55239   7
  -1   6  18 19.3825 5.17590   8
  -1   6  18 13.8904 5.51706   1
   1  -6 -18 16.7508 4.70954   4
  -1   6  18 20.7003 5.78176   5
   1  -6 -18 12.8096 4.06888   2
   1  -6 -17 179.764 11.1035   2
  -1   6  17 178.765 11.7996  11
  -1   6  17 184.090 11.9540   7
  -1   6  17 175.124 11.8209   8
  -1   6  17 182.918 12.1730   1
  -1   6  17 153.920 11.7777   5
   1  -6 -17 160.445 11.3465   4
  -1   6  16 3.04484 4.74553  11
  -1   6  16 4.62419 4.51452   8
  -1   6  16 3.59309 4.40328   7
  -1   6  16 6.15954 4.88108   1
   1  -6 -16 0.48999 4.11665   4
  -1   6  16 5.01410 4.65989   5
   1  -6 -16 3.03265 3.38301   2
  -1   6  15 50.5683 6.52385  11
  -1   6  15 51.5029 6.34727   8
  -1   6  15 60.8512 6.61496   7
  -1   6  15 59.3848 6.92840   1
   1  -6 -15 42.2275 5.56358   4
  -1   6  15 64.8564 7.12301   5
   1  -6 -15 56.5931 5.60903   2
  -1   6  14-0.49359 4.43542  11
  -1   6  14 1.90231 4.38374   7
  -1   6  14 7.14428 4.70576   8
  -1   6  14 1.03696 4.55350   1
   1  -6 -14 1.37595 3.86770   4
  -1   6  14 2.08906 4.64015   5
   1  -6 -14 0.39387 3.39129   2
  -1   6  13 52.5036 6.36945  11
  -1   6  13 48.0949 6.14751   7
  -1   6  13 54.1508 6.20860   8
  -1   6  13 48.3322 6.09073   1
   1  -6 -13 51.1484 5.74268   4
  -1   6  13 58.7232 6.58469   5
   1  -6 -13 59.1551 5.45482   2
  -1   6  12 12.9152 4.61913  11
  -1   6  12 15.9330 4.58859   8
  -1   6  12 15.8960 4.52659   7
  -1   6  12 14.8883 4.66716   1
   1  -6 -12 23.2785 4.50974   4
  -1   6  12 18.1463 5.14393   5
   1  -6 -12 13.5312 3.68571   2
   1  -6 -11 402.411 20.2496   2
  -1   6  11 382.071 21.0890  11
  -1   6  11 391.637 20.8959   8
  -1   6  11 439.463 21.1629   7
  -1   6  11 371.761 21.0618   1
  -1   6  11 407.928 21.4048   5
   1  -6 -11 383.482 20.7522   4
   1  -6 -10 3.66305 3.72130   4
  -1   6  10 13.4135 4.54946  11
  -1   6  10 8.43659 4.14491   1
  -1   6  10 1.83620 4.55730   5
   1  -6 -10 5.76577 2.93371   2
   1  -6  -9 15.4754 4.09164   4
  -1   6   9 14.0897 4.83264  11
  -1   6   9 11.9675 4.20948   1
  -1   6   9 13.2998 4.58823   5
   1  -6  -9 11.2346 3.05443   2
   1  -6  -8 4.26147 3.39927   4
  -1   6   8 3.12427 4.30737  11
  -1   6   8 10.2891 4.14914   1
  -1   6   8 2.99790 4.06646   5
   1  -6  -8 7.75213 2.68770   2
   1  -6  -7 407.018 20.2891   2
  -1   6   7 404.971 19.9302   3
  -1   6   7 424.393 21.6162  11
  -1   6   7 394.432 21.1497   1
  -1   6   7 412.436 21.3282   5
   1  -6  -7 411.467 21.1197   4
  -1   6   6 61.7613 4.85778   3
   1  -6  -6 65.7983 5.93193   4
  -1   6   6 58.8503 6.44038  11
  -1   6   6 67.2266 6.11881   1
  -1   6   6 71.3798 6.48879   5
   1  -6  -6 57.9351 4.77134   2
  -1   6   5 28.3410 3.76208   3
   1  -6  -5 32.2622 4.61592   4
  -1   6   5 37.9679 5.30061  11
  -1   6   5 25.4999 4.46516   1
  -1   6   5 26.7343 4.63614   5
   1  -6  -5 28.8834 3.52249   2
  -1   6   5 23.5962 2.62949   2
   1  -6  -4 8.10801 3.71175   4
   1  -6  -4 3.05434 2.90584   3
  -1   6   4 6.97911 3.14385   3
  -1   6   4-1.65540 4.00289  11
  -1   6   4 0.35779 4.01854   1
  -1   6   4 1.87226 3.72602   5
   1  -6  -4 8.15112 2.80576   2
  -1   6   4 3.15367 1.76624   2
  -1   6   3 435.651 22.1735   2
   1  -6  -3 467.991 22.6270   2
   1  -6  -3 477.377 22.7905   3
  -1   6   3 458.806 22.9819   3
  -1   6   3 473.122 23.9393  11
   1  -6  -3 489.885 23.7607   1
  -1   6   3 481.284 23.5507   1
  -1   6   3 477.359 23.7316   5
   1  -6  -3 491.433 23.7713   4
   1  -6  -2 1.70708 2.77902   2
  -1   6   2 4.39062 4.01736  11
  -1   6   2-1.17753 3.07642   3
   1  -6  -2 8.32012 3.70566   1
  -1   6   2 2.44448 3.74790   5
   1  -6  -2 3.70237 3.67085   4
   1  -6  -1 104.970 6.74948   2
  -1   6   1 112.934 8.36526  11
  -1   6   1 101.257 7.44812   3
   1  -6  -1 113.980 7.93690   1
  -1   6   1 111.839 6.15536   6
  -1   6   1 109.115 7.59573   5
   1  -6  -1 112.206 8.06214   4
   1  -6   0 9.60271 2.90951   2
  -1   6   0 11.5641 4.27901  11
  -1   6   0 11.8289 3.61050   3
   1  -6   0 9.51956 3.67201   1
  -1   6   0 12.0870 2.30798   6
  -1   6   0 7.49666 3.77421   5
   1  -6   0 11.1861 4.12066   4
   1  -6   1 89.6243 6.04798   2
  -1   6  -1 102.258 7.72555  11
  -1   6  -1 102.613 7.41430   3
   1  -6   1 100.867 7.23560   1
  -1   6  -1 102.108 6.04296   6
  -1   6  -1 109.176 7.14225   5
   1  -6   1 94.3514 7.58398   4
   1  -6   2 86.4982 5.69175   2
  -1   6  -2 94.8945 7.28188  11
  -1   6  -2 91.3357 7.02794   3
   1  -6   2 100.490 7.02874   1
  -1   6  -2 90.1309 5.77192   6
  -1   6  -2 97.3412 6.72111   5
   1  -6   2 88.3975 7.45854   4
   1  -6   3 220.690 11.2005   2
  -1   6  -3 221.886 12.6984  11
  -1   6  -3 217.693 12.5724   3
   1  -6   3 222.194 12.5924   1
  -1   6  -3 226.712 11.6220   6
   1  -6   3 217.452 11.3747   6
  -1   6  -3 236.711 12.2511   5
   1  -6   3 185.478 12.6345   4
   1  -6   4 25.5344 2.90654   2
  -1   6  -4 16.5181 4.31541  11
  -1   6  -4 33.2077 4.73874   3
   1  -6   4 25.9227 4.43295   1
  -1   6  -4 27.9217 3.64474   6
  -1   6  -4 26.5606 3.83850   5
   1  -6   4 26.4311 3.16689   6
   1  -6   4 30.5269 5.52640   4
   1  -6   5 326.240 16.2446   2
   1  -6   5 348.393 17.8296   1
  -1   6  -5 337.216 17.9112   3
  -1   6  -5 337.298 17.6522  11
  -1   6  -5 329.927 16.9501   6
  -1   6  -5 329.262 17.0351   5
   1  -6   5 356.862 17.5518   5
   1  -6   5 325.322 18.1567   4
  -1   6  -6 117.494 8.74836   3
  -1   6  -6 129.379 8.05006   6
   1  -6   6 128.240 9.30884   4
   1  -6   6 128.389 8.25370   5
   1  -6   6 128.536 8.62908   1
   1  -6   7 2.66086 5.13664   8
  -1   6  -7 5.66694 4.15422   3
   1  -6   7 11.8884 5.41122   7
  -1   6  -7 11.5139 3.54496   6
   1  -6   7 5.47439 4.74517   4
   1  -6   7 2.61970 3.49675   5
   1  -6   7 5.75102 3.61942   1
   1  -6   8 113.761 8.80553   4
   1  -6   8 70.6623 8.17625   8
  -1   6  -8 119.956 8.41635   3
  -1   6  -8 100.514 7.35624   6
   1  -6   8 112.752 8.80990   7
   1  -6   8 110.633 7.37339   5
   1  -6   8 109.053 7.99121   1
   1  -6   9 832.771 40.5111   4
   1  -6   9 784.110 40.5852   8
  -1   6  -9 838.956 40.3690   3
   1  -6   9 790.762 40.6099   7
  -1   6  -9 875.488 39.8325   6
   1  -6   9 857.458 39.5561   5
   1  -6   9 806.103 40.0376   1
   1  -6  10 127.292 9.75166   4
   1  -6  10 131.106 10.0890   8
  -1   6 -10 119.193 9.24779   3
   1  -6  10 147.470 10.3779   7
  -1   6 -10 142.757 8.95298   6
   1  -6  10 122.125 8.17215   5
   1  -6  10 123.852 9.07695   1
   1  -6  11 12.4900 5.40070   8
  -1   6 -11 17.5966 4.68076   3
   1  -6  11 11.9486 5.59970   7
  -1   6 -11 20.1167 4.39172   6
   1  -6  11 15.2885 3.52585   5
   1  -6  11 16.5951 5.40839   4
   1  -6  11 8.70664 4.59478   1
   1  -6  12 134.116 10.7541   8
  -1   6 -12 147.106 10.1073   3
  -1   6 -12 149.936 9.74884   6
   1  -6  12 156.132 11.0523   7
   1  -6  12 141.252 10.4213   4
   1  -6  12 129.753 9.72609   1
   1  -6  13 68.2535 8.57061   8
  -1   6 -13 88.1339 7.80951   3
   1  -6  13 74.2660 8.87564   7
  -1   6 -13 77.6414 7.29102   6
   1  -6  13 111.253 8.66888   4
   1  -6  13 86.9071 8.01858   1
   1  -6  14 10.4751 7.04628   8
  -1   6 -14 13.0933 5.10248   3
   1  -6  14 15.3294 6.91968   7
  -1   6 -14 23.3063 4.91643   6
   1  -6  14 7.04606 5.05683   4
   1  -6  14 13.0785 5.22011   1
   1  -6  15 0.56969 6.48472   8
  -1   6 -15 2.97310 4.74338   3
   1  -6  15-1.13155 6.03840   7
  -1   6 -15 5.73554 4.78137   6
   1  -6  15 6.23250 5.28838   4
   1  -6  15 0.50252 5.51746   1
   1  -6  16 41.1882 7.80488   8
  -1   6 -16 57.7159 6.76242   3
   1  -6  16 43.8408 7.66433   7
  -1   6 -16 54.7877 6.33088   6
   1  -6  16 47.1197 7.09992   4
   1  -6  16 44.7955 6.74604   1
   1  -6  17 12.1524 6.90527   8
  -1   6 -17 12.9186 5.10356   3
  -1   6 -17 21.2851 5.25218   6
   1  -6  17 11.4823 6.91606   7
   1  -6  17 9.94021 5.53369   4
   1  -6  17 3.78267 6.03084   1
   1  -6  18 52.0960 8.59911   8
  -1   6 -18 52.6368 6.95461   3
   1  -6  18 53.6777 8.34694   7
  -1   6 -18 60.4779 7.09892   6
   1  -6  18 60.9355 7.42630   4
   1  -6  18 54.8363 8.11843   1
   1  -6  19 48.6205 8.33381   8
  -1   6 -19 43.9936 6.54023   3
   1  -6  19 52.2291 8.30761   7
  -1   6 -19 56.0931 6.81675   6
   1  -6  19 49.9166 7.14566   4
   1  -6  19 55.0764 8.30230   1
   1  -6  20 22.7628 7.37783   8
  -1   6 -20 25.6617 5.90095   3
  -1   6 -20 19.2036 5.67864   6
   1  -6  20 20.6472 7.48482   7
   1  -6  20 35.7127 6.33129   4
   1  -6  20 24.5994 6.96523   1
   1  -6  21 21.4433 7.75861   8
  -1   6 -21 19.4009 5.31928   3
   1  -6  21 12.3963 7.02763   7
  -1   6 -21 12.0595 5.77786   6
   1  -6  21 17.4681 5.79561   4
   1  -6  21 14.8834 6.76069   1
   1  -6  22 10.7085 7.27616   8
  -1   6 -22 20.8303 5.51524   3
   1  -6  22 9.24645 7.14364   7
  -1   6 -22 18.0593 5.87785   6
   1  -6  22 11.5734 5.64096   4
   1  -6  22 14.7181 6.78810   1
   1  -6  23 9.54634 6.87513   7
  -1   6 -23 21.8768 6.01281   6
  -1   6 -23 21.1088 5.46807   3
   1  -6  23 7.26967 5.73163   4
   1  -6  23 16.9520 7.40358   8
  -1   6 -24 55.1239 7.70174   6
   1  -6  24 71.9280 9.62778   7
   1  -6  24 52.3256 7.47961   4
   1  -6  24 57.7369 9.08286   8
   1  -6  25 46.0285 8.44487   7
  -1   6 -25 34.8461 6.94459   6
   1  -6  25 22.3314 6.48016   4
   1  -6  25 43.8105 8.53281   8
   1  -6  26 24.0835 8.10813   7
  -1   6 -26-0.70289 5.75901   6
   1  -6  26 1.43240 5.51471   4
   1  -6  26 22.5271 7.80766   8
  -1   6 -27 0.72289 5.69669   6
   1  -6  27 4.12807 7.19491   7
   1  -6  27 6.61754 6.97618   8
   1  -6  27 4.40445 5.86832   4
  -1   5  28 6.04859 6.10349   7
  -1   5  28 9.82189 6.23847   8
  -1   5  28-1.60905 6.72987   1
   1  -5 -28 3.41806 5.36433   4
   1  -5 -28 12.3854 5.07246  12
   1  -5 -28 3.34673 4.96198   2
  -1   5  27 105.567 9.95117   7
  -1   5  27 91.5728 9.66511   8
  -1   5  27 109.292 10.2694   1
   1  -5 -27 78.3092 8.63691   4
   1  -5 -27 92.8434 8.93868  12
   1  -5 -27 99.7940 8.89099   2
   1  -5 -26 5.18074 5.15201  12
  -1   5  26 15.6024 6.32150   8
  -1   5  26 5.67762 5.66818   7
  -1   5  26 17.4077 6.32088   1
   1  -5 -26 16.7377 5.52061   4
  -1   5  26 10.8622 5.98392   5
   1  -5 -26 12.5367 4.91690   2
   1  -5 -25 8.14848 5.01449  12
  -1   5  25 3.42970 5.53797   8
  -1   5  25 8.23182 5.43499   7
  -1   5  25 5.86157 5.72021   1
   1  -5 -25 2.49445 4.57246   4
  -1   5  25 5.96603 5.57036   5
   1  -5 -25 4.23590 4.60802   2
   1  -5 -24 0.60570 4.55815  12
  -1   5  24 11.2689 6.02213   7
  -1   5  24-1.98726 5.60876   8
  -1   5  24-0.70873 5.74316   1
   1  -5 -24-0.60330 4.18840   4
  -1   5  24 6.46044 5.18699   5
   1  -5 -24-3.49801 4.61479   2
   1  -5 -23 195.193 12.5001   2
   1  -5 -23 192.381 12.8658  12
  -1   5  23 187.795 13.1165   8
  -1   5  23 181.507 12.9224   7
  -1   5  23 178.673 13.4492   1
  -1   5  23 182.427 12.9353   5
   1  -5 -23 194.824 12.8557   4
   1  -5 -22 31.5791 5.56382  12
  -1   5  22 27.0782 5.99900   8
  -1   5  22 33.8659 6.18938   7
  -1   5  22 51.5361 7.13255   1
   1  -5 -22 42.2570 6.02173   4
  -1   5  22 22.6323 6.11418   5
   1  -5 -22 30.1753 5.52785   2
   1  -5 -21 9.77537 4.61174  12
  -1   5  21 8.28048 5.34560   7
  -1   5  21 4.73042 4.99793   8
  -1   5  21 3.18403 4.88073   1
   1  -5 -21 11.9587 4.37850   4
  -1   5  21 4.75240 5.20808   5
   1  -5 -21 10.3322 4.38834   2
   1  -5 -20 4.70258 4.04292  12
  -1   5  20 14.2107 4.93901   8
  -1   5  20 9.09606 4.90007   7
  -1   5  20 6.74702 4.97660   1
   1  -5 -20 3.66932 4.07621   4
  -1   5  20 5.76457 5.12708   5
   1  -5 -20 0.49463 3.88539   2
   1  -5 -19 73.3372 6.99056  12
  -1   5  19 76.4505 7.62956   7
  -1   5  19 89.5458 7.92899   8
  -1   5  19 74.9368 7.89247   1
   1  -5 -19 71.6896 6.86294   4
  -1   5  19 70.9854 7.56611   5
   1  -5 -19 72.7733 6.82419   2
  -1   5  18 40.5046 5.79593  11
   1  -5 -18 45.8135 5.67827  12
  -1   5  18 46.0209 6.16824   8
  -1   5  18 41.8241 6.04516   7
  -1   5  18 36.2188 6.44705   1
   1  -5 -18 39.8594 5.82895   4
  -1   5  18 55.7573 6.76616   5
   1  -5 -18 49.1519 5.32160   2
  -1   5  17 79.6368 7.38678  11
   1  -5 -17 91.1382 7.45660  12
  -1   5  17 79.2295 7.73613   8
  -1   5  17 82.7018 7.73347   7
  -1   5  17 107.616 8.73236   1
   1  -5 -17 84.1750 7.23905   4
  -1   5  17 90.6113 7.95483   5
   1  -5 -17 81.5890 7.06042   2
  -1   5  16 27.2083 5.03553  11
  -1   5  16 29.7446 5.24418   8
  -1   5  16 35.4808 5.46128   7
  -1   5  16 23.9377 5.22960   1
   1  -5 -16 24.7347 4.70788   4
  -1   5  16 25.8293 5.34922   5
   1  -5 -16 29.8084 4.42187   2
  -1   5  15 50.5615 6.01721  11
  -1   5  15 54.2186 6.27401   8
  -1   5  15 43.6186 5.89430   7
  -1   5  15 46.4356 6.39232   1
   1  -5 -15 59.6215 5.97844   4
  -1   5  15 65.3394 6.72834   5
   1  -5 -15 67.7961 5.63518   2
  -1   5  14 40.8242 5.46113  11
  -1   5  14 39.4957 5.38561   7
  -1   5  14 31.1669 5.32198   8
  -1   5  14 43.4028 5.78096   1
   1  -5 -14 42.7390 5.22501   4
  -1   5  14 40.0248 5.70259   5
   1  -5 -14 39.6560 4.53827   2
  -1   5  13 66.0514 6.25447  11
  -1   5  13 75.0716 6.51043   7
  -1   5  13 60.0127 6.30690   8
  -1   5  13 70.8696 6.74760   1
   1  -5 -13 60.6090 5.96153   4
  -1   5  13 63.1726 6.71513   5
   1  -5 -13 73.9368 5.94620   2
  -1   5  12 19.7040 4.46029  11
  -1   5  12 21.2770 4.41179   8
  -1   5  12 36.9002 4.91725   7
  -1   5  12 24.4555 4.80185   1
   1  -5 -12 20.2884 3.95975   4
  -1   5  12 18.7982 4.81865   5
   1  -5 -12 25.5634 3.74905   2
   1  -5 -11 91.6697 6.84328   2
  -1   5  11 101.919 7.96959  11
  -1   5  11 97.4046 7.71466   7
  -1   5  11 108.307 7.88738   8
  -1   5  11 105.967 7.94641   1
  -1   5  11 102.891 7.95678   5
   1  -5 -11 112.234 7.72254   4
  -1   5  10 36.3509 5.42975  11
  -1   5  10 55.5015 5.53935   7
  -1   5  10 55.6103 5.39933   8
  -1   5  10 53.4371 5.59357   1
   1  -5 -10 50.3012 5.13862   4
  -1   5  10 47.4417 5.53254   5
   1  -5 -10 40.6692 4.33513   2
  -1   5   9 7.36006 4.40312  11
  -1   5   9 5.30759 3.62853   8
  -1   5   9 3.53000 3.72219   7
  -1   5   9 9.53494 3.87650   1
   1  -5  -9 3.54880 2.62033   2
  -1   5   9 5.47656 3.98725   5
   1  -5  -9 1.02541 3.20120   4
   1  -5  -8 88.4243 6.05091   2
  -1   5   8 87.6245 5.44568   3
  -1   5   8 94.7841 7.39143  11
  -1   5   8 88.6965 7.16220   1
  -1   5   8 95.9269 7.24640   5
   1  -5  -8 99.5556 6.82820   4
   1  -5  -7 456.569 21.6015   2
  -1   5   7 380.230 20.9889   2
  -1   5   7 440.789 21.1039   3
  -1   5   7 446.879 22.5952  11
  -1   5   7 491.675 22.6068   1
  -1   5   7 465.654 22.6059   5
   1  -5  -7 484.121 22.3799   4
  -1   5   6 6.55018 3.96479  11
  -1   5   6-0.33438 3.56851   1
   1  -5  -6 2.13092 2.48555   3
  -1   5   6 1.54618 2.42433   3
   1  -5  -6 3.45028 3.26686   4
  -1   5   6 5.91670 3.83036   5
   1  -5  -6 0.44805 2.42270   2
  -1   5   6-0.18487 1.60550   2
  -1   5   5 1.42315 3.76697  11
   1  -5  -5 2.24163 2.61502   3
  -1   5   5 0.41092 2.57259   3
   1  -5  -5 0.61434 3.27859   4
  -1   5   5 4.82055 3.41188   1
  -1   5   5 1.33948 3.65814   5
   1  -5  -5 2.09084 2.22060   2
  -1   5   5 1.74040 1.67822   2
   1  -5  -4 163.313 9.08095   2
  -1   5   4 164.407 8.79004   2
  -1   5   4 178.841 10.5371  11
  -1   5   4 188.794 9.30290  12
  -1   5   4 181.226 9.47349   3
   1  -5  -4 167.385 9.25082   3
  -1   5   4 167.770 10.1075   1
  -1   5   4 165.012 8.11761   6
  -1   5   4 168.899 10.2068   5
   1  -5  -4 161.499 10.0052   4
   1  -5  -3 2879.45 130.332   2
  -1   5   3 2762.29 130.074   2
  -1   5   3 3098.89 131.591  11
   1  -5  -3 2957.36 130.528   3
  -1   5   3 2869.96 130.656   3
  -1   5   3 2929.88 131.191   1
  -1   5   3 2810.87 129.663   6
   1  -5  -3 2892.12 129.654   6
  -1   5   3 2937.30 131.286   5
   1  -5  -3 2965.04 131.240   4
   1  -5  -2 200.402 10.3857   2
  -1   5   2 189.060 11.6312  11
   1  -5  -2 200.428 10.8190   3
  -1   5   2 192.266 10.9092   3
   1  -5  -2 202.417 11.4892   1
  -1   5   2 216.714 11.4652   1
   1  -5  -2 195.464 10.8359   1
   1  -5  -2 210.673 9.83979   6
  -1   5   2 193.757 9.82196   6
  -1   5   2 208.027 11.3910   5
   1  -5  -2 203.787 10.8663   5
   1  -5  -2 188.605 11.3337   4
   1  -5  -1 18.3882 2.95016   2
  -1   5   1 18.3731 2.20281   2
  -1   5   1 17.7126 4.36268  11
  -1   5   1 18.5368 3.65425   3
   1  -5  -1 17.4398 3.59620   3
   1  -5  -1 15.0858 3.82358   1
   1  -5  -1 24.7617 3.02503   1
  -1   5   1 16.1431 2.28890   6
   1  -5  -1 18.9357 3.06554   5
   1  -5  -1 20.3484 2.20106   6
  -1   5   1 18.9584 3.85445   5
   1  -5  -1 15.0324 3.78124   4
   1  -5   0 2.55096 2.78850   2
  -1   5   0 1.68243 1.58563   2
  -1   5   0 4.50560 3.71500  11
   1  -5   0 0.68677 3.05887   3
  -1   5   0 4.78884 3.37591   3
   1  -5   0 4.24135 2.25000   1
   1  -5   0 2.68151 3.60653   1
  -1   5   0 2.77080 2.05283   6
  -1   5   0-0.27615 3.30146   5
   1  -5   0-0.47829 2.32090   5
   1  -5   0 4.03636 1.93712   6
   1  -5   0 3.40026 3.56029   4
  -1   5  -1 8.07485 1.82492   2
   1  -5   1 10.0245 2.77771   2
  -1   5  -1 7.26119 3.77881  11
   1  -5   1 6.40415 2.57806  11
   1  -5   1 11.1708 3.60070   3
  -1   5  -1 13.3343 3.81245   3
   1  -5   1 14.2381 3.90165   1
   1  -5   1 10.4587 2.47475   1
  -1   5  -1 7.54214 2.47895   6
   1  -5   1 6.13312 2.03948   6
  -1   5  -1 15.4251 3.50897   5
   1  -5   1 10.6764 2.68539   5
   1  -5   1 11.2784 3.91985   4
  -1   5  -2 116.928 6.41532   2
   1  -5   2 117.891 6.69885   2
   1  -5   2 119.185 7.42507  11
  -1   5  -2 106.206 7.97640  11
  -1   5  -2 124.594 8.10924   3
   1  -5   2 122.617 7.67915   3
   1  -5   2 125.132 7.27126   1
   1  -5   2 121.049 7.83461   1
  -1   5  -2 128.244 7.04476   6
   1  -5   2 124.331 6.83999   6
  -1   5  -2 136.538 7.71350   5
   1  -5   2 111.638 7.19187   5
   1  -5   2 114.007 8.23495   4
  -1   5  -3 469.544 22.8616   2
   1  -5   3 503.986 23.0868   2
  -1   5  -3 515.771 24.4902  11
   1  -5   3 481.458 23.9049  11
  -1   5  -3 534.104 24.4719   3
  -1   5  -3 517.842 23.8262   1
   1  -5   3 479.445 24.2559   1
   1  -5   3 465.372 23.5719   1
   1  -5   3 490.788 23.3274   6
  -1   5  -3 512.871 23.5763   6
   1  -5   3 467.398 23.5791   5
  -1   5  -3 509.028 23.8964   5
   1  -5   3 476.949 24.4976   4
  -1   5  -4 25.1823 2.54901   2
   1  -5   4 25.4470 2.62889   2
  -1   5  -4 25.9203 4.14506  11
   1  -5   4 24.7318 3.48536  11
  -1   5  -4 25.9819 4.64196   3
  -1   5  -4 33.9807 3.44827   1
   1  -5   4 22.6749 4.04294   1
  -1   5  -4 22.3681 3.27946   6
   1  -5   4 24.3782 3.04677   6
   1  -5   4 23.1813 2.95093   5
  -1   5  -4 26.5093 3.66748   5
   1  -5   4 28.7274 5.11155   4
  -1   5  -5 0.24468 2.25314   2
   1  -5   5 3.71646 1.94021   2
  -1   5  -5 0.24191 2.46432   1
   1  -5   5 1.26156 3.59899   1
   1  -5   5 3.01821 2.59898  11
  -1   5  -5 0.97524 3.73512   3
  -1   5  -5 3.37962 2.91029   6
   1  -5   5-1.24470 2.30176   6
   1  -5   5 6.17646 2.35723   5
   1  -5   5 2.25216 3.15278   5
   1  -5   5 4.39056 4.28441   4
   1  -5   6 102.664 6.21339   2
  -1   5  -6 107.864 7.05413   1
   1  -5   6 105.400 7.80787   1
   1  -5   6 118.902 7.09223  11
   1  -5   6 133.344 8.60674   8
  -1   5  -6 111.081 7.95069   3
   1  -5   6 120.140 6.93285   6
   1  -5   6 135.688 8.62333   7
  -1   5  -6 118.006 7.34961   6
   1  -5   6 115.450 7.42012   5
   1  -5   6 111.033 6.76376   5
   1  -5   6 117.128 8.65953   4
   1  -5   7 146.926 8.08356   2
   1  -5   7 148.687 9.55228   1
   1  -5   7 159.214 8.77578  11
   1  -5   7 152.407 10.1817   8
  -1   5  -7 159.433 9.99087   3
  -1   5  -7 153.942 9.21904   6
   1  -5   7 163.778 10.3357   7
   1  -5   7 157.849 9.22871   5
   1  -5   7 152.651 8.51085   5
   1  -5   7 172.785 10.6093   4
   1  -5   8 68.0530 4.33116   2
   1  -5   8 53.8831 5.67420   1
   1  -5   8 64.4302 4.80514  11
   1  -5   8 72.7776 6.69875   8
  -1   5  -8 58.9619 6.10312   3
   1  -5   8 79.0092 6.86473   7
  -1   5  -8 60.5868 5.53654   6
   1  -5   8 59.8842 4.37542   5
   1  -5   8 62.3085 5.22336   5
   1  -5   8 58.8436 6.43045   4
   1  -5   9 69.0657 4.50985   2
   1  -5   9 60.0527 6.02823   1
   1  -5   9 69.9516 5.01709  11
   1  -5   9 66.1494 6.85218   8
  -1   5  -9 74.9170 6.43849   3
   1  -5   9 62.2357 6.75788   7
  -1   5  -9 75.2345 6.03948   6
   1  -5   9 65.0934 4.71820   5
   1  -5   9 84.3050 6.97953   4
   1  -5   9 64.0771 5.44137   5
   1  -5  10 28.9053 4.00827   5
   1  -5  10 28.2231 5.40451   4
   1  -5  10 37.3254 5.72023   8
  -1   5 -10 29.8086 5.02497   3
  -1   5 -10 36.9068 4.68320   6
   1  -5  10 34.6732 5.76024   7
   1  -5  10 37.9309 5.04834   1
   1  -5  10 38.1604 3.26885   2
   1  -5  11 76.3516 7.10598   8
  -1   5 -11 56.9587 6.04905   3
   1  -5  11 53.1714 6.76005   7
  -1   5 -11 57.5536 5.70757   6
   1  -5  11 53.7622 5.00689   5
   1  -5  11 46.4331 6.20522   4
   1  -5  11 72.9873 6.30675   1
   1  -5  12 8.26985 5.23810   8
  -1   5 -12 12.1161 4.41416   3
   1  -5  12 9.59656 5.53804   7
  -1   5 -12 7.64670 4.02053   6
   1  -5  12 14.1073 5.03226   4
   1  -5  12 10.2622 3.15627   5
   1  -5  12 13.1239 4.58232   1
   1  -5  13 461.949 21.7341   4
   1  -5  13 347.140 21.4845   8
  -1   5 -13 424.891 21.2906   3
  -1   5 -13 408.509 21.0559   6
   1  -5  13 404.083 21.8170   7
   1  -5  13 392.543 20.2106   5
   1  -5  13 385.388 21.2295   1
   1  -5  14 73.0903 7.66592   8
  -1   5 -14 61.7423 6.57504   3
   1  -5  14 89.3800 7.92472   7
  -1   5 -14 65.6276 6.69327   6
   1  -5  14 65.8016 6.82733   4
   1  -5  14 74.7130 7.37627   1
   1  -5  15 25.2887 6.80378   8
  -1   5 -15 31.8427 5.13113   3
   1  -5  15 16.4186 6.25391   7
  -1   5 -15 35.0732 5.39568   6
   1  -5  15 34.8757 6.11364   4
   1  -5  15 26.1651 5.91246   1
   1  -5  16 240.542 14.7022   7
   1  -5  16 216.720 14.4930   8
  -1   5 -16 188.133 12.6514   3
  -1   5 -16 213.749 12.9899   6
   1  -5  16 188.239 12.8922   4
   1  -5  16 208.743 13.8093   1
   1  -5  17 3.34918 5.99493   8
  -1   5 -17 15.0847 4.96942   3
  -1   5 -17 9.70930 4.75031   6
   1  -5  17 12.7655 6.43993   7
   1  -5  17 13.0174 5.33983   4
   1  -5  17 15.7602 5.95521   1
   1  -5  18 5.21828 6.14551   8
  -1   5 -18 5.13027 4.66044   3
  -1   5 -18 8.10165 5.11876   6
   1  -5  18 14.4181 6.17813   7
   1  -5  18 4.67681 4.88351   4
   1  -5  18 6.88889 5.82508   1
   1  -5  19 33.1141 7.47526   8
  -1   5 -19 26.1929 5.13525   3
  -1   5 -19 25.2531 5.71710   6
   1  -5  19 27.5535 7.45250   7
   1  -5  19 18.3141 5.39638   4
   1  -5  19 42.4378 6.79364   1
   1  -5  20 142.567 11.9619   8
  -1   5 -20 129.729 10.2073   3
   1  -5  20 155.643 11.9838   7
  -1   5 -20 170.628 11.3049   6
   1  -5  20 140.148 10.6140   4
   1  -5  20 136.935 11.9622   1
   1  -5  21-7.78230 6.84667   8
  -1   5 -21 5.92778 4.83496   3
  -1   5 -21-3.97404 5.13906   6
   1  -5  21-1.29231 6.89499   7
   1  -5  21-1.15515 5.22827   4
   1  -5  21-3.56740 6.49384   1
   1  -5  22 69.9491 8.50484   8
  -1   5 -22 48.2546 6.31470   3
   1  -5  22 47.1973 7.09854   4
   1  -5  22 62.2661 8.13342   1
  -1   5 -22 41.7899 6.95917   6
   1  -5  22 38.2103 8.15304   7
   1  -5  23 80.0510 9.38063   8
   1  -5  23 96.2479 8.67329   4
   1  -5  23 79.1583 9.10229   1
   1  -5  23 70.1107 9.34277   7
  -1   5 -23 68.1234 8.15791   6
   1  -5  24-5.04098 7.02579   8
   1  -5  24 1.27731 5.10351   4
   1  -5  24 5.28709 6.34487   1
   1  -5  24-2.15576 6.40789   7
  -1   5 -24 0.62883 5.11890   6
   1  -5  25 4.46572 6.73706   8
   1  -5  25-4.60871 5.43235   4
   1  -5  25 2.73069 6.63931   1
  -1   5 -25-1.29869 5.38140   6
   1  -5  25-4.45729 6.87106   7
  -1   5 -26 74.8506 8.61813   6
   1  -5  26 60.6539 9.08325   7
   1  -5  26 78.0274 8.57030   4
   1  -5  26 79.2289 9.40629   8
  -1   5 -27 44.7064 7.44746   6
   1  -5  27 46.7001 8.23778   7
   1  -5  27 50.2728 7.57094   4
   1  -5  27 46.7759 8.36423   8
  -1   5 -28 4.24205 6.18752   6
   1  -5  28 6.52688 7.46859   7
   1  -5  28 4.08139 6.82676   8
   1  -5  28 4.30434 5.31561   4
   1  -4 -29 69.0989 7.49521  12
  -1   4  29 56.8240 8.30648   7
  -1   4  29 51.2905 7.91290   8
  -1   4  29 57.6773 8.56308   1
   1  -4 -29 60.0671 7.40471   4
   1  -4 -29 55.5371 7.36913   2
  -1   4  29 56.6755 7.96539   4
   1  -4 -28 6.64263 4.80916  12
  -1   4  28-2.23087 5.74293   7
  -1   4  28 4.44764 5.92372   8
  -1   4  28 4.66182 5.97007   1
   1  -4 -28 1.98600 4.68132   4
   1  -4 -28-3.89034 5.00752   2
  -1   4  28-2.81612 5.59951   4
  -1   4  27 6.47413 5.69443   7
  -1   4  27 4.30249 6.04643   8
   1  -4 -27 0.64351 4.41192  12
  -1   4  27 0.75216 5.77988   1
   1  -4 -27 1.88235 4.62083   2
  -1   4  27-1.36407 5.18736   4
  -1   4  26 85.8659 9.34823   8
  -1   4  26 112.533 9.79624   7
   1  -4 -26 99.0265 8.75861  12
  -1   4  26 98.8873 9.62233   1
  -1   4  26 92.2637 9.12194   4
   1  -4 -26 85.4088 8.43270   2
   1  -4 -25 21.0279 5.27118   2
  -1   4  25 14.0271 6.20399   8
  -1   4  25 24.7899 6.35154   7
   1  -4 -25 18.0455 5.00547  12
  -1   4  25 25.9909 6.42556   1
  -1   4  25 14.0819 5.71850   5
  -1   4  25 29.2621 5.91516   4
   1  -4 -24 20.2350 4.66272   2
  -1   4  24 5.16127 5.57454   7
  -1   4  24 20.5824 5.84196   8
   1  -4 -24 12.1776 4.50429  12
  -1   4  24 0.67715 5.63239   1
  -1   4  24 8.92916 5.08433   5
  -1   4  24 5.52045 5.23760   4
   1  -4 -23 160.395 11.1205   2
   1  -4 -23 142.933 10.7670  12
  -1   4  23 152.793 11.5769   8
  -1   4  23 158.855 11.6791   7
  -1   4  23 166.937 12.2566   1
  -1   4  23 180.112 11.8944   5
  -1   4  23 157.040 11.3068   4
   1  -4 -22 33.1369 5.14932   2
   1  -4 -22 30.5987 5.37592  12
  -1   4  22 26.7350 5.79140   7
  -1   4  22 36.1646 6.27178   8
  -1   4  22 36.3854 6.67508   1
   1  -4 -22 21.4265 5.01531   4
  -1   4  22 26.4812 5.94166   5
  -1   4  22 23.2781 5.31498   4
   1  -4 -21 40.1602 5.72057   2
   1  -4 -21 46.8913 5.86611  12
  -1   4  21 50.1408 6.40740   7
  -1   4  21 41.5033 6.16207   8
  -1   4  21 48.8256 6.84257   1
   1  -4 -21 39.6320 5.88731   4
  -1   4  21 37.6437 6.55490   5
  -1   4  21 40.3354 6.18410   4
   1  -4 -20-0.94721 3.80238   2
   1  -4 -20 0.49394 3.69717  12
  -1   4  20-1.09098 4.37955   7
  -1   4  20 2.72178 4.60900   8
  -1   4  20 1.15681 5.03928   1
   1  -4 -20-3.95269 4.09454   4
  -1   4  20 1.58312 4.86354   5
  -1   4  20 2.61387 4.09793   4
   1  -4 -19 202.275 12.6544   2
   1  -4 -19 194.843 12.7160  12
  -1   4  19 221.797 13.4441   7
  -1   4  19 210.402 13.3384   8
  -1   4  19 203.928 13.4135   1
   1  -4 -19 231.228 13.0782   4
  -1   4  19 199.882 13.2523   5
  -1   4  19 220.391 13.2340   4
   1  -4 -18 57.5826 5.73988   2
   1  -4 -18 58.7808 5.89663  12
  -1   4  18 48.1336 6.49769   8
  -1   4  18 45.7049 6.02967   7
  -1   4  18 56.7744 6.69022   1
   1  -4 -18 48.5801 5.65956   4
  -1   4  18 47.2188 6.29954   5
  -1   4  18 59.4487 6.39446   4
   1  -4 -17 110.157 8.03439   2
  -1   4  17 117.459 8.03968  11
   1  -4 -17 113.078 8.09216  12
  -1   4  17 114.090 8.60012   8
  -1   4  17 115.167 8.63029   7
  -1   4  17 104.228 8.71887   1
  -1   4  17 91.1099 8.24059   5
   1  -4 -17 104.684 8.18120   4
  -1   4  17 109.073 8.39963   4
   1  -4 -16 31.3080 4.32439   2
   1  -4 -16 20.5743 4.14014  12
  -1   4  16 31.8769 4.64846  11
  -1   4  16 24.3498 4.92303   8
  -1   4  16 23.4742 4.80207   7
  -1   4  16 27.5505 5.44230   1
   1  -4 -16 28.6463 4.55493   4
  -1   4  16 24.9988 5.04724   5
  -1   4  16 19.6906 4.58849   4
   1  -4 -15 122.380 8.42497   2
  -1   4  15 123.383 9.13685   8
  -1   4  15 130.298 9.27158   7
  -1   4  15 130.773 8.78424  11
   1  -4 -15 142.564 8.96211  12
  -1   4  15 129.596 9.32122   1
  -1   4  15 120.655 9.24195   5
   1  -4 -15 140.065 8.96164   4
   1  -4 -14 127.450 8.18624   2
  -1   4  14 118.282 8.67063   8
  -1   4  14 130.760 8.85840   7
  -1   4  14 123.515 8.53463  11
   1  -4 -14 116.937 8.24631  12
  -1   4  14 138.554 9.19216   1
  -1   4  14 117.217 8.87918   5
   1  -4 -14 124.887 8.42237   4
   1  -4 -13 275.315 15.7277   2
  -1   4  13 329.328 16.4739  11
   1  -4 -13 294.968 16.1204  12
  -1   4  13 298.029 16.4379   8
  -1   4  13 315.053 16.5420   7
  -1   4  13 304.955 16.6814   1
  -1   4  13 290.821 16.4601   5
   1  -4 -13 328.807 16.4373   4
   1  -4 -12 8.71942 3.30859  12
  -1   4  12 4.12615 3.93583  11
  -1   4  12 7.31513 3.65009   7
  -1   4  12 0.73190 3.80350   8
  -1   4  12 7.13969 4.00365   1
   1  -4 -12 6.52301 3.35471   4
  -1   4  12 11.9672 4.20744   5
   1  -4 -12 10.6349 3.10119   2
  -1   4  11 54.5302 5.31526  11
   1  -4 -11 35.5568 4.51068  12
  -1   4  11 57.2234 5.42080   8
  -1   4  11 45.3960 5.10069   7
  -1   4  11 43.6560 5.16225   1
   1  -4 -11 42.4729 4.62375   4
  -1   4  11 43.3256 5.23575   5
   1  -4 -11 40.9283 4.30159   2
   1  -4 -10 5.40569 3.09192  12
  -1   4  10 4.27413 3.56160  11
  -1   4  10 4.92904 3.65882   8
  -1   4  10 4.92726 3.43762   7
  -1   4  10 9.27175 3.89149   1
   1  -4 -10 3.10706 3.03025   4
  -1   4  10 5.52518 1.53664   3
  -1   4  10 1.76952 3.79311   5
   1  -4 -10 5.56416 2.71448   2
  -1   4   9 16.0621 3.98997  11
  -1   4   9 11.2219 3.46744   7
  -1   4   9 11.5421 3.92196   8
  -1   4   9 13.5232 4.00185   1
  -1   4   9 12.4253 1.82715   3
   1  -4  -9 11.2381 3.31836   4
  -1   4   9 12.5134 3.95999   5
  -1   4   9 12.1933 2.15517   2
   1  -4  -9 13.5479 2.72827   2
  -1   4   8 59.3166 5.27631  11
  -1   4   8 52.6089 5.06079   7
  -1   4   8 52.9840 5.13907   8
  -1   4   8 55.4708 5.51484   1
  -1   4   8 59.9281 3.62472   3
   1  -4  -8 56.0747 4.92836   4
   1  -4  -8 54.7835 3.65784   3
  -1   4   8 63.2286 5.60477   5
   1  -4  -8 50.4342 4.31212   2
  -1   4   8 41.1681 3.90601   2
   1  -4  -7 25.7059 3.02135   2
  -1   4   7 25.2785 2.57784   2
   1  -4  -7 22.8814 1.89764   9
  -1   4   7 30.9607 4.57000  11
  -1   4   7 21.4195 3.90557   7
  -1   4   7 24.0074 3.99834   8
  -1   4   7 33.1873 4.47273   1
   1  -4  -7 27.8819 3.49668   1
   1  -4  -7 23.1931 3.35209   4
   1  -4  -7 18.8014 3.53646   5
  -1   4   7 17.6683 4.14253   5
   1  -4  -7 26.1068 3.84144   4
   1  -4  -7 25.1609 2.65189   3
  -1   4   7 24.6866 2.53917   3
   1  -4  -6 22.2363 1.63696   9
  -1   4   6 18.3555 2.40868  12
   1  -4  -6 24.4500 3.91556  11
  -1   4   6 29.0011 4.34831  11
  -1   4   6 24.7951 2.72921   3
  -1   4   6 16.1960 2.86805   4
   1  -4  -6 32.0770 3.92700   4
   1  -4  -6 23.8166 2.71199   3
  -1   4   6 19.9203 3.96119   1
  -1   4   6 24.0062 4.13712   5
   1  -4  -6 26.1193 3.64827   5
  -1   4   6 23.8372 2.48597   2
   1  -4  -6 22.6937 2.96323   2
   1  -4  -5 145.472 7.71122   2
  -1   4   5 138.274 7.66141  12
  -1   4   5 136.649 8.73639  11
   1  -4  -5 149.174 8.51517  11
  -1   4   5 144.413 7.65848   3
   1  -4  -5 140.246 7.52775   3
  -1   4   5 142.069 8.65254   1
   1  -4  -5 135.101 6.57606   6
  -1   4   5 137.989 6.60772   6
  -1   4   5 148.351 8.80542   5
   1  -4  -5 144.494 8.41028   5
  -1   4   5 156.340 8.01045   4
  -1   4   4 33.0245 4.53694  11
  -1   4   4 25.4626 2.94083  12
   1  -4  -4 31.5294 4.11599  11
   1  -4  -4 32.4556 3.96818   4
   1  -4  -4 31.5377 3.23097   3
  -1   4   4 33.7731 3.19436   3
  -1   4   4 31.0027 3.18251   4
  -1   4   4 41.7931 4.26988   1
   1  -4  -4 32.6698 2.05527   6
  -1   4   4 32.5236 2.07701   6
  -1   4   4 29.4710 4.39794   5
   1  -4  -4 29.9466 3.54463   5
  -1   4   4 31.5661 2.74051   2
   1  -4  -4 36.5672 3.12289   2
   1  -4  -3 153.449 7.72364   2
  -1   4   3 140.534 7.44506   2
  -1   4   3 147.308 8.82426  11
   1  -4  -3 141.300 8.44662  11
  -1   4   3 150.446 8.06970   3
   1  -4  -3 137.730 7.85172   3
  -1   4   3 131.473 8.59955   1
  -1   4   3 150.446 7.01445   6
   1  -4  -3 133.124 6.92205   6
  -1   4   3 134.841 8.59056   5
   1  -4  -3 158.050 8.58144   4
   1  -4  -2 31.4466 3.97642  11
  -1   4   2 29.0758 4.22216  11
   1  -4  -2 26.3669 3.16923   3
   1  -4  -2 33.8230 4.03463   4
  -1   4   2 26.0207 3.33085   3
  -1   4   2 28.3971 3.95485   1
   1  -4  -2 28.1022 2.22841   6
  -1   4   2 30.9547 2.34425   6
  -1   4   2 23.2265 4.07294   5
  -1   4   2 21.3447 2.40273   2
   1  -4  -2 30.7980 2.83106   2
  -1   4   1 123.345 6.92412   2
   1  -4  -1 137.765 7.15604   2
  -1   4   1 132.335 8.41166  11
   1  -4  -1 127.444 7.60628   3
  -1   4   1 145.286 7.86764   3
   1  -4  -1 129.725 7.69623   1
   1  -4  -1 134.046 8.21920   1
  -1   4   1 135.631 6.92324   6
   1  -4  -1 139.741 6.88266   6
   1  -4  -1 137.359 7.63954   5
  -1   4   1 136.808 8.16517   5
   1  -4  -1 140.244 8.21218   4
  -1   4   0 46.5738 3.23000   2
   1  -4   0 51.5046 3.64976   2
  -1   4   0 48.3747 5.08824  11
   1  -4   0 54.0564 4.35055   3
  -1   4   0 46.2253 4.55097   3
   1  -4   0 53.7680 4.91681   1
   1  -4   0 50.7374 4.01075   1
  -1   4   0 51.5421 3.52194   6
   1  -4   0 52.6904 3.42802   6
  -1   4   0 50.8801 4.58532   5
   1  -4   0 45.6101 4.10055   5
   1  -4   0 54.1592 4.80277   4
   1  -4   1 924.660 42.6962   2
  -1   4  -1 900.447 42.5459   2
   1  -4   1 969.794 43.4883  11
  -1   4  -1 982.932 43.8107  11
   1  -4   1 925.548 43.3070   3
  -1   4  -1 956.933 43.5738   3
   1  -4   1 887.153 43.5738   1
   1  -4   1 961.854 43.3196   1
  -1   4  -1 950.264 42.8451   6
   1  -4   1 883.448 42.7358   6
   1  -4   1 968.599 43.2997   5
  -1   4  -1 967.633 43.5031   5
   1  -4   1 961.181 43.7544   4
   1  -4   2 28.7263 2.67338   2
  -1   4  -2 28.2196 2.32248   2
  -1   4  -2 32.8931 4.23750  11
   1  -4   2 30.9788 3.50074  11
   1  -4   2 34.5923 3.89004   3
  -1   4  -2 25.2952 4.04049   3
   1  -4   2 32.7727 4.18350   1
  -1   4  -2 29.8022 3.43129   1
   1  -4   2 23.6402 3.15401   1
  -1   4  -2 26.9606 3.15313   6
   1  -4   2 28.2521 3.40039   5
   1  -4   2 25.5199 2.90306   6
  -1   4  -2 30.9636 3.61442   5
   1  -4   2 31.2296 4.31515   4
  -1   4  -3 238.946 11.6341   2
   1  -4   3 241.179 11.7393   2
  -1   4  -3 249.505 12.9273  11
   1  -4   3 233.226 12.6118  11
  -1   4  -3 259.407 13.0696   3
   1  -4   3 241.788 12.6697   3
   1  -4   3 230.656 12.9032   1
  -1   4  -3 253.853 12.5261   1
   1  -4   3 239.796 12.1830   6
  -1   4  -3 240.089 12.2980   6
  -1   4  -3 259.802 12.6124   5
   1  -4   3 247.204 13.1074   4
   1  -4   4 82.3580 4.64906   2
  -1   4  -4 86.7975 4.65074   2
   1  -4   4 86.2056 5.66450  11
   1  -4   4 82.4398 5.88710   3
  -1   4  -4 81.4814 6.22598   3
  -1   4  -4 81.2615 5.60139   1
   1  -4   4 78.8142 6.09237   1
  -1   4  -4 78.7027 5.55979   6
   1  -4   4 79.2814 5.19082   5
  -1   4  -4 77.1412 5.43233   5
   1  -4   4 73.8080 6.47300   4
   1  -4   4 86.7530 5.91669   5
   1  -4   5 177.797 8.60375   2
  -1   4  -5 158.619 8.50437   2
   1  -4   5 166.712 9.97128   1
  -1   4  -5 163.739 9.46010   1
   1  -4   5 175.418 9.36215  11
   1  -4   5 173.563 9.67327   3
  -1   4  -5 172.371 10.0171   3
  -1   4  -5 182.332 9.60782   6
   1  -4   5 171.972 9.16962   5
   1  -4   5 182.500 10.4213   4
   1  -4   5 182.223 9.77385   5
  -1   4  -5 170.149 9.35625   4
  -1   4  -6 0.51123 1.67036   2
   1  -4   6 2.53812 1.66516   2
  -1   4  -6 1.96198 2.54492   1
   1  -4   6 4.68369 3.35491   1
   1  -4   6 3.07975 2.52096  11
   1  -4   6 6.45412 4.41862   8
  -1   4  -6-2.81300 3.70612   3
   1  -4   6 4.06165 3.26073   3
  -1   4  -6 7.17556 3.19971   6
   1  -4   6-2.44133 4.42559   7
   1  -4   6 2.29551 2.18143   5
   1  -4   6-1.39320 2.39948   6
  -1   4  -6 3.40001 2.52635   4
   1  -4   6 0.69778 2.88959   5
   1  -4   6-1.68663 4.23709   4
  -1   4  -7 61.7674 3.87637   2
   1  -4   7 72.4461 4.11758   2
  -1   4  -7 70.6859 4.98850   1
   1  -4   7 64.7418 5.65141   1
   1  -4   7 69.3727 4.66590  11
   1  -4   7 67.0796 6.64459   8
  -1   4  -7 72.5130 5.92822   3
   1  -4   7 73.7169 6.64116   7
  -1   4  -7 64.6875 5.33377   6
   1  -4   7 67.3691 4.87399   6
   1  -4   7 57.8739 4.41428   5
   1  -4   7 61.4144 6.27189   4
  -1   4  -7 61.8136 4.91890   4
   1  -4   7 65.2139 4.94195   5
   1  -4   8 147.398 7.63799   2
  -1   4  -8 131.059 7.42130   2
  -1   4  -8 141.504 8.31327   1
   1  -4   8 139.680 8.99320   1
   1  -4   8 161.456 8.20018  11
   1  -4   8 166.087 10.0009   8
  -1   4  -8 138.070 9.07353   3
  -1   4  -8 137.780 8.82237   6
   1  -4   8 164.452 10.0599   7
   1  -4   8 148.064 7.92864   5
   1  -4   8 151.003 8.51012   5
   1  -4   8 134.475 9.19519   4
  -1   4  -9 601.913 28.5425   2
   1  -4   9 620.861 28.7248   2
   1  -4   9 591.302 29.9344   1
  -1   4  -9 615.061 29.3918   1
   1  -4   9 638.475 29.0655  11
   1  -4   9 531.085 30.0364   8
  -1   4  -9 598.417 29.9169   3
  -1   4  -9 625.269 29.7630   6
   1  -4   9 607.056 30.3185   7
   1  -4   9 611.502 29.3553   5
   1  -4   9 670.141 28.9954   5
   1  -4   9 645.980 30.1292   4
   1  -4  10 28.2663 2.98743   2
   1  -4  10 34.0442 4.74341   1
   1  -4  10 30.3291 3.16659  11
   1  -4  10 44.4460 5.97937   8
  -1   4 -10 25.7080 4.57361   3
   1  -4  10 30.6102 5.73086   7
  -1   4 -10 40.2875 4.52671   6
   1  -4  10 30.9162 3.02619   5
  -1   4 -10 32.1714 3.41426   5
   1  -4  10 46.1610 5.48920   4
   1  -4  10 28.5844 3.77394   5
   1  -4  11 141.438 10.0145   1
   1  -4  11 152.765 10.1474   4
  -1   4 -11 177.023 9.07388   5
   1  -4  11 169.265 10.7426   8
  -1   4 -11 154.161 10.0392   3
  -1   4 -11 164.881 9.91968   6
   1  -4  11 160.118 10.7745   7
   1  -4  11 159.303 9.21791   5
   1  -4  11 177.522 8.78985   5
   1  -4  11 153.297 8.68501   2
   1  -4  12-1.06368 3.06830   5
   1  -4  12 1.08784 3.95030   4
   1  -4  12 1.63437 4.89249   8
  -1   4 -12 0.34670 3.74804   3
  -1   4 -12-4.89677 3.76170   6
   1  -4  12-6.08659 5.24171   7
   1  -4  12 1.88405 2.22191   2
   1  -4  12 2.62463 4.12590   1
   1  -4  13 1.93697 2.92962   5
   1  -4  13 4.55571 4.15710   4
   1  -4  13 0.42790 5.05897   8
  -1   4 -13 1.78660 3.56290   3
   1  -4  13 3.40094 5.11200   7
  -1   4 -13 3.69813 3.76482   6
   1  -4  13 4.11741 2.40239   2
  -1   4 -13-1.56173 2.10570   2
   1  -4  13-1.58025 4.12568   1
   1  -4  14 37.2224 6.41741   8
  -1   4 -14 31.6481 4.97259   3
  -1   4 -14 33.5464 5.24393   6
   1  -4  14 42.3572 6.31629   7
   1  -4  14 31.7409 4.19405   5
   1  -4  14 33.4215 5.21362   4
   1  -4  14 26.2042 5.34372   1
  -1   4 -14 35.8060 3.31239   2
   1  -4  15 14.5592 5.74409   8
  -1   4 -15 9.45253 3.98191   3
   1  -4  15 21.0162 6.05847   7
  -1   4 -15 18.0272 4.47858   6
   1  -4  15 16.8514 3.73010   5
   1  -4  15 10.8247 4.59511   4
   1  -4  15 21.0020 5.14821   1
  -1   4 -15 13.7277 2.56077   2
   1  -4  16 65.3773 7.32998   8
  -1   4 -16 55.5460 5.85561   3
  -1   4 -16 47.7366 5.97483   6
   1  -4  16 52.8055 7.27542   7
   1  -4  16 51.8411 6.10563   4
   1  -4  16 54.2260 7.06088   1
   1  -4  17 4.11468 6.21791   8
  -1   4 -17 15.1384 4.39105   3
  -1   4 -17 11.7136 4.38268   6
   1  -4  17 8.69915 6.13523   7
   1  -4  17 15.4845 4.96193   4
   1  -4  17 7.23294 6.06745   1
   1  -4  18 31.2081 6.88096   8
  -1   4 -18 17.1241 4.58063   3
  -1   4 -18 21.1989 5.23684   6
   1  -4  18 23.0370 6.50222   7
   1  -4  18 20.9296 5.18190   4
   1  -4  18 24.2329 6.48869   1
   1  -4  19 4.49397 5.94981   8
  -1   4 -19 6.25538 3.94300   3
  -1   4 -19 1.47527 4.56880   6
   1  -4  19 0.55969 5.94396   7
   1  -4  19 4.46030 4.49046   4
   1  -4  19 11.6039 6.34542   1
   1  -4  20 192.845 14.2435   8
   1  -4  20 206.831 14.3836   7
  -1   4 -20 213.118 12.6889   3
  -1   4 -20 237.269 13.8331   6
   1  -4  20 199.312 13.3082   4
   1  -4  20 227.291 14.2253   1
   1  -4  21 20.7603 6.86138   8
  -1   4 -21 34.7292 5.17612   3
  -1   4 -21 33.5121 6.01118   6
   1  -4  21 37.7532 7.36240   7
   1  -4  21 41.8763 7.54315   1
   1  -4  21 38.6788 5.98022   4
  -1   4 -22 3.86756 4.85743   6
   1  -4  22 16.4809 6.47542   7
   1  -4  22-4.18187 6.83457   1
   1  -4  22 5.72016 6.20523   8
   1  -4  22 6.13949 4.90679   4
  -1   4 -23 98.5916 8.89268   6
   1  -4  23 101.518 10.0851   7
   1  -4  23 96.8194 10.0406   1
   1  -4  23 94.4425 9.94278   8
   1  -4  23 110.095 9.18762   4
   1  -4  24 13.0266 6.65620   7
  -1   4 -24 30.8159 6.19915   6
   1  -4  24 42.4785 7.99785   1
   1  -4  24 28.8489 7.49102   8
   1  -4  24 37.9320 6.15328   4
   1  -4  25 16.3475 6.87827   7
  -1   4 -25 12.8707 5.63468   6
   1  -4  25 17.3661 6.89286   1
   1  -4  25 24.9163 6.93324   8
   1  -4  25 26.1922 6.01040   4
   1  -4  26 108.275 10.6516   7
  -1   4 -26 115.232 9.57644   6
   1  -4  26 98.0392 10.2881   1
   1  -4  26 100.955 10.2647   8
   1  -4  26 82.5473 8.83803   4
   1  -4  27 88.3801 9.76851   7
  -1   4 -27 61.2775 7.97784   6
   1  -4  27 57.0380 9.08058   1
   1  -4  27 48.7525 8.54514   8
   1  -4  27 71.8651 8.05593   4
   1  -4  28 61.3427 9.17178   7
  -1   4 -28 65.0836 8.42203   6
   1  -4  28 61.7963 8.74833   1
   1  -4  28 52.8133 7.88372   4
   1  -4  28 73.8456 9.57931   8
   1  -4  29 30.0604 7.91068   7
  -1   4 -29 22.0438 6.54175   6
   1  -4  29 31.1053 6.88522   4
   1  -4  29 21.1008 7.41001   8
  -1   3  29 2.26470 5.97539   8
  -1   3  29 6.82195 6.30919   7
   1  -3 -29-5.96981 5.42428  12
  -1   3  29 3.87750 5.64657   1
   1  -3 -29-2.59521 4.80397   2
  -1   3  29-1.42813 5.37358   4
  -1   3  28-2.19033 5.60986   8
  -1   3  28 3.66324 5.88217   7
   1  -3 -28-5.13971 5.06079  12
  -1   3  28 5.25466 5.82635   1
   1  -3 -28 6.91522 4.80563   2
  -1   3  28-6.22145 5.90191   4
  -1   3  27 24.7536 6.81051   7
  -1   3  27 31.6966 6.87178   8
   1  -3 -27 36.0600 6.20342  12
  -1   3  27 43.5186 7.15503   1
   1  -3 -27 42.5230 6.16101   2
  -1   3  27 28.7143 6.08627   4
  -1   3  26 25.8050 6.48566   8
  -1   3  26 49.0957 7.35899   7
   1  -3 -26 34.8171 6.00387  12
  -1   3  26 42.6868 7.40479   1
   1  -3 -26 36.8812 5.61420   2
  -1   3  26 32.2126 6.33415   4
  -1   3  25 1.95926 5.44503   8
  -1   3  25 13.1149 5.76687   7
   1  -3 -25 5.21008 4.08096  12
  -1   3  25 10.8124 5.73040   1
   1  -3 -25 11.2803 4.66420   2
  -1   3  25 2.48154 4.67913   4
  -1   3  24 5.67147 5.13398   7
  -1   3  24-4.39331 5.47194   8
   1  -3 -24 5.57075 4.17486  12
  -1   3  24 6.49662 5.29258   1
  -1   3  24 7.15774 4.63426   4
   1  -3 -24 6.50639 4.12851   2
   1  -3 -23 4.68326 4.21809   2
  -1   3  23-4.81291 5.58495   8
  -1   3  23 6.64490 5.24319   7
   1  -3 -23 3.74633 4.19667  12
  -1   3  23 3.74452 5.37326   1
  -1   3  23 5.84503 4.57532   5
  -1   3  23-2.86414 4.87163   4
   1  -3 -22 252.905 15.2547   2
  -1   3  22 262.650 16.0690   7
  -1   3  22 259.288 15.9702   8
   1  -3 -22 265.361 15.4024  12
  -1   3  22 264.506 16.1693   1
  -1   3  22 271.358 15.7529   5
  -1   3  22 261.852 15.7729   4
   1  -3 -21 59.4805 6.42994   2
  -1   3  21 59.4782 7.15719   8
  -1   3  21 59.7181 6.99944   7
   1  -3 -21 67.8315 6.74089  12
  -1   3  21 57.2687 7.34255   1
  -1   3  21 84.3612 7.32921   5
  -1   3  21 68.8013 7.06023   4
   1  -3 -20 7.71667 3.83508   2
  -1   3  20 6.33236 4.90403   7
  -1   3  20 1.57675 4.79850   8
   1  -3 -20 1.40897 3.59865  12
  -1   3  20 6.02404 5.05329   1
  -1   3  20 7.65231 4.56821   5
  -1   3  20 10.0372 4.66454   4
   1  -3 -19 44.5055 5.31413   2
  -1   3  19 34.5378 5.71893   8
  -1   3  19 44.2250 5.77952   7
   1  -3 -19 34.4996 5.04335  12
  -1   3  19 39.1910 5.92130   1
  -1   3  19 32.6745 5.43012   5
  -1   3  19 33.9833 5.40195   4
   1  -3 -18-1.64096 3.32525   2
  -1   3  18 3.82270 4.22940   7
  -1   3  18 1.90373 3.96216   8
   1  -3 -18-1.70591 3.73119  12
  -1   3  18-0.99351 4.73851   1
  -1   3  18 1.32667 4.00357   5
  -1   3  18 14.1249 4.20011   4
   1  -3 -17 40.8106 4.84883   2
  -1   3  17 43.8159 5.57319   8
  -1   3  17 41.7231 5.53760   7
   1  -3 -17 35.6699 4.80910  12
  -1   3  17 33.0884 5.73732   1
  -1   3  17 33.9420 5.00485   5
  -1   3  17 44.1870 5.30406   4
   1  -3 -16 154.211 10.1185   2
  -1   3  16 173.205 10.8156   7
  -1   3  16 161.941 10.7302   8
   1  -3 -16 177.211 10.4201  12
  -1   3  16 151.743 9.71355  11
  -1   3  16 174.211 10.9938   1
  -1   3  16 173.176 10.7125   5
  -1   3  16 175.947 10.6562   4
   1  -3 -15 98.5558 7.22444   2
  -1   3  15 107.401 7.91173   7
  -1   3  15 119.570 8.13378   8
  -1   3  15 99.2598 7.09472  11
   1  -3 -15 110.243 7.53919  12
  -1   3  15 98.3844 7.98942   1
  -1   3  15 96.0587 7.61963   5
  -1   3  15 101.982 7.76621   4
   1  -3 -14 3.89730 2.95867   2
   1  -3 -14 2.75043 3.14244  12
  -1   3  14 4.96225 3.11419  11
  -1   3  14 7.24430 3.83061   7
  -1   3  14 11.4049 3.95385   8
  -1   3  14 4.42607 4.00546   1
  -1   3  14 1.48627 3.62027   5
  -1   3  14 5.52241 3.56436   4
   1  -3 -13 169.024 10.1453   2
   1  -3 -13 188.442 10.0956  10
  -1   3  13 169.753 10.0944  11
   1  -3 -13 192.478 10.4597  12
  -1   3  13 169.862 10.5963   7
  -1   3  13 176.888 10.7274   8
  -1   3  13 178.837 10.9985   1
   1  -3 -13 173.145 8.89177   6
  -1   3  13 164.440 10.4740   5
  -1   3  13 169.884 10.5175   4
   1  -3 -12 27.4985 3.67790   2
   1  -3 -12 16.4532 3.58651  12
  -1   3  12 16.7029 3.61412  11
   1  -3 -12 11.1952 3.41893  10
  -1   3  12 16.4980 4.04318   7
  -1   3  12 14.7853 4.06902   8
  -1   3  12 16.8357 4.24853   1
   1  -3 -12 13.2992 1.95306   6
  -1   3  12 16.8170 3.91916   5
  -1   3  12 17.0278 3.95211   4
   1  -3 -11 21.8561 3.26573   2
   1  -3 -11 15.9382 1.50824   3
  -1   3  11 10.1054 3.86682   1
  -1   3  11 17.6374 3.48284  11
   1  -3 -11 16.5869 3.33787  12
  -1   3  11 16.3873 3.82068   7
  -1   3  11 16.0547 3.97005   8
   1  -3 -11 22.1739 3.85408   4
   1  -3 -11 16.7881 1.91495   6
  -1   3  11 26.5754 4.20041   5
  -1   3  11 21.2607 3.87440   4
   1  -3 -10-10.2276 2.86018   2
  -1   3  10 0.81095 1.62773   2
  -1   3  10-0.31642 3.74878   1
   1  -3 -10 0.26764 2.84826  12
  -1   3  10 1.05746 3.23133  11
  -1   3  10 2.94805 3.58154   7
  -1   3  10-1.17878 3.71643   8
   1  -3 -10 3.56752 3.01224   4
   1  -3 -10-0.43853 1.25488   3
  -1   3  10 0.69053 1.06973   3
   1  -3 -10 2.09111 1.37436   6
   1  -3 -10 0.09084 1.38881   6
   1  -3 -10 1.04429 3.38466   5
  -1   3  10 2.42617 3.56205   5
  -1   3  10 0.57921 3.28826   4
  -1   3   9 738.099 30.2634   2
   1  -3  -9 652.478 30.4088   2
   1  -3  -9 692.828 30.6858   1
  -1   3   9 638.868 30.9764   1
  -1   3   9 627.428 30.6260  11
   1  -3  -9 629.390 30.5679  12
   1  -3  -9 644.601 30.4718   7
  -1   3   9 611.947 30.7195   7
  -1   3   9 626.028 30.7673   8
   1  -3  -9 646.351 30.4854   8
  -1   3   9 654.908 29.2709   3
   1  -3  -9 616.321 29.2388   3
   1  -3  -9 622.511 29.2450   6
   1  -3  -9 645.468 29.2939   6
   1  -3  -9 647.485 30.6117   5
  -1   3   9 629.156 30.8280   5
   1  -3  -9 639.775 30.6688   4
   1  -3  -9 637.046 30.4094   4
  -1   3   8 181.368 9.57463   2
   1  -3  -8 192.965 9.96024   2
   1  -3  -8 202.762 10.3118   1
  -1   3   8 186.680 10.7361   1
   1  -3  -8 186.360 10.1309  12
  -1   3   8 170.129 10.3521  11
  -1   3   8 187.536 10.5262   8
  -1   3   8 194.904 10.5296   7
   1  -3  -8 205.750 10.2032   7
  -1   3   8 188.881 8.95550   3
   1  -3  -8 174.612 8.90228   3
   1  -3  -8 178.487 8.75212   6
   1  -3  -8 183.246 8.78674   6
  -1   3   8 183.474 10.6954   5
   1  -3  -8 189.924 10.2764   5
   1  -3  -8 183.065 9.92925   4
   1  -3  -8 202.563 10.4234   4
  -1   3   7 315.233 15.0195   2
   1  -3  -7 314.701 15.3030   2
   1  -3  -7 309.267 15.5665   1
  -1   3   7 331.871 15.9912   1
   1  -3  -7 338.591 15.6471  11
   1  -3  -7 322.723 15.5420  12
  -1   3   7 326.491 15.8228  11
  -1   3   7 322.025 15.7880   7
   1  -3  -7 315.297 15.4357   7
  -1   3   7 319.269 15.8128   8
   1  -3  -7 320.817 15.4293   8
   1  -3  -7 305.811 14.4818   3
  -1   3   7 289.847 14.4819   3
   1  -3  -7 300.251 14.1677   6
   1  -3  -7 292.511 14.1887   6
   1  -3  -7 289.507 15.5306   5
  -1   3   7 335.163 16.0452   5
   1  -3  -7 333.362 15.6883   4
   1  -3  -7 313.379 15.3634   4
   1  -3  -6 46.3085 3.83501   2
  -1   3   6 37.6553 3.37402   2
  -1   3   6 58.8316 4.90054   1
   1  -3  -6 45.7374 4.38585   1
  -1   3   6 51.8872 4.69881  11
   1  -3  -6 50.6726 4.41842  11
   1  -3  -6 48.2651 4.09983  12
   1  -3  -6 43.3320 3.98464   7
   1  -3  -6 47.4034 4.12745   8
  -1   3   6 44.1332 4.60552   8
  -1   3   6 51.0900 4.67762   7
   1  -3  -6 55.2474 4.36017   4
  -1   3   6 50.9938 3.26418   3
   1  -3  -6 45.4749 3.05988   3
   1  -3  -6 47.8730 2.56336   6
  -1   3   6 48.8620 4.70158   5
   1  -3  -6 53.8726 4.50149   5
   1  -3  -6 38.0935 4.01641   4
   1  -3  -5 16.3781 2.54128   2
  -1   3   5 11.6970 2.15770   2
  -1   3   5 11.9010 3.77136   1
   1  -3  -5 17.8000 3.24203   1
   1  -3  -5 19.9163 3.40230  11
  -1   3   5 17.0354 2.25209  12
   1  -3  -5 16.2279 1.61226   9
  -1   3   5 19.4956 3.93530  11
   1  -3  -5 15.7519 2.95053   7
   1  -3  -5 18.9368 3.06278   8
  -1   3   5 16.5977 3.34575   7
  -1   3   5 15.9943 3.49675   8
   1  -3  -5 17.8339 2.14225   3
  -1   3   5 19.2560 2.69509   4
  -1   3   5 16.9231 2.28864   3
   1  -3  -5 17.2182 3.10748   4
   1  -3  -5 15.9619 1.31204   6
  -1   3   5 14.8672 1.37487   6
  -1   3   5 16.4435 3.59224   5
   1  -3  -5 19.5256 3.38694   5
   1  -3  -5 16.8558 3.03711   4
  -1   3   4 1.93637 3.23933   1
   1  -3  -4 1.76234 0.96034   9
  -1   3   4 5.34378 3.47043  11
  -1   3   4 1.65803 1.70173  12
   1  -3  -4 1.18766 3.02757  11
   1  -3  -4 4.28722 2.58799   8
   1  -3  -4 3.03359 2.53659   7
   1  -3  -4 0.95320 2.67310   4
   1  -3  -4 3.02269 1.97895   3
  -1   3   4 3.69891 2.12672   3
   1  -3  -4 1.61941 1.01852   6
  -1   3   4 1.39678 1.04922   6
   1  -3  -4 2.53791 2.81993   5
  -1   3   4 4.59834 3.25264   5
  -1   3   4 1.57136 1.65424   2
   1  -3  -4 1.89102 1.99393   2
   1  -3  -3 132.987 6.95010   2
  -1   3   3 130.041 6.86874   2
  -1   3   3 127.831 7.88813   1
  -1   3   3 140.521 8.06129  11
   1  -3  -3 141.833 7.83630  11
  -1   3   3 142.975 7.16302  12
   1  -3  -3 143.270 7.49541   8
   1  -3  -3 129.201 7.37268   7
   1  -3  -3 125.670 7.05711   3
  -1   3   3 141.661 7.28124   3
  -1   3   3 125.263 6.38722   6
   1  -3  -3 132.304 6.35459   6
   1  -3  -3 136.506 7.60596   5
  -1   3   3 126.156 7.86169   5
   1  -3  -3 127.834 7.60346   4
  -1   3   2 25.4308 3.72678   1
  -1   3   2 26.3580 3.78519  11
   1  -3  -2 33.8521 3.64577  11
   1  -3  -2 37.7749 3.29607   8
   1  -3  -2 33.1757 3.27096   7
   1  -3  -2 24.4108 3.03958   3
  -1   3   2 29.7980 3.12744   3
   1  -3  -2 25.9044 3.38871   4
  -1   3   2 31.5760 2.20529   6
   1  -3  -2 27.8014 2.07089   6
  -1   3   2 21.5754 3.71821   5
  -1   3   2 26.9369 2.38934   2
   1  -3  -2 27.8261 2.53965   2
  -1   3   1 70.7014 4.00844   2
   1  -3  -1 70.8892 4.16040   2
  -1   3   1 78.5368 5.56432  11
   1  -3  -1 69.6093 5.05389  11
  -1   3   1 69.9815 4.93328   3
   1  -3  -1 66.7234 4.69299   3
   1  -3  -1 75.0835 5.32020   1
  -1   3   1 72.1333 5.22115   1
  -1   3   1 76.3786 4.05588   6
   1  -3  -1 73.3387 4.00381   6
  -1   3   1 60.1158 5.15516   5
   1  -3  -1 76.8676 5.22384   4
  -1   3   0 2.40681 3.14442  11
  -1   3   0 0.32751 2.64785   3
   1  -3   0-4.62074 2.69091   3
   1  -3   0 1.65972 2.99557   4
   1  -3   0-0.96106 3.14356   1
  -1   3   0-0.58375 1.89538   6
   1  -3   0 0.45248 1.73053   6
  -1   3   0 1.59352 2.88594   5
   1  -3   0-0.42392 1.56421   2
  -1   3   0-0.07431 1.31525   2
  -1   3  -1 133.241 6.45160   2
   1  -3   1 137.911 6.65307   2
  -1   3  -1 129.628 7.77685  11
  -1   3  -1 133.193 7.59183   3
   1  -3   1 123.925 7.34093   3
   1  -3   1 124.109 7.67802   1
   1  -3   1 131.200 6.87449   6
  -1   3  -1 132.877 6.83917   6
   1  -3   1 123.405 7.15939   5
  -1   3  -1 130.672 7.45930   5
   1  -3   1 127.996 7.65159   4
  -1   3  -2 26.5445 2.04772   2
   1  -3   2 27.4613 2.26522   2
  -1   3  -2 24.2913 3.66680  11
   1  -3   2 33.4801 3.30807  11
   1  -3   2 21.6994 3.25189   3
  -1   3  -2 22.3482 2.93240   4
  -1   3  -2 24.9751 3.74864   3
  -1   3  -2 22.2737 3.30226   1
   1  -3   2 31.7327 3.82765   1
   1  -3   2 28.1285 2.79259   6
  -1   3  -2 29.2078 2.89080   6
  -1   3  -2 24.5191 3.32323   5
   1  -3   2 27.9037 3.02691   5
   1  -3   2 30.5676 3.87402   4
   1  -3   3 115.181 5.93131   2
  -1   3  -3 121.405 5.94797   2
   1  -3   3 119.976 6.93480  11
   1  -3   3 119.779 7.04918   3
  -1   3  -3 122.779 7.28083   3
   1  -3   3 124.301 7.20456   1
  -1   3  -3 107.798 6.84171   1
   1  -3   3 116.842 6.56985   6
  -1   3  -3 109.886 6.68123   6
   1  -3   3 121.275 6.66393   5
  -1   3  -3 112.320 6.74541   5
  -1   3  -3 130.888 6.87493   4
   1  -3   3 133.796 7.22920   5
   1  -3   3 114.957 7.34036   4
  -1   3  -4 40.5793 2.56988   2
   1  -3   4 34.0412 2.52390   2
   1  -3   4 47.4120 4.37326   1
  -1   3  -4 37.1372 3.69243   1
   1  -3   4 40.8191 3.73194  11
   1  -3   4 36.2645 3.80891   3
  -1   3  -4 42.6929 4.32972   3
   1  -3   4 39.7013 3.47228   6
  -1   3  -4 40.2768 3.60708   6
   1  -3   4 37.7323 3.30580   5
   1  -3   4 38.3158 4.31923   4
  -1   3  -4 29.7369 3.43477   4
   1  -3   4 37.4701 4.00328   5
   1  -3   5 25.9140 2.10384   2
  -1   3  -5 21.3943 1.95380   2
  -1   3  -5 23.2856 3.11508   1
   1  -3   5 17.5362 3.61412   1
   1  -3   5 19.6681 3.11924  11
   1  -3   5 20.4738 4.26607   8
  -1   3  -5 24.5075 3.79399   3
   1  -3   5 15.2454 3.02155   3
  -1   3  -5 23.0214 3.39547   6
   1  -3   5 36.1681 4.63240   7
   1  -3   5 25.2588 2.78526   5
   1  -3   5 19.7487 2.92717   6
  -1   3  -5 17.9487 2.84507   4
   1  -3   5 23.2467 3.93616   4
   1  -3   5 24.5483 3.24204   5
  -1   3  -6 4.47873 1.55234   2
   1  -3   6 5.77326 1.67384   2
  -1   3  -6 6.17255 2.76446   1
   1  -3   6 3.71847 3.13650   1
   1  -3   6 3.10417 2.23165  11
   1  -3   6 12.0918 4.02676   8
  -1   3  -6 0.45502 3.36624   3
   1  -3   6 7.51447 4.01810   7
  -1   3  -6 2.01461 2.85678   6
   1  -3   6 5.46222 2.62827   6
   1  -3   6 3.68311 2.03379   5
  -1   3  -6 3.56394 2.57187   4
   1  -3   6 5.92755 3.04145   5
   1  -3   6 6.65991 3.58324   4
  -1   3  -7 12.0430 1.84855   2
   1  -3   7 13.9680 2.05575   2
  -1   3  -7 15.1430 2.98405   1
   1  -3   7 8.69333 3.62109   1
   1  -3   7 13.9095 2.70928  11
   1  -3   7 8.83369 4.16876   8
  -1   3  -7 12.1472 3.50065   3
   1  -3   7 13.8674 4.36954   7
  -1   3  -7 6.38358 3.25163   6
   1  -3   7 14.0446 2.49704   5
   1  -3   7 11.4246 2.83119   6
   1  -3   7 20.8029 3.19194   5
  -1   3  -7 13.1795 2.72114   5
   1  -3   7 12.6587 3.98996   4
  -1   3  -7 10.7050 3.03016   4
   1  -3   8 12.8967 2.18025   2
  -1   3  -8 12.8487 1.97249   2
   1  -3   8 9.83564 3.87387   1
  -1   3  -8 14.7348 2.97466   1
   1  -3   8 17.6372 2.62355  11
   1  -3   8 13.9686 4.71661   8
   1  -3   8 12.9932 2.75078   3
  -1   3  -8 14.4313 3.69829   3
   1  -3   8 23.2998 4.95829   7
  -1   3  -8 17.4749 3.67633   6
   1  -3   8 6.34526 2.89200   6
   1  -3   8 14.6357 3.00835   5
  -1   3  -8 10.8071 2.55851   5
   1  -3   8 12.4085 3.87534   4
  -1   3  -8 15.8972 3.13456   4
  -1   3  -9 46.2677 3.19744   2
   1  -3   9 45.0243 3.43156   2
   1  -3   9 48.4039 4.99867   1
  -1   3  -9 43.8437 4.15506   1
   1  -3   9 52.9665 3.72522  11
   1  -3   9 44.2975 5.92241   8
  -1   3  -9 29.8477 4.48785   8
  -1   3  -9 37.6213 4.55791   3
   1  -3   9 43.8428 4.30959   3
  -1   3  -9 30.6278 4.45830   7
  -1   3  -9 48.8527 4.86883   6
   1  -3   9 36.5261 5.77802   7
   1  -3   9 42.8175 4.01660   6
  -1   3  -9 35.8885 4.51194   4
  -1   3  -9 48.2037 3.88854   5
   1  -3   9 44.3663 3.98794   5
   1  -3   9 38.4757 4.86811   4
  -1   3 -10 30.3878 2.71650   2
   1  -3  10 26.9120 2.98966   2
  -1   3 -10 26.2398 3.67102   1
   1  -3  10 17.0529 4.34579   1
   1  -3  10 27.9652 2.88342  11
   1  -3  10 17.4352 5.29355   8
  -1   3 -10 24.9461 4.07150   8
   1  -3  10 21.4936 3.65509   3
  -1   3 -10 33.4880 4.37259   3
  -1   3 -10 30.5094 4.08598   7
   1  -3  10 25.0113 5.37559   7
  -1   3 -10 25.8290 4.19851   6
   1  -3  10 35.5281 3.67534   6
   1  -3  10 23.2502 4.43886   4
  -1   3 -10 26.3909 3.17699   5
  -1   3 -10 26.1825 3.87990   4
   1  -3  10 26.9857 3.48194   5
  -1   3 -11 147.758 7.96659   2
   1  -3  11 143.792 8.25433   2
   1  -3  11 158.854 9.87420   1
  -1   3 -11 180.094 9.04863   1
   1  -3  11 147.490 7.99027  11
   1  -3  11 157.153 8.27813  10
   1  -3  11 142.104 10.0913   8
   1  -3  11 151.393 10.2035   7
   1  -3  11 138.059 8.80700   3
  -1   3 -11 159.957 9.27003   3
  -1   3 -11 150.954 9.35457   6
   1  -3  11 155.969 8.81036   5
  -1   3 -11 157.533 8.39300   5
  -1   3 -11 123.904 8.69361   4
   1  -3  11 165.972 9.60653   4
  -1   3 -12 0.35415 2.00641   2
   1  -3  12 1.73044 4.31493   1
   1  -3  12 0.18131 2.08778  10
   1  -3  12 4.72119 5.50220   8
  -1   3 -12 0.87312 3.41122   3
   1  -3  12-0.25130 3.11500   3
  -1   3 -12 0.63345 3.51144   6
   1  -3  12 3.61081 5.42733   7
   1  -3  12 1.24278 2.81595   5
  -1   3 -12 2.48685 2.41320   5
   1  -3  12 1.89839 3.74884   4
  -1   3 -12 1.22834 1.81261   2
  -1   3 -13 265.294 14.2686   2
  -1   3 -13 312.428 14.4702   2
   1  -3  13 303.765 16.1402   1
   1  -3  13 288.080 14.2822  10
   1  -3  13 278.411 16.0234   8
   1  -3  13 308.247 16.2878   7
  -1   3 -13 296.062 15.3171   3
  -1   3 -13 266.125 15.4154   6
   1  -3  13 276.796 14.9593   5
  -1   3 -13 311.115 14.6911   5
   1  -3  13 277.612 15.6527   4
   1  -3  14 194.244 12.1061   1
   1  -3  14 192.258 11.6730   4
   1  -3  14 190.749 12.3106   8
   1  -3  14 202.695 12.2999   7
  -1   3 -14 197.117 11.4931   3
  -1   3 -14 199.499 11.6745   6
   1  -3  14 209.799 11.2055   5
  -1   3 -14 198.640 10.4767   2
   1  -3  15 4.12532 4.01623   4
   1  -3  15 0.85948 4.76729   8
  -1   3 -15 4.50066 3.62879   3
  -1   3 -15 7.14849 3.95436   6
   1  -3  15 2.99298 4.94781   7
   1  -3  15 2.33799 3.39198   5
  -1   3 -15 3.46024 2.28583   2
   1  -3  15 8.69548 5.11502   1
   1  -3  16 15.4490 4.26602   4
   1  -3  16 17.2395 5.36574   8
  -1   3 -16 16.8742 3.86841   3
  -1   3 -16 23.3430 4.60146   6
   1  -3  16 17.6175 5.72097   7
   1  -3  16 18.1430 4.13506   5
  -1   3 -16 14.1746 2.70222   2
   1  -3  16 8.30306 5.33646   1
   1  -3  17 142.364 10.1489   1
   1  -3  17 140.910 9.47065   4
   1  -3  17 132.833 10.2192   7
   1  -3  17 151.468 10.4750   8
  -1   3 -17 141.293 8.86439   3
  -1   3 -17 131.395 9.38446   6
   1  -3  17 139.077 8.96868   5
  -1   3 -17 128.186 8.01569   2
   1  -3  18 99.9678 8.02399   4
   1  -3  18 94.4822 8.89386   8
  -1   3 -18 108.802 7.40187   3
   1  -3  18 85.6660 8.80434   7
  -1   3 -18 91.5677 7.87797   6
  -1   3 -18 106.471 6.63794   2
   1  -3  18 97.8672 8.88142   1
   1  -3  19 47.3831 5.92870   4
   1  -3  19 50.1272 7.24441   8
  -1   3 -19 46.5622 5.28599   3
   1  -3  19 48.4132 7.19189   7
  -1   3 -19 48.8316 6.04554   6
  -1   3 -19 45.9462 4.42401   2
   1  -3  19 60.5405 7.97602   1
   1  -3  20 101.684 8.35257   4
   1  -3  20 101.715 9.56385   8
  -1   3 -20 110.038 7.87951   3
   1  -3  20 99.8481 9.37445   7
  -1   3 -20 104.643 8.63392   6
  -1   3 -20 110.753 7.19442   2
   1  -3  20 108.786 9.84713   1
  -1   3 -21 11.9069 4.88486   6
   1  -3  21 7.50963 5.81866   7
   1  -3  21 7.25163 5.91302   1
   1  -3  21 14.4678 6.13272   8
   1  -3  21 16.1327 4.61109   4
   1  -3  22 115.857 9.86365   7
  -1   3 -22 106.394 8.97631   6
   1  -3  22 94.9047 9.62486   1
   1  -3  22 102.743 9.76375   8
   1  -3  22 94.2752 8.53967   4
  -1   3 -23 82.1242 8.17215   6
   1  -3  23 74.9612 8.74772   7
   1  -3  23 74.6049 9.22782   1
   1  -3  23 80.0320 8.95329   8
   1  -3  23 80.6962 7.72392   4
   1  -3  24 26.9388 6.93511   7
  -1   3 -24 21.6811 5.57425   6
   1  -3  24 29.7005 7.55610   1
   1  -3  24 22.3483 6.91898   8
   1  -3  24 27.4180 5.58213   4
   1  -3  25-2.05048 6.54296   7
  -1   3 -25 3.45539 5.15816   6
   1  -3  25 1.96796 6.11252   1
   1  -3  25 10.9335 6.32287   8
   1  -3  25 5.93281 4.85489   4
  -1   3 -26 23.2307 5.96457   6
   1  -3  26 14.9063 6.61414   7
   1  -3  26 17.7033 6.77610   1
   1  -3  26 26.9427 7.26189   8
   1  -3  26 25.2925 5.80799   4
  -1   3 -27 11.0517 5.75199   6
   1  -3  27 14.7195 6.92995   7
   1  -3  27 8.46428 6.77796   1
   1  -3  27 10.2884 6.70487   8
   1  -3  27 23.0168 5.94569   4
  -1   3 -28 68.3809 8.07515   6
   1  -3  28 65.6077 8.78611   7
   1  -3  28 67.1977 8.90183   1
   1  -3  28 67.0326 9.04905   8
   1  -3  28 69.4010 7.92894   4
   1  -3  29 33.0988 7.69991   7
  -1   3 -29 30.6089 6.62804   6
   1  -3  29 39.1710 7.60465   1
   1  -3  29 47.9892 8.13500   8
   1  -3  29 38.9467 6.83151   4
   1  -3  30 13.0016 6.94461   7
  -1   3 -30 12.0420 5.88276   6
   1  -3  30 9.30559 6.62792   1
   1  -3  30-2.82010 5.50806   4
   1  -3  30 8.11058 6.81619   8
  -1   2  30 126.909 11.3893   8
  -1   2  30 137.618 11.2393   7
   1  -2 -30 112.823 9.93186  12
  -1   2  30 120.514 10.9604   1
   1  -2 -30 114.278 10.0206   2
  -1   2  30 96.2861 10.1288   4
  -1   2  29 33.8341 7.33320   7
  -1   2  29 35.9190 7.57243   8
   1  -2 -29 32.1783 5.79931  12
  -1   2  29 30.1008 6.80874   1
   1  -2 -29 40.2902 6.00978   2
  -1   2  29 49.4533 7.29424   4
  -1   2  28 45.7438 7.47831   7
  -1   2  28 39.0245 7.38128   8
   1  -2 -28 38.0173 6.00938  12
  -1   2  28 34.1755 7.00504   1
   1  -2 -28 46.8686 6.42457   2
  -1   2  28 26.6771 6.15122   4
  -1   2  27 2.79174 5.92741   8
  -1   2  27 11.9160 6.02690   7
   1  -2 -27 16.8645 5.12056  12
  -1   2  27 4.20752 5.29725   1
   1  -2 -27 15.8671 4.89199   2
  -1   2  27 7.92268 5.11963   4
  -1   2  26 49.2442 7.12415   7
  -1   2  26 35.6001 6.62035   8
   1  -2 -26 41.2010 6.13866  12
  -1   2  26 41.9723 6.77077   1
   1  -2 -26 49.2968 6.16693   2
  -1   2  26 37.4986 6.35200   4
  -1   2  25 52.8977 7.32596   8
  -1   2  25 57.6588 7.43965   7
   1  -2 -25 50.2872 6.30104  12
  -1   2  25 50.1143 7.22760   1
   1  -2 -25 47.9541 6.20960   2
  -1   2  25 51.3470 6.85045   4
  -1   2  24 56.5017 7.34804   7
  -1   2  24 79.1362 7.86791   8
   1  -2 -24 73.0637 7.05274  12
  -1   2  24 58.6875 7.64727   1
   1  -2 -24 71.7043 6.85776   2
  -1   2  24 71.5582 7.49948   4
  -1   2  23 4.15881 5.21875   7
  -1   2  23 4.14118 5.27716   8
   1  -2 -23 6.18187 4.19568  12
  -1   2  23 2.99053 4.87064   1
  -1   2  23 1.68525 4.49093   4
   1  -2 -23-0.50187 4.12455   2
   1  -2 -22 211.565 13.6904   2
  -1   2  22 232.688 14.7197   7
  -1   2  22 236.222 14.6885   8
   1  -2 -22 244.992 14.2208  12
  -1   2  22 239.008 14.8747   1
  -1   2  22 234.293 14.0129   5
  -1   2  22 234.253 14.4396   4
   1  -2 -21 447.488 23.7036   2
  -1   2  21 488.449 24.7017   7
  -1   2  21 439.526 24.3339   8
   1  -2 -21 443.257 23.8113  12
  -1   2  21 477.493 24.6467   1
  -1   2  21 462.743 23.8618   5
  -1   2  21 452.543 24.1531   4
   1  -2 -20 94.2606 7.07170   2
  -1   2  20 67.6395 7.31778   8
  -1   2  20 80.7904 7.60842   7
   1  -2 -20 82.1620 6.89062  12
  -1   2  20 79.4941 7.70882   1
  -1   2  20 71.8354 6.97071   5
  -1   2  20 70.9445 7.10499   4
   1  -2 -19 6.22183 3.53350   2
  -1   2  19 3.41989 4.52396   7
  -1   2  19-1.45949 4.53649   8
   1  -2 -19 6.83391 3.38787  12
  -1   2  19 5.92685 4.47594   1
  -1   2  19 6.63429 4.03845   5
  -1   2  19 6.04441 4.16762   4
   1  -2 -18 14.9410 3.87884   2
   1  -2 -18 5.26970 3.45145  12
  -1   2  18 16.6568 4.73119   7
  -1   2  18 17.9692 4.47499   8
  -1   2  18 16.3968 4.70600   1
  -1   2  18 12.2915 4.01834   5
  -1   2  18 11.9087 4.39499   4
   1  -2 -17 231.584 12.8211   2
   1  -2 -17 229.130 12.9307  12
  -1   2  17 222.095 13.3984   8
  -1   2  17 220.404 13.3890   7
  -1   2  17 227.095 13.3986   1
   1  -2 -17 232.748 11.9155   6
  -1   2  17 206.244 12.7506   5
  -1   2  17 212.844 13.0905   4
   1  -2 -16 149.279 9.07756   2
   1  -2 -16 138.462 9.05799  12
  -1   2  16 156.798 9.75478   8
  -1   2  16 144.677 9.51324   7
  -1   2  16 142.826 9.64332   1
   1  -2 -16 128.172 8.04661   6
  -1   2  16 148.450 9.24443   5
  -1   2  16 133.921 9.34486   4
   1  -2 -15 548.689 24.8403   2
  -1   2  15 499.003 23.9701  11
   1  -2 -15 492.530 24.7801  12
  -1   2  15 493.253 25.0699   7
  -1   2  15 503.935 25.0979   8
  -1   2  15 499.275 25.1753   1
   1  -2 -15 491.215 23.7827   6
  -1   2  15 457.084 24.6150   5
  -1   2  15 494.715 24.9653   4
   1  -2 -14 4.01162 2.89446   2
  -1   2  14-4.32852 3.73556   8
  -1   2  14 3.26091 3.82532   7
  -1   2  14-0.22698 2.65477  11
   1  -2 -14 1.28195 3.06718  12
  -1   2  14-3.32891 3.75445   1
   1  -2 -14 1.90295 2.07366   6
  -1   2  14-1.29872 3.57312   5
  -1   2  14 5.90578 3.42166   4
   1  -2 -13 2.01470 2.85235   2
   1  -2 -13 1.79989 2.99108  12
   1  -2 -13 0.61444 3.00390  10
  -1   2  13 2.42896 2.58822  11
  -1   2  13 4.40163 3.84461   7
  -1   2  13 0.33704 3.56798   8
  -1   2  13 2.77430 3.61142   1
   1  -2 -13 0.34753 2.05023   6
  -1   2  13-0.16237 1.78279   6
  -1   2  13 0.30725 3.52936   5
   1  -2 -13-5.22363 3.56946   5
  -1   2  13 7.48129 3.64131   4
   1  -2 -12 9.88840 3.19319   2
  -1   2  12 13.6203 3.80676   1
  -1   2  12 13.5086 2.91997  11
   1  -2 -12 12.9758 3.19985  10
   1  -2 -12 18.7488 3.44348  12
  -1   2  12 10.9574 3.78850   8
  -1   2  12 10.0655 3.93688   7
   1  -2 -12 12.9412 1.28209   3
   1  -2 -12 9.71684 3.65393   5
  -1   2  12 12.1287 3.42846   5
   1  -2 -12 12.1196 2.26618   6
  -1   2  12 11.5907 2.10962   6
  -1   2  12 5.15094 3.57762   4
   1  -2 -11 610.883 26.4937   2
   1  -2 -11 595.678 26.5993   1
  -1   2  11 605.287 27.0117   1
  -1   2  11 550.329 26.0375  11
   1  -2 -11 609.856 26.6431  12
   1  -2 -11 594.835 26.0986  10
  -1   2  11 551.537 26.7572   7
   1  -2 -11 592.491 26.4189   7
  -1   2  11 597.778 26.9133   8
   1  -2 -11 609.643 26.4703   8
   1  -2 -11 534.870 24.7949   3
   1  -2 -11 527.931 24.8356   3
   1  -2 -11 565.683 25.5827   6
  -1   2  11 607.885 26.7238   5
   1  -2 -11 591.495 26.3916   5
  -1   2  11 565.520 26.6898   4
   1  -2 -11 582.117 26.3396   4
   1  -2 -10 0.22685 2.68184   2
  -1   2  10 1.95922 3.70581   1
   1  -2 -10-1.93287 3.14912   1
  -1   2  10 2.21302 2.94211  11
   1  -2 -10-0.48170 2.82267  12
  -1   2  10 0.26941 3.48021   7
  -1   2  10-0.26837 3.52879   8
   1  -2 -10-1.83652 2.90054   8
   1  -2 -10 0.14011 1.00916   3
   1  -2 -10 0.37269 1.10035   3
   1  -2 -10-0.23046 2.83953   7
  -1   2  10 0.24142 1.56774   6
  -1   2  10-2.03884 3.17726   5
   1  -2 -10 0.25082 1.56048   6
   1  -2 -10-1.57332 3.13525   5
   1  -2 -10 2.46288 2.35087   4
  -1   2  10-0.26098 3.19643   4
   1  -2  -9 1456.11 58.9370   2
  -1   2   9 1380.34 59.2494   1
   1  -2  -9 1424.55 59.0070   1
  -1   2   9 1332.25 58.6817  11
   1  -2  -9 1440.76 59.0161  12
  -1   2   9 1376.47 59.1818   8
  -1   2   9 1316.43 59.0969   7
   1  -2  -9 1377.76 58.9007   8
   1  -2  -9 1414.68 58.9428   7
   1  -2  -9 1099.48 57.5856   3
   1  -2  -9 1306.98 57.5853   3
   1  -2  -9 1408.02 58.0845   6
   1  -2  -9 1359.30 58.8683   5
  -1   2   9 1379.18 59.0729   5
   1  -2  -9 1416.06 58.8664   4
  -1   2   9 1360.96 59.0823   4
   1  -2  -8 146.663 8.24400   2
  -1   2   8 137.180 7.88254   2
  -1   2   8 147.155 8.80645   1
   1  -2  -8 155.580 8.60295   1
  -1   2   8 150.101 8.41574  11
   1  -2  -8 149.359 8.45467  12
  -1   2   8 159.429 8.85927   8
   1  -2  -8 153.777 8.43710   8
  -1   2   8 139.892 8.65548   7
   1  -2  -8 161.749 8.48459   7
  -1   2   8 153.376 7.18498   3
   1  -2  -8 142.937 7.14854   3
   1  -2  -8 155.853 7.49923   6
   1  -2  -8 156.221 8.54210   5
  -1   2   8 142.148 7.41210   6
  -1   2   8 149.222 8.67703   5
  -1   2   8 160.946 8.78619   4
   1  -2  -8 148.906 8.45113   4
   1  -2  -7 12.9529 2.74782   2
  -1   2   7 16.0535 2.19749   2
   1  -2  -7 12.6526 3.03907   1
  -1   2   7 14.1181 3.63273   1
  -1   2   7 10.6863 3.06725  11
   1  -2  -7 15.7978 2.87836  12
   1  -2  -7 14.7694 2.85550  11
  -1   2   7 11.3890 3.29305   7
   1  -2  -7 13.2141 2.98316   8
  -1   2   7 16.3434 3.52462   8
   1  -2  -7 10.6889 2.90491   7
   1  -2  -7 13.7272 1.55780   3
  -1   2   7 13.4920 1.58542   3
   1  -2  -7 13.5417 1.72566   6
  -1   2   7 10.5066 1.66510   6
   1  -2  -7 14.9526 1.77422   6
  -1   2   7 13.2979 3.56151   5
   1  -2  -7 12.9658 3.13749   5
  -1   2   7 12.2184 3.16616   4
   1  -2  -7 12.9419 2.86366   4
  -1   2   6 26.9059 3.02530   2
   1  -2  -6 38.8406 3.30767   2
   1  -2  -6 38.8455 3.87645   1
  -1   2   6 33.4284 4.08928   1
  -1   2   6 34.4133 3.87133  11
   1  -2  -6 33.2195 3.47890  12
   1  -2  -6 36.5361 3.64677  11
  -1   2   6 34.1996 3.94302   8
   1  -2  -6 38.6874 3.65735   8
   1  -2  -6 41.9177 3.70837   7
  -1   2   6 31.9282 3.83479   7
  -1   2   6 35.8911 2.45430   3
   1  -2  -6 36.9425 3.69240   4
   1  -2  -6 36.4975 2.42376   3
   1  -2  -6 38.1114 2.40348   6
   1  -2  -6 32.6024 2.42692   6
  -1   2   6 32.9718 4.09446   5
   1  -2  -6 39.8360 3.83987   5
   1  -2  -6 39.0886 3.51598   4
  -1   2   6 41.1777 3.82701   4
  -1   2   5 30.3519 3.10639   2
   1  -2  -5 44.3982 3.21283   2
   1  -2  -5 39.8171 3.80156   1
  -1   2   5 45.1600 4.09115   1
  -1   2   5 39.3997 4.06958  11
   1  -2  -5 37.3120 3.84279  11
   1  -2  -5 39.8190 3.49122  12
   1  -2  -5 38.4698 3.76504   8
  -1   2   5 37.8483 3.97980   8
  -1   2   5 39.8842 3.94959   7
   1  -2  -5 41.6957 3.68419   7
   1  -2  -5 41.7556 2.71142   3
   1  -2  -5 35.0513 3.66112   4
  -1   2   5 42.1986 2.73780   3
   1  -2  -5 41.3946 2.45953   6
   1  -2  -5 35.6619 3.83612   5
   1  -2  -5 36.3178 2.50710   6
  -1   2   5 52.7213 4.26147   5
   1  -2  -5 41.5298 3.59396   4
   1  -2  -4 8.14084 1.89438   2
  -1   2   4 2.81078 1.74874   2
  -1   2   4 5.27872 2.86074   1
   1  -2  -4 2.63558 2.59547   1
   1  -2  -4 5.33247 1.41199   9
   1  -2  -4 5.85027 2.15511  12
  -1   2   4 4.39061 3.02088  11
  -1   2   4 4.87163 1.57007  12
   1  -2  -4 6.57907 2.77940  11
   1  -2  -4 3.02362 2.45327   7
  -1   2   4 4.91791 2.73410   7
   1  -2  -4 6.47832 2.60595   8
  -1   2   4 7.78034 2.92431   8
   1  -2  -4 5.26777 1.59872   3
   1  -2  -4 5.57713 2.46363   4
  -1   2   4 4.48353 1.64777   3
   1  -2  -4 5.44854 1.20623   6
  -1   2   4 6.91989 1.33847   6
   1  -2  -4 10.6728 2.98031   5
  -1   2   4 7.09158 3.16043   5
   1  -2  -4 5.87613 2.45041   4
   1  -2  -3 270.014 12.5106   2
  -1   2   3 283.363 13.1552   1
   1  -2  -3 270.084 13.0547   1
   1  -2  -3 273.637 13.0345  11
  -1   2   3 272.432 12.6309  12
   1  -2  -3 274.729 12.7583  12
   1  -2  -3 254.558 12.1166   9
  -1   2   3 285.932 13.1705  11
  -1   2   3 273.117 12.9989   7
   1  -2  -3 260.994 12.9395   8
  -1   2   3 275.870 13.0424   8
  -1   2   3 262.798 12.4846   3
   1  -2  -3 250.640 12.4059   3
  -1   2   3 250.277 12.1373   6
   1  -2  -3 246.319 12.1002   6
  -1   2   3 266.867 13.1791   5
   1  -2  -3 277.712 13.0063   5
   1  -2  -3 258.827 12.8504   4
   1  -2  -2 1.87741 2.24992   1
  -1   2   2 2.33188 2.63856   1
  -1   2   2 5.95038 2.95338  11
   1  -2  -2-0.28009 2.45031  11
  -1   2   2 2.57871 1.67833  12
   1  -2  -2 4.29662 2.53587   7
   1  -2  -2 4.68437 2.46336   8
   1  -2  -2 3.78577 2.31664   4
  -1   2   2 4.18784 1.99168   3
   1  -2  -2 1.59743 1.88725   3
   1  -2  -2 0.96568 1.22536   6
  -1   2   2 2.11014 1.24636   6
   1  -2  -2 3.25246 2.40145   5
  -1   2   2 4.54435 2.78017   5
  -1   2   2 1.71094 1.49353   2
   1  -2  -2 4.43222 1.40037   2
   1  -2  -1 3700.35 163.980   2
  -1   2   1 3626.99 164.616  11
   1  -2  -1 3789.83 164.536  11
   1  -2  -1 3629.15 164.244   3
  -1   2   1 3716.82 164.319   3
  -1   2   1 3687.58 164.517   1
  -1   2   1 3560.98 163.959   6
   1  -2  -1 3557.45 163.938   6
  -1   2   1 3678.44 164.527   5
   1  -2  -1 3748.53 164.443   4
  -1   2   0 64.2089 3.56509   2
   1  -2   0 72.0873 3.60040   2
  -1   2   0 78.5161 4.98793  11
  -1   2   0 64.5312 4.52655   3
   1  -2   0 71.5665 4.41783   3
   1  -2   0 76.0340 4.83168   1
   1  -2   0 65.9119 3.90526   6
  -1   2   0 75.4997 3.95621   6
  -1   2   0 67.2863 4.67604   5
   1  -2   0 69.9504 4.49337   4
   1  -2   1 0.77902 2.49069   4
   1  -2   1-0.11733 2.36773   3
  -1   2  -1 3.13570 1.87154   4
  -1   2  -1 3.80503 2.68500   3
  -1   2  -1 0.76038 2.32541   1
   1  -2   1 3.67818 2.71796   1
   1  -2   1 1.15838 1.67482   6
  -1   2  -1 3.92122 1.95009   6
  -1   2  -1 3.92241 2.36119   5
   1  -2   1 1.47199 1.26897   2
  -1   2  -1 2.12437 0.94151   2
   1  -2   2 242.409 12.3942   1
  -1   2  -2 258.403 12.2647   1
  -1   2  -2 251.816 12.3849   3
   1  -2   2 250.884 12.2502   3
   1  -2   2 288.878 12.2713  11
   1  -2   2 236.496 11.9629   6
  -1   2  -2 247.974 11.9959   6
   1  -2   2 233.223 11.9687   5
   1  -2   2 259.837 12.4005   5
   1  -2   2 241.284 12.2702   4
  -1   2  -2 233.124 12.0964   4
   1  -2   3 5300.19 252.321   1
  -1   2  -3 5642.82 252.220   1
   1  -2   3 5640.92 252.193  11
  -1   2  -3 5738.41 252.336   3
   1  -2   3 5683.01 252.233   3
  -1   2  -3 5585.21 252.115   6
   1  -2   3 5498.30 252.028   6
   1  -2   3 5836.69 252.083   5
   1  -2   3 5716.48 252.280   5
   1  -2   3 5652.11 252.263   4
  -1   2  -3 5435.14 252.117   4
  -1   2  -4 41.4509 3.66633   1
   1  -2   4 41.0040 3.97196   1
  -1   2  -4 42.5596 3.64943   4
   1  -2   4 43.5677 4.12010   4
  -1   2  -4 45.4871 3.72081   5
   1  -2   4 48.8651 3.79815   5
   1  -2   4 52.4737 4.47252   8
  -1   2  -4 42.1628 4.00792   3
  -1   2  -4 43.0739 3.75345   6
   1  -2   4 41.6989 3.66096   6
   1  -2   4 43.0528 4.34717   7
   1  -2   4 33.2578 3.37065   5
   1  -2   4 47.4918 2.58381   2
  -1   2  -4 40.7593 2.47665   2
  -1   2  -5 204.004 10.3882   1
   1  -2   5 208.157 10.6276   1
   1  -2   5 235.750 10.6490   4
  -1   2  -5 181.893 10.3067   4
   1  -2   5 196.150 10.7753   8
  -1   2  -5 197.966 10.4669   3
   1  -2   5 217.740 10.2837   6
   1  -2   5 209.883 10.8820   7
  -1   2  -5 217.358 10.4389   6
  -1   2  -5 203.444 10.1568   5
   1  -2   5 197.511 10.2461   5
  -1   2  -5 194.664 9.47057   2
   1  -2   5 184.077 9.48810   2
  -1   2  -6 59.5701 4.47424   1
   1  -2   6 63.6175 5.02993   1
  -1   2  -6 53.0626 4.43120   4
   1  -2   6 56.2249 4.76827   4
   1  -2   6 65.8238 5.43193   8
  -1   2  -6 45.5502 4.32854   8
   1  -2   6 58.0155 4.04871   3
  -1   2  -6 58.3987 4.74818   3
  -1   2  -6 51.0446 4.38863   7
   1  -2   6 59.1035 4.25307   6
  -1   2  -6 66.5852 4.70611   6
   1  -2   6 62.5973 5.29298   7
   1  -2   6 59.5955 4.51920   5
  -1   2  -6 66.9118 4.22349   5
  -1   2  -6 54.7752 3.42646   2
   1  -2   6 54.2275 3.47194   2
  -1   2  -7 317.234 14.9341   1
   1  -2   7 318.572 15.3052   1
  -1   2  -7 282.192 14.6907   4
   1  -2   7 289.511 14.9040   4
   1  -2   7 342.421 15.4865   8
  -1   2  -7 296.852 14.8818   8
  -1   2  -7 300.122 14.9145   3
   1  -2   7 293.030 14.6796   3
  -1   2  -7 307.935 14.9174   6
  -1   2  -7 312.079 14.9493   7
   1  -2   7 267.770 15.1801   7
   1  -2   7 294.277 14.7372   5
  -1   2  -7 301.237 14.5529   5
  -1   2  -7 301.584 14.0234   2
  -1   2  -7 286.516 14.0779   2
   1  -2   7 285.323 14.1166   2
  -1   2  -8 3.27887 1.78172   2
  -1   2  -8 11.1690 3.02654   1
   1  -2   8 8.50928 3.71488   1
  -1   2  -8 5.27669 1.76826   2
   1  -2   8 7.71920 2.50479  10
  -1   2  -8 6.62631 3.20210   8
   1  -2   8 15.9034 4.15220   8
   1  -2   8 5.28207 2.81876   3
  -1   2  -8 6.29434 3.13387   3
   1  -2   8 8.37630 4.04390   7
  -1   2  -8 8.74763 3.22865   6
  -1   2  -8 9.67867 3.39429   7
   1  -2   8 7.82179 2.64172   6
  -1   2  -8 10.3254 2.90276   4
   1  -2   8 9.28809 3.28414   4
   1  -2   8 7.59459 2.82154   5
  -1   2  -8 6.37228 2.43763   5
  -1   2  -9 432.526 20.8750   2
  -1   2  -9 441.709 20.9272   2
  -1   2  -9 448.982 21.6435   1
   1  -2   9 439.578 22.0206   1
   1  -2   9 441.538 21.0531  10
   1  -2   9 496.776 22.2452   7
   1  -2   9 473.367 22.2364   8
  -1   2  -9 491.793 21.8050   8
   1  -2   9 436.991 21.3726   3
  -1   2  -9 425.891 21.5392   3
  -1   2  -9 454.100 21.7752   6
   1  -2   9 452.171 21.4605   6
  -1   2  -9 455.411 21.6783   7
   1  -2   9 454.294 21.4945   5
  -1   2  -9 442.080 21.2133   5
  -1   2  -9 419.727 21.3894   4
   1  -2   9 417.313 21.6620   4
  -1   2 -10 15.3160 2.45455   2
   1  -2  10 23.7187 4.61715   1
  -1   2 -10 23.0770 2.51589   2
  -1   2 -10 13.6617 3.27922   1
   1  -2  10 22.3706 2.67457  10
   1  -2  10 29.8309 5.33786   8
  -1   2 -10 22.6644 3.88650   8
   1  -2  10 15.3079 3.10107   3
  -1   2 -10 14.3229 3.42812   3
   1  -2  10 27.4259 5.00708   7
  -1   2 -10 16.4811 3.79546   6
  -1   2 -10 25.9328 4.01037   7
   1  -2  10 17.8750 3.02729   6
  -1   2 -10 15.5492 2.94971   5
   1  -2  10 28.8986 4.14702   4
  -1   2 -10 23.4982 3.50577   4
   1  -2  10 18.4504 3.33173   5
  -1   2 -11 170.079 9.00700   2
  -1   2 -11 173.965 9.05630   2
   1  -2  11 164.964 10.6191   1
  -1   2 -11 172.808 9.72069   1
   1  -2  11 167.552 8.89681  10
   1  -2  11 184.446 10.8995   7
   1  -2  11 195.477 10.9647   8
  -1   2 -11 212.494 10.2547   8
  -1   2 -11 166.673 9.67132   3
   1  -2  11 185.900 9.56607   3
  -1   2 -11 178.570 10.0581   6
  -1   2 -11 148.034 9.73295   7
  -1   2 -11 161.845 9.16116   5
   1  -2  11 185.569 9.72793   5
   1  -2  11 158.966 9.85515   4
  -1   2 -11 168.242 9.57332   4
  -1   2 -12 0.18008 1.89098   2
  -1   2 -12 1.43813 1.99795   2
   1  -2  12 2.92258 4.60634   1
  -1   2 -12-0.52705 2.94295   1
   1  -2  12-0.75265 2.10973  10
   1  -2  12 3.58368 4.66267   8
  -1   2 -12-0.47429 3.15613   3
   1  -2  12 6.77708 2.85673   3
  -1   2 -12-1.13634 3.53493   6
   1  -2  12 3.24162 4.70038   7
   1  -2  12-0.72423 3.22380   5
  -1   2 -12-1.87786 2.84605   4
  -1   2 -12 0.60003 2.39006   5
   1  -2  12 2.22805 3.28556   4
  -1   2 -13 143.136 7.29211   2
  -1   2 -13 116.060 7.03674   2
   1  -2  13 155.599 9.31498   1
   1  -2  13 126.358 6.87284  10
   1  -2  13 127.648 8.99567   7
   1  -2  13 129.936 9.12835   8
  -1   2 -13 123.796 7.82682   3
   1  -2  13 115.702 7.60937   3
  -1   2 -13 116.798 8.18164   6
   1  -2  13 131.452 7.97833   5
  -1   2 -13 125.622 7.37699   5
   1  -2  13 126.132 8.26322   4
  -1   2 -13 108.358 7.71177   4
  -1   2 -14 161.861 8.81304   2
  -1   2 -14 167.192 8.78191   2
   1  -2  14 158.098 10.4397   1
   1  -2  14 152.213 8.32497  10
   1  -2  14 160.249 10.5005   7
   1  -2  14 176.861 10.5960   8
  -1   2 -14 152.025 9.22234   3
  -1   2 -14 154.290 9.76967   6
  -1   2 -14 165.792 8.87731   5
   1  -2  14 169.177 9.56081   5
   1  -2  14 140.423 9.64946   4
   1  -2  15 26.9459 5.63235   1
   1  -2  15 32.7851 4.48560   4
  -1   2 -15 27.7092 3.39210   5
   1  -2  15 31.0152 5.61696   8
  -1   2 -15 30.5872 4.06917   3
   1  -2  15 28.4439 3.50285   3
   1  -2  15 35.6749 5.61719   7
  -1   2 -15 32.1301 4.74084   6
   1  -2  15 26.2759 4.35278   5
  -1   2 -15 29.9808 3.44211   2
  -1   2 -15 23.3717 3.07043   2
   1  -2  16 48.3748 6.28213   1
   1  -2  16 46.8919 5.52071   4
   1  -2  16 51.5450 6.42478   8
  -1   2 -16 48.3451 4.62395   3
  -1   2 -16 44.8180 5.31200   6
   1  -2  16 55.2007 6.50078   7
   1  -2  16 50.7225 5.18740   5
  -1   2 -16 44.6122 4.05839   2
   1  -2  17 263.119 15.4927   1
   1  -2  17 268.074 14.9286   4
   1  -2  17 260.029 15.4799   7
   1  -2  17 271.306 15.6207   8
  -1   2 -17 266.855 14.1708   3
  -1   2 -17 262.624 14.8599   6
   1  -2  17 275.729 14.7102   5
  -1   2 -17 267.977 13.9783   2
   1  -2  18 194.027 12.1055   1
   1  -2  18 180.923 11.0631   4
   1  -2  18 176.115 11.7413   8
   1  -2  18 163.995 11.6032   7
  -1   2 -18 162.992 10.0054   3
  -1   2 -18 169.625 10.9282   6
   1  -2  18 177.823 10.8896   5
  -1   2 -18 180.820 10.0556   2
   1  -2  19 144.771 10.1603   4
   1  -2  19 163.266 11.3268   8
   1  -2  19 174.982 11.4020   7
   1  -2  19 154.807 11.5182   1
  -1   2 -19 166.273 10.4893   6
   1  -2  19 155.931 10.3524   5
  -1   2 -19 156.575 9.33276   2
   1  -2  20 22.0674 6.14862   8
   1  -2  20 19.8099 6.08876   1
  -1   2 -20 18.9269 5.00282   6
   1  -2  20 30.4643 6.33318   7
  -1   2 -20 26.9157 3.80208   2
   1  -2  20 27.7564 5.09068   4
   1  -2  21 12.7140 5.74677   8
   1  -2  21 10.3851 6.45363   1
  -1   2 -21 1.37990 4.40993   6
   1  -2  21-1.65776 5.63153   7
  -1   2 -21 7.73607 3.36490   2
   1  -2  21 7.64999 4.77468   4
   1  -2  22 265.412 17.4089   7
   1  -2  22 290.242 17.7118   8
   1  -2  22 294.064 17.9299   1
  -1   2 -22 273.003 16.7090   6
  -1   2 -22 315.574 16.0233   2
   1  -2  22 319.288 17.2028   4
   1  -2  23 19.3729 6.39058   8
   1  -2  23 17.9393 6.75876   1
  -1   2 -23 24.4445 5.52813   6
   1  -2  23 26.6685 6.73482   7
  -1   2 -23 22.2455 4.18131   2
   1  -2  23 14.6924 5.31452   4
   1  -2  24 49.2991 7.53662   8
   1  -2  24 53.0734 7.99998   1
  -1   2 -24 38.9025 6.21419   6
   1  -2  24 48.7432 7.45088   7
  -1   2 -24 47.9507 5.07217   2
   1  -2  24 52.1474 6.47856   4
   1  -2  25 85.1528 9.23727   8
   1  -2  25 98.8617 9.90740   1
  -1   2 -25 100.708 8.76057   6
   1  -2  25 102.471 9.55631   7
  -1   2 -25 93.5370 7.34038   2
   1  -2  25 96.1275 8.73942   4
  -1   2 -26 21.7222 5.52878   6
   1  -2  26 11.6876 6.50593   7
   1  -2  26 36.4786 7.53962   1
   1  -2  26 25.3919 6.62425   8
   1  -2  26 22.6544 5.81362   4
  -1   2 -27 36.2826 6.42544   6
   1  -2  27 24.2725 6.76280   7
   1  -2  27 27.3187 7.13358   1
   1  -2  27 17.1009 6.42537   8
   1  -2  27 31.6173 5.84554   4
  -1   2 -28 38.6396 6.27073   6
   1  -2  28 58.6069 8.32308   7
   1  -2  28 53.0061 8.36969   1
   1  -2  28 54.0496 8.12701   8
   1  -2  28 45.0019 6.97795   4
   1  -2  29 9.97236 6.07921   7
  -1   2 -29 2.44774 5.31860   6
   1  -2  29 2.25122 6.64751   1
   1  -2  29 10.7234 6.67996   8
   1  -2  29 8.65344 5.30252   4
   1  -2  30-2.38322 6.92116   7
  -1   2 -30-1.25938 5.19537   6
   1  -2  30 0.77367 6.21156   1
   1  -2  30-1.58536 6.09061   8
   1  -2  30 4.82108 5.26481   4
   1  -1 -30 29.0586 5.66580  12
  -1   1  30 23.4095 6.77897   1
  -1   1  30 15.5275 6.91333   7
  -1   1  30 16.2316 6.28187   8
   1  -1 -30 21.4737 5.25601   2
  -1   1  30 22.5585 6.16091   4
   1  -1 -29 4.38225 4.43139  12
  -1   1  29 5.86002 5.71729   1
  -1   1  29 5.26604 6.15505   7
  -1   1  29 7.46729 6.19151   8
   1  -1 -29 3.66541 4.42725   2
  -1   1  29 2.11711 5.20022   4
   1  -1 -28 19.9934 5.21324  12
  -1   1  28 16.9631 6.22759   1
  -1   1  28 18.1437 6.36602   7
  -1   1  28 22.4014 6.43768   8
   1  -1 -28 24.2241 5.00474   2
  -1   1  28 21.1282 6.10261   4
   1  -1 -27 7.02216 4.66868  12
  -1   1  27 7.48949 5.50426   1
  -1   1  27 18.0755 6.01998   8
  -1   1  27 6.98199 5.48546   7
   1  -1 -27 7.40647 4.48120   2
  -1   1  27 5.25788 5.26492   4
   1  -1 -26-0.56388 4.31090  12
  -1   1  26-0.65704 5.70196   1
  -1   1  26 2.68441 5.53739   7
  -1   1  26 9.35533 5.63441   8
   1  -1 -26 2.74480 4.04262   2
  -1   1  26-1.90082 4.89352   4
   1  -1 -25 13.0230 4.43953  12
  -1   1  25 15.7539 5.51300   1
  -1   1  25 18.0709 6.05082   7
  -1   1  25 21.8539 5.96439   8
   1  -1 -25 20.0669 4.97527   2
  -1   1  25 29.8263 5.69433   4
   1  -1 -24 42.2099 5.77674  12
  -1   1  24 44.0608 6.75411   1
  -1   1  24 59.0488 7.13066   8
  -1   1  24 41.9971 6.81171   7
   1  -1 -24 49.1687 5.85644   2
  -1   1  24 53.0955 6.67609   4
   1  -1 -23 13.4808 4.27039  12
  -1   1  23 15.9290 5.18986   7
  -1   1  23 14.1088 5.33035   8
  -1   1  23 21.8217 5.22464   4
   1  -1 -23 17.9624 4.33943   2
  -1   1  23 13.2625 5.19190   1
  -1   1  22-0.56251 4.68749   7
  -1   1  22 6.72281 5.01984   8
  -1   1  22 9.07843 4.83904   4
   1  -1 -22 2.78749 3.90697   2
  -1   1  22 8.83323 4.71895   1
  -1   1  21 22.9226 5.50418   8
  -1   1  21 13.9164 5.36758   7
  -1   1  21 21.0163 5.63714   1
  -1   1  21 15.7719 4.90605   4
   1  -1 -21 19.0583 4.37495   2
  -1   1  20 268.874 15.2825   4
  -1   1  20 243.074 15.4495   7
  -1   1  20 255.323 15.2462   8
  -1   1  20 280.908 15.5576   1
   1  -1 -20 246.962 14.0068   6
  -1   1  20 270.066 14.7290   5
   1  -1 -20 255.662 14.7075   2
  -1   1  19-1.83381 3.61166   4
  -1   1  19 4.32571 4.28630   8
  -1   1  19-4.34274 4.75237   7
  -1   1  19-0.47258 4.30922   1
   1  -1 -19-0.31349 3.17285   6
  -1   1  19-3.71021 3.65431   5
   1  -1 -19-0.80228 3.28066   2
  -1   1  18 5.46899 4.14833   7
  -1   1  18 5.44759 4.42264   8
  -1   1  18 18.6999 4.44957   4
  -1   1  18 8.48310 4.28134   1
   1  -1 -18 10.9520 3.33719   6
  -1   1  18 16.2305 3.85565   5
   1  -1 -18 22.0361 4.01785   2
  -1   1  17 44.4693 5.49025   8
  -1   1  17 36.4862 5.60961   7
  -1   1  17 32.3994 4.83428   4
  -1   1  17 42.9116 5.64076   1
   1  -1 -17 29.5280 3.92420   6
  -1   1  17 33.1332 4.52173   5
   1  -1 -17 36.6410 4.61624   2
  -1   1  16 21.3590 4.54588   7
  -1   1  16 18.8673 4.60297   8
  -1   1  16 15.8136 4.33405   4
  -1   1  16 14.2233 4.28643   1
   1  -1 -16 10.4316 3.08351   6
  -1   1  16 11.7066 3.71488   5
   1  -1 -16 14.2024 3.62714   2
  -1   1  15 31.5593 4.83537   8
  -1   1  15 32.0593 5.14390   7
  -1   1  15 38.3261 4.80387   4
  -1   1  15 39.2122 4.87069   1
  -1   1  15 23.5993 3.01152   6
  -1   1  15 35.2067 4.50329   5
   1  -1 -15 38.6969 4.39419   5
   1  -1 -15 36.0031 3.77110   6
   1  -1 -15 39.0831 4.51589   2
   1  -1 -14 32.0715 4.17553   2
  -1   1  14 31.4160 4.72802   1
  -1   1  14 27.7098 2.97568  11
  -1   1  14 29.4239 4.61150   8
  -1   1  14 30.9433 4.62787   7
   1  -1 -14 27.3420 3.35143   6
  -1   1  14 22.7742 2.93742   6
  -1   1  14 31.3970 4.01131   5
   1  -1 -14 28.7475 3.96256   5
  -1   1  14 30.7346 4.45906   4
   1  -1 -13 1249.33 57.0457   2
  -1   1  13 1278.65 57.3877   1
   1  -1 -13 1249.73 56.1067  10
  -1   1  13 1199.64 56.1018  11
  -1   1  13 1225.68 57.3816   7
  -1   1  13 1194.29 57.3231   8
   1  -1 -13 1229.84 55.6413   3
   1  -1 -13 1264.61 56.5314   6
  -1   1  13 1136.28 56.2394   6
   1  -1 -13 1276.88 56.7235   5
  -1   1  13 1249.22 56.9401   5
  -1   1  13 1227.66 57.2538   4
   1  -1 -12 130.671 7.52657   2
   1  -1 -12 113.783 7.21003   2
  -1   1  12 130.150 7.89993   1
   1  -1 -12 134.510 7.69811   1
   1  -1 -12 144.331 6.81399  10
  -1   1  12 136.762 6.65685  11
  -1   1  12 122.739 8.00043   7
   1  -1 -12 141.994 7.66813   8
  -1   1  12 130.047 8.07656   8
   1  -1 -12 122.408 7.42135   7
   1  -1 -12 124.337 5.97441   3
  -1   1  12 106.603 6.48895   6
   1  -1 -12 127.877 6.92542   6
   1  -1 -12 150.670 7.53061   5
  -1   1  12 133.473 7.52204   5
   1  -1 -12 139.006 7.24653   4
  -1   1  12 143.499 7.95792   4
   1  -1 -11 292.225 15.2754   2
   1  -1 -11 319.944 15.4818   2
   1  -1 -11 295.422 15.3749   1
  -1   1  11 316.113 15.7820   1
  -1   1  11 280.511 14.6330  11
   1  -1 -11 290.732 14.6980  10
   1  -1 -11 310.537 15.4778   8
  -1   1  11 310.641 15.7820   7
   1  -1 -11 318.764 15.4837   7
  -1   1  11 314.109 15.8035   8
   1  -1 -11 297.590 14.0732   3
   1  -1 -11 291.139 14.1868   3
  -1   1  11 308.272 14.7945   6
   1  -1 -11 313.719 14.9259   6
  -1   1  11 333.806 15.4331   5
   1  -1 -11 327.491 15.3104   5
   1  -1 -11 306.439 15.2612   4
  -1   1  11 284.940 15.6037   4
   1  -1 -10 47.5726 4.11011   2
   1  -1 -10 50.3043 4.29380   2
   1  -1 -10 48.5390 4.43462   1
  -1   1  10 42.2192 4.71762   1
  -1   1  10 50.0489 3.82090   2
   1  -1 -10 49.8483 3.71351  10
  -1   1  10 44.4846 3.61112  11
  -1   1  10 43.5003 4.67118   7
   1  -1 -10 41.8209 4.26968   8
  -1   1  10 47.3618 4.64826   8
   1  -1 -10 45.4108 2.88725   3
   1  -1 -10 42.9110 2.72791   3
   1  -1 -10 46.4215 3.53449   6
  -1   1  10 41.0958 3.34771   6
   1  -1 -10 41.2474 4.24248   7
  -1   1  10 53.4736 4.44991   5
   1  -1 -10 48.2649 4.20030   5
   1  -1 -10 51.0897 4.14641   4
  -1   1  10 40.4699 4.50947   4
   1  -1  -9 497.925 22.4551   2
  -1   1   9 451.874 22.1073   2
  -1   1   9 504.037 22.7530   1
   1  -1  -9 444.841 22.4230   1
  -1   1   9 469.220 21.9221  11
   1  -1  -9 512.990 22.5647   8
  -1   1   9 464.049 22.6843   8
   1  -1  -9 515.783 22.5878   7
  -1   1   9 476.485 22.7102   7
   1  -1  -9 446.596 21.3462   3
   1  -1  -9 450.597 21.4069   3
   1  -1  -9 475.933 21.9589   6
   1  -1  -9 450.593 22.1975   5
  -1   1   9 475.563 22.3647   5
  -1   1   9 465.807 22.6336   4
   1  -1  -9 466.593 22.3730   4
   1  -1  -8 15.0182 2.92528   2
   1  -1  -8 17.2545 2.90794   2
  -1   1   8 11.4837 3.27025   1
   1  -1  -8 13.2330 3.16379   1
  -1   1   8 10.2877 2.42688  11
  -1   1   8 12.9743 3.44335   7
  -1   1   8 11.0744 3.31664   8
   1  -1  -8 11.8099 2.99552   8
   1  -1  -8 12.8191 1.67938   3
   1  -1  -8 10.3087 1.47783   3
   1  -1  -8 14.4014 3.07433   7
  -1   1   8 8.44490 3.03553   5
   1  -1  -8 11.3956 2.08442   6
  -1   1   8 12.1442 2.10030   6
   1  -1  -8 10.9801 2.71123   5
   1  -1  -8 9.42657 2.73260   4
  -1   1   8 14.1030 3.38128   4
   1  -1  -7 585.310 27.7698   2
   1  -1  -7 637.578 27.9189   1
  -1   1   7 609.602 28.0531   1
   1  -1  -7 575.643 27.4148  11
  -1   1   7 573.053 27.4497  11
  -1   1   7 599.123 27.9927   8
  -1   1   7 628.319 28.0621   7
   1  -1  -7 607.974 27.8530   7
   1  -1  -7 623.682 27.8640   8
   1  -1  -7 545.718 27.0156   3
   1  -1  -7 578.060 26.9756   3
   1  -1  -7 612.769 27.4123   6
  -1   1   7 614.670 27.8447   5
   1  -1  -7 612.052 27.7553   5
   1  -1  -7 604.122 27.8009   4
  -1   1   7 628.765 28.0455   4
   1  -1  -6 192.790 9.92877   2
  -1   1   6 210.805 10.2464   1
   1  -1  -6 199.057 10.0476   1
   1  -1  -6 176.890 9.59106  11
  -1   1   6 190.206 9.72861  11
  -1   1   6 203.840 10.2237   7
   1  -1  -6 194.178 10.0233   8
  -1   1   6 210.229 10.2545   8
   1  -1  -6 215.677 10.1013   7
   1  -1  -6 204.294 9.18136   3
   1  -1  -6 182.276 9.24850   3
   1  -1  -6 180.316 9.45571   6
  -1   1   6 179.897 9.96762   5
   1  -1  -6 201.058 9.96725   5
  -1   1   6 192.134 9.45516   6
   1  -1  -6 191.791 9.95365   4
  -1   1   6 207.608 10.1621   4
   1  -1  -5 14.4379 2.39319   2
  -1   1   5 13.4197 2.95292   1
   1  -1  -5 14.0496 2.86341   1
   1  -1  -5 13.4063 2.24650  11
  -1   1   5 14.9553 2.50450  11
   1  -1  -5 13.8629 2.82936   7
  -1   1   5 17.3394 2.99260   7
   1  -1  -5 12.6363 2.67366   8
  -1   1   5 13.5940 3.02834   8
   1  -1  -5 14.4769 1.59719   3
  -1   1   5 14.4645 1.62465   3
  -1   1   5 10.3631 1.79940   6
   1  -1  -5 16.5035 2.66771   5
   1  -1  -5 15.2048 1.96445   6
  -1   1   5 16.0811 2.98679   5
  -1   1   5 18.9438 2.85846   4
   1  -1  -5 11.2446 2.59442   4
   1  -1  -4 38.4258 2.83767   2
  -1   1   4 36.9425 2.65394   2
   1  -1  -4 32.3288 3.28136   1
  -1   1   4 36.9376 3.49079   1
   1  -1  -4 40.0173 2.99418  11
  -1   1   4 38.2356 3.22572  11
  -1   1   4 38.8715 3.35609   8
   1  -1  -4 36.1492 3.31906   8
   1  -1  -4 37.6815 3.24864   7
  -1   1   4 38.8120 3.25656   7
  -1   1   4 34.6929 2.46840   3
   1  -1  -4 37.0029 2.46073   3
   1  -1  -4 35.4364 2.48632   6
   1  -1  -4 40.9634 3.31023   5
  -1   1   4 34.0479 3.31521   5
   1  -1  -4 37.1030 2.59661   6
   1  -1  -4 38.6556 3.18069   4
  -1   1   4 44.0226 3.28964   4
   1  -1  -3 141.562 7.07423   2
  -1   1   3 146.645 7.45328   1
   1  -1  -3 147.542 7.40748   1
  -1   1   3 149.316 7.35513  11
   1  -1  -3 147.760 7.28324  11
   1  -1  -3 145.288 6.97116   9
   1  -1  -3 135.489 7.17873  12
  -1   1   3 129.858 7.34791   8
   1  -1  -3 146.090 7.38864   8
   1  -1  -3 143.347 7.38149   7
  -1   1   3 135.717 7.36682   7
   1  -1  -3 144.656 6.94830   3
  -1   1   3 141.600 6.96206   3
   1  -1  -3 140.353 6.86810   6
  -1   1   3 136.411 6.90130   6
  -1   1   3 153.125 7.43072   5
   1  -1  -3 150.166 7.37060   5
   1  -1  -3 136.350 7.29141   4
  -1   1   3 142.541 7.33457   4
   1  -1  -2 7.59789 1.29811   2
  -1   1   2 8.89737 1.44506   2
   1  -1  -2 8.51295 2.09795   1
  -1   1   2 12.2392 2.25225   1
  -1   1   2 8.10382 2.17061  11
   1  -1  -2 9.40456 1.39129   9
   1  -1  -2 9.83448 1.46518  12
   1  -1  -2 9.86606 2.03868  11
  -1   1   2 7.70713 1.38003   9
   1  -1  -2 8.74104 1.94903   8
  -1   1   2 12.3305 1.95021   7
  -1   1   2 8.51246 1.90636   8
   1  -1  -2 8.99738 1.95328   7
   1  -1  -2 10.7482 1.56999   3
   1  -1  -2 9.66015 1.79047   4
  -1   1   2 11.6480 1.64686   3
   1  -1  -2 9.60501 1.33337   6
  -1   1   2 10.5842 1.39115   6
  -1   1   2 14.4107 2.14638   5
   1  -1  -2 10.6698 2.05584   5
   1  -1  -2 12.7634 1.85052   4
  -1   1   1 134.774 6.31170   2
  -1   1   1 122.391 6.77802   1
   1  -1  -1 139.322 6.74915   1
  -1   1   1 130.017 6.31781   9
  -1   1   1 132.233 6.38578  12
   1  -1  -1 145.455 6.83490  11
   1  -1  -1 124.335 6.40832  12
   1  -1  -1 130.275 6.65617   8
   1  -1  -1 139.335 6.69005   7
   1  -1  -1 131.486 6.34819   6
  -1   1   1 124.218 6.36742   6
  -1   1   1 134.537 6.47072   4
   1  -1  -1 137.496 6.54825   4
   1  -1  -1 129.794 6.75153   5
  -1   1   1 138.971 6.74727   5
   1  -1  -1 128.335 6.49701   3
  -1   1   1 135.301 6.55128   3
  -1   1   0 6.57715 1.60250   3
   1  -1   0 6.70013 1.27311   4
   1  -1   0 5.44046 1.60713   3
  -1   1   0 6.97729 1.32876   4
  -1   1   0 5.39471 1.07099  12
   1  -1   0 5.24696 1.18733   6
  -1   1   0 6.21680 1.17697   6
  -1   1   0 6.73037 1.68813   5
   1  -1   0 7.45893 1.78096   1
   1  -1   0 5.88583 1.77999   1
  -1   1  -1 366.929 17.3270   3
   1  -1   1 384.233 17.3200   3
   1  -1   1 379.820 17.2168   4
  -1   1  -1 357.856 17.1778   4
   1  -1   1 375.619 17.4255   5
   1  -1   1 381.098 17.4181   1
   1  -1   1 375.085 17.1784   6
  -1   1  -1 364.463 17.1994   6
  -1   1  -2 21.5647 2.39939   3
  -1   1  -2 27.6005 2.32092   6
   1  -1   2 21.6856 2.17549   6
  -1   1  -2 24.8548 2.45132   5
   1  -1   2 25.1701 2.26561   4
   1  -1   2 21.9575 2.41965   5
  -1   1  -2 24.7026 2.10458   4
   1  -1   2 21.7443 2.46450   1
   1  -1   3 309.849 15.1800   4
  -1   1  -3 319.648 15.1374   4
   1  -1   3 306.331 15.4022   8
  -1   1  -3 316.800 15.3282   3
  -1   1  -3 315.230 15.2630   6
   1  -1   3 348.999 15.4870   7
  -1   1  -3 318.312 15.2926   5
   1  -1   3 329.908 15.3801   5
  -1   1  -3 357.006 15.4280   1
   1  -1   3 329.179 15.4820   1
   1  -1   4 8.17644 2.45767   4
  -1   1  -4 14.4142 2.39057   5
   1  -1   4 8.87102 2.47532   5
  -1   1  -4 6.52426 2.30037   4
   1  -1   4 10.7700 2.97491   8
  -1   1  -4 10.0822 2.53148   3
   1  -1   4 10.5155 2.28518   6
   1  -1   4 12.3544 2.93921   7
  -1   1  -4 13.6254 2.48153   6
  -1   1  -4 8.12429 1.29031   2
  -1   1  -4 10.0147 1.17268   2
   1  -1   4 7.15833 2.71361   1
  -1   1  -4 8.52276 2.49384   1
  -1   1  -5 161.055 7.76636   2
  -1   1  -5 154.350 7.81748   2
   1  -1   5 169.797 8.89578   1
  -1   1  -5 171.280 8.64285   1
   1  -1   5 174.317 8.33282  10
   1  -1   5 154.776 8.84223   8
  -1   1  -5 170.490 8.45628   3
   1  -1   5 176.578 8.90508   7
  -1   1  -5 178.056 8.52734   6
   1  -1   5 155.495 8.36692   6
   1  -1   5 151.001 8.42180   5
  -1   1  -5 152.395 8.37888   5
  -1   1  -5 165.796 8.31530   4
   1  -1   5 151.313 8.44247   4
  -1   1  -6 24.3671 3.29148   1
   1  -1   6 19.6080 3.74994   1
   1  -1   6 22.5664 2.59409  10
   1  -1   6 21.6819 3.86307   8
  -1   1  -6 16.6406 2.91069   3
   1  -1   6 15.6706 2.67772   3
  -1   1  -6 17.3051 3.02193   6
   1  -1   6 22.3496 3.90643   7
  -1   1  -6 22.3025 2.92265   5
   1  -1   6 19.2391 2.83671   4
  -1   1  -6 22.3052 2.86601   4
   1  -1   6 21.3700 3.08251   5
  -1   1  -6 19.7284 2.15420   2
  -1   1  -6 19.2215 1.94753   2
  -1   1  -7 230.308 11.0778   2
  -1   1  -7 238.121 11.1964   2
  -1   1  -7 236.417 11.9205   1
   1  -1   7 223.982 12.0748   1
   1  -1   7 230.342 11.2651  10
   1  -1   7 206.385 11.9802   7
   1  -1   7 219.270 12.0732   8
   1  -1   7 229.670 11.4629   3
  -1   1  -7 238.888 11.5389   3
  -1   1  -7 248.239 11.7923   6
   1  -1   7 230.178 11.7342   5
  -1   1  -7 238.484 11.5101   5
   1  -1   7 215.684 11.6601   4
  -1   1  -7 226.055 11.5295   4
  -1   1  -8 52.5507 3.42558   2
  -1   1  -8 49.6800 3.47735   2
  -1   1  -8 51.9358 4.41095   1
   1  -1   8 44.8671 4.95319   1
   1  -1   8 47.9835 3.51328  10
   1  -1   8 49.1535 4.86761   8
  -1   1  -8 49.9441 4.07722   3
   1  -1   8 43.3867 3.72938   3
  -1   1  -8 53.2422 4.35286   6
   1  -1   8 42.3719 4.74776   7
   1  -1   8 53.2827 4.40011   5
   1  -1   8 50.3274 4.21894   4
  -1   1  -8 41.8556 3.78391   5
  -1   1  -8 47.6304 3.91805   4
  -1   1  -9 1767.73 78.9230   2
  -1   1  -9 1729.97 78.8458   2
   1  -1   9 1598.99 79.5967   1
  -1   1  -9 1800.55 79.4453   1
   1  -1   9 1723.29 78.7962  10
   1  -1   9 1676.83 79.5567   8
   1  -1   9 1686.71 79.5473   7
  -1   1  -9 1737.91 79.0482   3
   1  -1   9 1689.67 78.9332   3
  -1   1  -9 1748.20 79.3860   6
  -1   1  -9 1760.32 79.1451   5
   1  -1   9 1847.82 79.3983   5
  -1   1  -9 1832.79 79.2095   4
   1  -1   9 1743.03 79.3246   4
  -1   1 -10 425.038 20.0342   2
  -1   1 -10 426.437 20.0607   2
  -1   1 -10 444.415 20.6561   1
   1  -1  10 430.858 21.0640   1
   1  -1  10 416.165 19.8413  10
  -1   1 -10 431.368 19.8082  10
   1  -1  10 455.568 21.0287   8
   1  -1  10 444.225 20.9860   7
   1  -1  10 408.573 20.0581   3
  -1   1 -10 422.203 20.1503   3
  -1   1 -10 410.885 20.5583   6
  -1   1 -10 420.471 20.2172   5
   1  -1  10 383.149 20.4386   5
  -1   1 -10 395.990 20.2335   4
   1  -1  10 423.650 20.5260   4
  -1   1 -11 355.999 17.1144   2
   1  -1  11 343.737 18.2791   1
  -1   1 -11 365.918 16.8526  10
   1  -1  11 370.210 16.9533  10
   1  -1  11 372.354 18.3062   7
   1  -1  11 350.505 18.1794   8
  -1   1 -11 344.918 17.2170   3
   1  -1  11 357.587 17.1467   3
   1  -1  11 344.465 17.2892   6
  -1   1 -11 365.311 17.7371   6
  -1   1 -11 342.630 17.3324   5
   1  -1  11 365.812 17.7450   5
   1  -1  11 363.846 17.7288   4
  -1   1 -11 312.596 17.2455   4
  -1   1 -12 166.351 8.67026   2
  -1   1 -12 161.873 9.33620   1
   1  -1  12 198.936 10.6661   1
   1  -1  12 155.711 8.28666  10
  -1   1 -12 156.068 8.18674  10
   1  -1  12 139.971 9.87771   8
   1  -1  12 142.878 9.85472   7
  -1   1 -12 150.314 8.62347   3
   1  -1  12 158.253 8.70427   3
   1  -1  12 172.427 8.80285   6
  -1   1 -12 138.909 9.16725   6
  -1   1 -12 166.672 8.90815   5
   1  -1  12 162.706 9.54572   5
   1  -1  12 144.485 9.23804   4
  -1   1 -12 178.941 9.08071   4
  -1   1 -13 795.908 35.0453   2
  -1   1 -13 704.386 34.8954   2
   1  -1  13 797.754 36.2520   1
  -1   1 -13 785.716 35.6173   1
  -1   1 -13 753.687 34.4561  10
   1  -1  13 724.943 34.5486  10
   1  -1  13 700.477 35.8644   8
   1  -1  13 743.817 36.0114   7
  -1   1 -13 758.900 34.9202   3
   1  -1  13 736.348 34.8216   3
   1  -1  13 702.572 35.0522   6
  -1   1 -13 703.126 35.4273   6
   1  -1  13 784.022 35.5347   5
  -1   1 -13 776.205 35.1014   5
  -1   1 -13 773.697 35.2516   4
   1  -1  13 749.823 35.5452   4
  -1   1 -14 1.33044 2.16343   2
  -1   1 -14 0.67782 2.41733   2
   1  -1  14 6.47187 5.07721   1
   1  -1  14-1.55888 2.05345  10
   1  -1  14-1.38980 4.44766   8
   1  -1  14 5.45295 2.93349   3
  -1   1 -14-0.40551 2.57632   3
   1  -1  14 2.77486 4.34936   7
  -1   1 -14-4.05134 3.62172   6
   1  -1  14 4.21664 4.37465   5
   1  -1  14 0.29550 3.26790   4
  -1   1 -14 0.23001 2.59944   5
  -1   1 -14-0.49489 2.59816   4
  -1   1 -15 136.524 7.95269   2
  -1   1 -15 126.247 7.66329   2
   1  -1  15 146.982 9.86949   1
   1  -1  15 130.483 7.41732  10
   1  -1  15 144.042 9.39750   7
   1  -1  15 125.989 9.11178   8
  -1   1 -15 132.640 7.80965   3
  -1   1 -15 131.097 8.65908   6
   1  -1  15 145.821 8.89452   5
  -1   1 -15 132.350 7.96710   5
   1  -1  15 149.549 8.80407   4
   1  -1  16 627.262 31.0978   1
   1  -1  16 646.907 30.5284   4
   1  -1  16 570.805 30.8204   7
   1  -1  16 606.443 30.9722   8
  -1   1 -16 618.022 29.5884   3
  -1   1 -16 608.143 30.3302   6
   1  -1  16 636.319 30.4080   5
  -1   1 -16 632.872 29.8504   5
  -1   1 -16 656.130 29.9642   2
   1  -1  17 126.272 9.90436   1
   1  -1  17 139.120 8.98819   4
   1  -1  17 124.960 9.55227   7
   1  -1  17 111.393 9.43945   8
  -1   1 -17 125.888 7.68776   3
  -1   1 -17 137.074 8.82975   6
   1  -1  17 132.486 8.79745   5
  -1   1 -17 133.546 8.02718   2
   1  -1  18 52.0321 5.65778   4
   1  -1  18 54.6210 6.79284   8
   1  -1  18 54.9742 7.14994   1
  -1   1 -18 54.8652 5.69192   6
   1  -1  18 59.6043 6.74926   7
   1  -1  18 51.1114 6.24368   5
  -1   1 -18 58.5192 4.93634   2
   1  -1  19 17.7200 4.29144   4
   1  -1  19 19.1006 5.28689   8
   1  -1  19 7.80547 5.52992   1
  -1   1 -19 20.7970 4.28919   6
   1  -1  19 21.5139 5.53469   7
   1  -1  19 16.6474 5.14016   5
  -1   1 -19 17.1840 3.57416   2
   1  -1  20-3.48613 3.97326   4
   1  -1  20-1.51244 4.76037   8
   1  -1  20-2.05690 5.53038   1
   1  -1  20 4.55156 4.72665   7
  -1   1 -20 4.45174 3.89808   6
   1  -1  20-0.38736 5.09341   5
  -1   1 -20-1.37737 2.91554   2
   1  -1  21 63.3147 7.41648   8
   1  -1  21 64.3745 7.95600   1
   1  -1  21 58.0843 7.56333   7
  -1   1 -21 67.3247 6.30366   6
  -1   1 -21 61.5979 5.50042   2
   1  -1  21 58.4571 6.51785   4
   1  -1  22 450.688 23.4284   7
   1  -1  22 442.619 23.4868   8
   1  -1  22 437.576 23.4588   1
  -1   1 -22 390.666 22.2948   6
  -1   1 -22 435.909 21.9903   2
   1  -1  22 421.682 22.6518   4
   1  -1  23 16.4363 5.93244   8
   1  -1  23 20.8100 6.55040   1
  -1   1 -23 15.2567 4.99926   6
   1  -1  23 12.3493 6.23375   7
  -1   1 -23 16.5914 4.11137   2
   1  -1  23 16.2902 4.92519   4
   1  -1  24 11.6641 5.61246   8
   1  -1  24 9.31216 6.01299   1
  -1   1 -24 5.29657 4.50346   6
   1  -1  24 9.22638 5.66368   7
  -1   1 -24 8.06875 3.52780   2
   1  -1  24 13.8778 4.90155   4
   1  -1  25 35.2392 7.28632   8
   1  -1  25 55.7158 7.84319   1
   1  -1  25 61.0073 7.85881   7
  -1   1 -25 44.4663 6.26574   6
  -1   1 -25 43.5920 5.34498   2
   1  -1  25 47.4335 6.44335   4
   1  -1  26 7.35768 5.93555   8
   1  -1  26 4.04261 6.18111   1
   1  -1  26 4.02213 6.03890   7
  -1   1 -26 6.22121 4.81504   6
  -1   1 -26 11.1632 3.76010   2
   1  -1  26 24.4781 5.53910   4
   1  -1  27 26.4024 6.47718   8
   1  -1  27 15.4191 6.86419   1
   1  -1  27 18.1206 6.29093   7
  -1   1 -27 20.3724 5.43817   6
  -1   1 -27 19.3862 4.34876   2
   1  -1  27 10.9085 5.04358   4
   1  -1  28 10.8370 6.38976   8
   1  -1  28 15.9714 6.66325   1
  -1   1 -28 15.5230 5.51786   6
   1  -1  28 17.3928 6.33491   7
  -1   1 -28 8.57374 4.08193   2
   1  -1  28 6.92071 5.05404   4
   1  -1  29 37.3905 7.51742   8
   1  -1  29 30.0233 7.38554   1
   1  -1  29 21.0072 6.98109   7
  -1   1 -29 20.0275 5.76342   6
  -1   1 -29 20.4342 4.73615   2
   1  -1  29 30.0432 5.86609   4
   1  -1  30 1.55454 6.12266   7
   1  -1  30-4.65772 6.62773   1
   1  -1  30 0.77473 6.50420   8
   1  -1  30 0.67487 4.94162   4
   1  -1  31-3.20863 6.07034   7
   1  -1  31 4.79560 6.88184   1
   1  -1  31 18.3808 6.99188   8
   1  -1  31-0.69772 5.22474   4
   1   0 -30 0.63177 4.52189  12
  -1   0  30 6.64921 5.84865   1
  -1   0  30 12.4739 6.23073   7
  -1   0  30-5.43499 6.08706   8
   1   0 -30 6.76019 4.69892   2
  -1   0  30-6.58607 5.95786   4
   1   0 -29 4.28735 4.53740  12
  -1   0  29-1.50441 5.95589   8
  -1   0  29 6.79696 5.95090   7
  -1   0  29-0.71641 5.93887   1
   1   0 -29 4.75915 4.52659   2
  -1   0  29 5.66405 5.15725   4
  -1   0  28 21.8316 6.72526   7
  -1   0  28 8.69789 5.97463   8
  -1   0  28 19.3444 6.18325   1
   1   0 -28 17.2512 4.82436   2
  -1   0  28 17.8257 5.97312   4
  -1   0  27 41.8425 7.24055   8
  -1   0  27 63.0103 7.87102   7
  -1   0  27 47.2033 7.30925   1
   1   0 -27 47.1542 6.16150   2
  -1   0  27 52.8409 7.22988   4
  -1   0  26 57.9914 8.02584   7
  -1   0  26 59.1135 7.57955   8
  -1   0  26 45.5342 7.39490   1
   1   0 -26 62.5555 6.50105   2
  -1   0  26 60.3570 7.33422   4
  -1   0  25 5.79373 5.51514   8
  -1   0  25 4.52373 5.44477   7
  -1   0  25 8.55265 5.34202   4
  -1   0  25 14.1338 5.60135   1
   1   0 -25 15.4143 4.39249   2
  -1   0  24 6.15850 5.34399   8
  -1   0  24 9.36515 5.04046   4
   1   0 -24 11.0480 4.57525   6
  -1   0  24 6.82144 5.38084   7
  -1   0  24 12.9302 5.47580   1
   1   0 -24 15.3079 4.41247   2
  -1   0  23 264.208 16.2849   8
  -1   0  23 275.934 16.4063   7
  -1   0  23 252.542 15.8476   4
   1   0 -23 270.994 15.1022   6
  -1   0  23 257.198 15.9872   1
   1   0 -23 266.725 15.3202   2
  -1   0  22 30.3327 6.13521   8
  -1   0  22 14.9980 5.13454   4
  -1   0  22 25.9413 5.88855   7
   1   0 -22 25.5936 4.64068   6
  -1   0  22 19.8350 5.30436   1
   1   0 -22 18.5509 4.22512   2
  -1   0  21 4.80279 4.75188   8
  -1   0  21 4.07892 4.92180   4
  -1   0  21 12.8580 5.18731   7
   1   0 -21 8.53730 4.14268   6
  -1   0  21 15.2728 5.02434   1
   1   0 -21 2.58805 3.68196   2
  -1   0  20 191.371 12.6149   8
  -1   0  20 205.367 12.8491   7
  -1   0  20 208.530 12.5311   4
   1   0 -20 199.339 11.5395   6
  -1   0  20 184.380 12.1863   1
   1   0 -20 187.031 11.6006   2
  -1   0  19 80.1475 7.50453   8
  -1   0  19 88.6763 7.62414   4
  -1   0  19 81.9050 7.62801   7
   1   0 -19 88.6271 6.65208   6
   1   0 -19 86.7037 6.80759   2
  -1   0  19 73.6151 7.18718   1
  -1   0  18 44.3421 5.38453   1
  -1   0  18 37.5575 5.49475   8
  -1   0  18 38.6893 5.21711   4
  -1   0  18 44.9715 5.71298   7
   1   0 -18 41.0352 4.54504   6
  -1   0  18 47.0379 4.80283   5
   1   0 -18 36.5925 4.62248   2
  -1   0  17 15.7657 4.42795   1
  -1   0  17 11.5164 4.53731   8
  -1   0  17 11.0562 4.12055   4
  -1   0  17 8.56025 4.37984   7
  -1   0  17 9.72142 3.32881   5
   1   0 -17 18.2756 3.67015   6
   1   0 -17 12.2249 3.42097   2
  -1   0  16 75.6111 6.67932   1
  -1   0  16 86.5207 6.79370   4
  -1   0  16 80.7165 7.06146   8
   1   0 -16 76.2605 5.96914   6
  -1   0  16 89.8167 7.38751   7
  -1   0  16 82.9200 6.04084   5
   1   0 -16 74.9201 6.17261   2
  -1   0  15 3.17776 3.85651   1
  -1   0  15 5.76652 3.73240   4
  -1   0  15 1.49155 3.81800   8
   1   0 -15 1.67287 2.14477   3
  -1   0  15-0.74834 3.93967   7
   1   0 -15 2.02645 3.00707   5
   1   0 -15 1.39430 3.04594   6
  -1   0  15-0.51639 3.07898   5
   1   0 -15-2.77672 3.17719   2
  -1   0  14 10.4808 3.84978   1
  -1   0  14 11.4205 3.97166   4
  -1   0  14 16.2868 4.25919   8
   1   0 -14 14.1553 2.57764   3
  -1   0  14 11.4746 4.28202   7
  -1   0  14 11.3844 2.41695   6
   1   0 -14 12.6765 3.20431   5
   1   0 -14 13.3008 3.13867   6
  -1   0  14 12.2367 3.15462   5
   1   0 -14 19.0122 3.56966   2
   1   0 -13 884.722 37.7566   2
  -1   0  13 826.778 37.9220   1
   1   0 -13 778.544 37.5070   1
  -1   0  13 803.137 36.3075  11
   1   0 -13 817.099 36.3200  10
  -1   0  13 816.212 38.0963   7
  -1   0  13 855.423 38.2034   8
   1   0 -13 813.715 36.6854   3
   1   0 -13 858.559 37.5235   6
  -1   0  13 879.180 37.2881   6
   1   0 -13 863.459 37.2261   5
  -1   0  13 841.192 37.3379   5
  -1   0  13 811.813 38.0175   4
  -1   0  12 30.0290 2.82346   3
  -1   0  12 42.9667 4.60192   1
   1   0 -12 37.3069 4.05559   2
   1   0 -12 44.5361 4.47971   1
  -1   0  12 40.2453 2.65179  11
   1   0 -12 42.2007 2.80377  10
   1   0 -12 42.6230 4.39337   8
  -1   0  12 37.8501 4.71499   8
   1   0 -12 36.5241 3.23957   3
   1   0 -12 36.9559 4.43886   7
  -1   0  12 40.9229 4.98308   7
   1   0 -12 39.1271 3.91608   6
   1   0 -12 33.6687 3.87416   5
  -1   0  12 28.5651 3.29772   6
  -1   0  12 40.5464 3.91801   5
   1   0 -12 36.0030 3.67851   4
  -1   0  12 43.7278 4.60367   4
  -1   0  11-0.11502 1.66066   3
  -1   0  11 0.50515 3.25683   1
   1   0 -11-1.75926 3.14264   1
   1   0 -11-3.65991 2.81842   2
  -1   0  11 0.82886 1.44289  11
   1   0 -11 0.08392 1.75621  10
  -1   0  11 1.35142 3.56015   8
   1   0 -11-0.22891 3.16333   8
   1   0 -11 0.74816 2.02323   3
  -1   0  11 1.89731 3.73377   7
   1   0 -11-2.51347 3.10239   7
  -1   0  11 2.41674 2.71484   5
  -1   0  11-0.74144 1.97791   6
   1   0 -11 1.34841 2.82106   5
   1   0 -11 2.07083 2.66057   6
  -1   0  11 1.05697 3.36381   4
   1   0 -11 2.44471 2.49381   4
   1   0 -10 182.116 9.25430   2
   1   0 -10 169.490 9.31104   1
  -1   0  10 174.668 9.48853   1
   1   0 -10 172.541 8.13571  10
  -1   0  10 162.077 8.04531  11
   1   0 -10 165.961 9.23990   8
   1   0 -10 147.727 9.11526   7
  -1   0  10 147.074 9.50692   7
  -1   0  10 168.248 9.67608   8
  -1   0  10 160.354 8.29345   3
   1   0 -10 177.583 8.47460   3
  -1   0  10 148.851 8.67850   6
   1   0 -10 167.103 9.00301   6
   1   0 -10 166.831 8.82485   5
  -1   0  10 174.404 8.92934   5
  -1   0  10 169.795 9.59894   4
   1   0 -10 157.533 9.04443   4
  -1   0   9 47.1236 4.29529   1
   1   0  -9 42.0136 3.89779   2
   1   0  -9 42.5708 4.06314   1
   1   0  -9 43.8470 2.80526  10
  -1   0   9 41.8909 2.72443  11
   1   0  -9 50.0392 4.25127   8
  -1   0   9 41.6898 4.40490   8
  -1   0   9 36.1482 2.98217   3
   1   0  -9 40.3822 3.14824   3
  -1   0   9 38.7049 4.31670   7
   1   0  -9 45.8010 4.19815   7
   1   0  -9 34.4506 3.54566   5
  -1   0   9 38.9969 3.47451   6
   1   0  -9 44.6651 3.78891   6
  -1   0   9 40.4219 3.61216   5
   1   0  -9 42.8248 3.88035   4
  -1   0   9 43.5435 4.37104   4
  -1   0   8 0.09406 1.69965   3
   1   0  -8-0.68961 2.38246   2
   1   0  -8-1.80362 2.93809   1
   1   0  -8 2.22306 2.55994   2
  -1   0   8-1.26487 3.07908   1
  -1   0   8 0.73601 1.43732  11
   1   0  -8-0.34827 1.52144  10
   1   0  -8 0.52049 2.91002   8
  -1   0   8 1.37009 3.25822   8
   1   0  -8-1.69713 1.84830   3
   1   0  -8 0.52089 2.94636   7
  -1   0   8 0.19637 3.30075   7
   1   0  -8 1.39352 2.23865   6
  -1   0   8 1.32953 2.38237   5
   1   0  -8-0.62027 2.48483   5
  -1   0   8-1.70371 2.19839   6
  -1   0   8-0.97477 3.01113   4
   1   0  -8 1.54118 2.49009   4
  -1   0   7 589.617 28.4487   2
   1   0  -7 659.160 28.3359   2
   1   0  -7 606.284 28.2445   2
   1   0  -7 647.396 28.3073   1
  -1   0   7 632.996 28.3754   1
  -1   0   7 583.796 27.5471  11
  -1   0   7 618.719 28.4570   8
  -1   0   7 621.185 28.4673   7
   1   0  -7 611.990 28.3212   7
   1   0  -7 582.578 28.2945   8
  -1   0   7 603.252 27.7389   3
   1   0  -7 562.452 27.7685   3
  -1   0   7 561.553 27.9749   6
   1   0  -7 610.516 28.1668   6
  -1   0   7 598.804 27.9808   5
   1   0  -7 642.451 27.9908   5
   1   0  -7 604.007 28.2544   4
  -1   0   7 642.083 28.4878   4
   1   0  -6 64.6213 4.30166   2
  -1   0   6 68.1855 4.66889   2
   1   0  -6 60.0378 4.35624   2
   1   0  -6 63.7592 4.40951   1
  -1   0   6 68.4866 4.53252   1
   1   0  -6 63.7485 3.53090  11
  -1   0   6 60.9547 3.50983  11
   1   0  -6 57.1700 4.60616   8
  -1   0   6 69.6090 4.79390   7
   1   0  -6 72.5699 4.70255   7
  -1   0   6 68.0045 4.75739   8
  -1   0   6 61.1495 3.74755   3
   1   0  -6 65.5901 4.11522   6
  -1   0   6 61.6363 4.08093   5
   1   0  -6 65.1490 4.01974   5
   1   0  -6 65.4304 4.42920   4
  -1   0   6 68.7296 4.57945   4
  -1   0   5 319.221 14.9897   2
   1   0  -5 311.011 14.8221   2
   1   0  -5 329.010 14.7454   1
  -1   0   5 302.379 14.7634   1
   1   0  -5 313.419 14.2676  11
   1   0  -5 294.339 14.8176   8
  -1   0   5 310.724 14.8916   8
   1   0  -5 304.626 14.8323   7
  -1   0   5 305.400 14.8908   7
   1   0  -5 285.932 14.4439   3
  -1   0   5 339.554 14.6829   6
   1   0  -5 294.998 14.4692   5
  -1   0   5 311.716 14.5278   5
  -1   0   5 313.948 14.8996   4
   1   0  -5 308.116 14.8153   4
   1   0  -4 2.80559 1.64689   3
  -1   0   4 0.56287 1.57726   3
  -1   0   4 1.00065 2.12799   2
   1   0  -4 2.35201 1.98659   2
  -1   0   4 1.47748 1.94180   1
   1   0  -4 3.25941 1.89522   1
   1   0  -4 0.91542 1.24883  11
   1   0  -4 3.76969 2.20489   8
  -1   0   4 6.66361 2.10889   8
  -1   0   4 1.64577 2.02040   7
   1   0  -4 4.65064 2.18308   7
  -1   0   4 3.42347 1.70377   6
   1   0  -4 3.39732 1.53379   5
  -1   0   4 4.32148 1.58521   5
   1   0  -4 1.74946 1.60447   6
   1   0  -4 5.47466 2.03763   4
  -1   0   4 4.18055 2.10519   4
   1   0  -3 1581.14 69.3028   2
  -1   0   3 1518.60 69.3303   2
  -1   0   3 1508.91 69.1939   1
   1   0  -3 1553.67 69.1836   1
   1   0  -3 1532.43 69.2669   9
   1   0  -3 1508.16 69.2384   7
   1   0  -3 1495.04 69.2268   8
  -1   0   3 1557.36 69.2639   7
  -1   0   3 1572.35 69.2707   8
   1   0  -3 1532.67 69.1579   3
   1   0  -3 1541.88 69.2498   6
   1   0  -3 1529.29 69.0867   5
  -1   0   3 1520.79 69.0934   5
   1   0  -3 1509.86 69.2665   4
  -1   0   3 1556.62 69.3035   4
  -1   0   2 40.5854 2.50874   2
   1   0  -2 38.7046 2.50919   2
   1   0  -2 39.6821 2.44774   1
  -1   0   2 40.9567 2.34696   1
   1   0  -2 40.9824 2.58713   9
  -1   0   2 37.8340 2.45309   9
  -1   0   2 38.4113 2.36926   7
   1   0  -2 42.7541 2.45107   7
   1   0  -2 43.9605 2.43167   8
  -1   0   2 40.7969 2.36519   8
   1   0  -2 36.2198 2.42165   3
   1   0  -2 40.1007 2.43952   3
   1   0  -2 37.3586 2.44553   6
  -1   0   2 39.2883 2.42473   6
   1   0  -2 35.7475 2.43820   6
   1   0  -2 38.1979 2.36858   5
  -1   0   2 37.2232 2.32964   5
  -1   0   2 36.8294 2.42653   4
   1   0  -2 37.7752 2.48555   4
  -1   0   1 11.4542 1.29881   2
   1   0  -1 22.5332 1.47388   2
  -1   0   1 16.1635 1.25275   1
   1   0  -1 21.0889 1.43417   1
   1   0  -1 22.0656 1.52815   9
   1   0  -1 22.7733 1.39116   7
  -1   0   1 15.6744 1.22147   7
  -1   0   1 15.4250 1.20584   8
   1   0  -1 23.2736 1.41635   8
   1   0  -1 21.3903 1.57464   3
   1   0  -1 26.8344 1.61848   6
   1   0  -1 21.2245 1.44197   5
  -1   0   1 15.9169 1.27733   5
  -1   0   1 14.0527 1.23455   4
   1   0  -1 20.8512 1.38020   4
   1   0   0-0.22574 0.70875   1
  -1   0   0 1.88024 0.80820   1
   1   0   0-0.82465 1.01505  10
  -1   0   0 0.10530 0.76348   9
   1   0   0 1.02424 0.96472   6
  -1   0   0 0.21357 0.72143   6
   1   0   0-0.43859 0.82077   5
  -1   0   0 0.03812 0.61926   2
   1   0   0 0.66273 0.69889   2
  -1   0   0 0.05571 0.79266   3
   1   0   1-1.28810 1.03587  10
  -1   0  -1 0.17177 0.82922   3
  -1   0  -1-0.38334 0.80200   6
   1   0   1-1.24832 0.78382   1
   1   0   1-0.63319 0.93699   5
  -1   0  -2 1.96660 1.48714  10
   1   0   2 1.76337 1.21131  10
  -1   0  -2 0.84126 1.01866   8
   1   0   2 0.66330 1.04880   8
  -1   0  -2 0.12029 1.00477   3
  -1   0  -2-0.06241 0.96429   6
  -1   0  -2 1.67439 1.02663   7
   1   0   2-0.15274 1.08683   7
   1   0   2-0.83336 1.26685   5
   1   0   2 0.28372 1.15110   1
   1   0   3 233.848 11.5355   2
  -1   0  -3 251.226 11.5579   2
   1   0   3 237.619 11.9602   1
   1   0   3 255.816 11.8854  10
  -1   0  -3 259.597 11.8779  10
   1   0   3 254.093 11.7938   8
  -1   0  -3 252.188 11.7679   8
   1   0   3 247.016 11.7772   7
   1   0   3 251.827 11.7013   3
  -1   0  -3 254.256 11.7592   3
  -1   0  -3 270.134 11.8032   7
  -1   0  -3 252.610 11.8053   6
  -1   0  -3 247.908 11.9293   5
   1   0   3 262.007 11.9947   5
  -1   0  -3 252.875 11.5651   4
   1   0   3 244.969 11.5556   4
  -1   0  -4 83.4310 4.20296   2
   1   0   4 79.5467 4.17508   2
   1   0   4 78.4461 5.09080   1
   1   0   4 83.9737 4.60746  10
  -1   0  -4 79.7770 4.61676  10
   1   0   4 77.2386 4.78001   7
   1   0   4 70.3904 4.72869   8
  -1   0  -4 84.0860 4.55840   8
  -1   0  -4 84.9332 4.38832   3
   1   0   4 88.1560 4.34139   3
  -1   0  -4 78.3512 4.55116   6
  -1   0  -4 80.1733 4.55373   7
  -1   0  -4 83.2129 4.79517   5
   1   0   4 85.3505 4.90093   5
   1   0   4 81.8297 4.31335   4
  -1   0  -4 80.4187 4.27663   4
   1   0   5 514.159 23.6075   2
  -1   0  -5 540.452 23.6704   2
   1   0   5 551.082 24.3190   1
   1   0   5 529.318 23.8599  10
  -1   0  -5 539.798 23.8492  10
   1   0   5 506.449 24.0280   7
  -1   0  -5 548.086 23.9615   7
   1   0   5 477.029 23.9693   8
  -1   0  -5 518.904 23.7195   3
   1   0   5 503.529 23.6567   3
  -1   0  -5 521.040 23.8920   6
  -1   0  -5 482.469 23.9547   5
   1   0   5 495.445 24.1095   5
  -1   0  -5 515.617 23.7173   4
   1   0   5 498.197 23.7024   4
  -1   0  -6 48.2178 3.03133   2
   1   0   6 42.5741 2.86521   2
  -1   0  -6 44.0790 3.98871   1
   1   0   6 40.3888 4.40052   1
  -1   0  -6 39.7278 3.20135  10
   1   0   6 47.5566 3.46530  10
   1   0   6 45.5764 4.06344   8
  -1   0  -6 39.5097 3.32808   8
   1   0   6 40.2016 2.95441   3
  -1   0  -6 43.1866 3.03348   3
  -1   0  -6 36.9536 3.27456   7
  -1   0  -6 47.2735 3.56692   6
   1   0   6 46.2548 4.00630   7
   1   0   6 38.0393 3.04032   6
   1   0   6 36.7536 4.00344   5
  -1   0  -6 47.5459 3.72980   5
   1   0   6 38.9666 3.34460   4
  -1   0  -6 44.3393 3.24012   4
   1   0   7 2104.03 93.6394   2
  -1   0  -7 2134.30 93.7158   2
   1   0   7 1995.65 94.2413   1
  -1   0  -7 2279.14 94.2200   1
   1   0   7 2078.59 93.7497  10
  -1   0  -7 2016.79 93.6590  10
   1   0   7 2050.68 94.0774   7
  -1   0  -7 2085.37 93.9597   7
   1   0   7 2060.38 94.0924   8
  -1   0  -7 2057.21 93.9529   8
   1   0   7 2010.47 93.5376   3
  -1   0  -7 2022.68 93.5752   3
   1   0   7 2064.89 93.8135   6
  -1   0  -7 2186.00 93.9228   6
   1   0   7 1968.72 94.0529   5
  -1   0  -7 2305.79 94.1016   5
  -1   0  -7 2041.74 93.7492   4
   1   0   7 2014.52 93.8189   4
   1   0   8 213.036 10.2833   2
  -1   0  -8 220.559 10.4019   2
   1   0   8 190.272 11.2174   1
  -1   0  -8 220.912 11.1302   1
  -1   0  -8 209.137 10.3085  10
   1   0   8 204.378 10.4150  10
   1   0   8 196.550 11.0652   7
   1   0   8 183.266 10.9930   8
  -1   0  -8 204.970 10.2355   3
   1   0   8 189.889 10.1254   3
  -1   0  -8 202.126 10.6547   6
   1   0   8 236.497 10.5805   6
   1   0   8 201.699 11.0036   5
  -1   0  -8 243.848 10.9073   5
   1   0   8 216.952 10.6330   4
  -1   0  -8 208.087 10.4857   4
   1   0   9 232.487 11.5479   2
  -1   0  -9 233.046 11.6239   2
  -1   0  -9 248.934 12.4158   1
   1   0   9 232.041 12.6309   1
   1   0   9 258.315 11.6958  10
  -1   0  -9 241.984 11.5245  10
   1   0   9 231.210 12.3718   7
   1   0   9 227.655 12.3184   8
  -1   0  -9 237.695 11.4267   3
   1   0   9 222.996 11.3485   3
   1   0   9 236.040 11.7318   6
  -1   0  -9 229.717 11.8754   6
   1   0   9 238.728 12.4059   5
  -1   0  -9 220.991 11.9571   5
   1   0   9 230.479 11.8389   4
  -1   0  -9 235.139 11.7595   4
   1   0  10 186.134 9.69638   2
  -1   0 -10 205.221 9.91451   2
  -1   0 -10 190.451 10.5984   1
   1   0  10 168.697 10.7047   1
   1   0  10 208.569 9.84637  10
  -1   0 -10 179.561 9.53540  10
   1   0  10 179.118 10.5748   7
   1   0  10 204.838 10.7065   8
  -1   0 -10 185.138 9.51722   3
   1   0  10 177.946 9.42462   3
  -1   0 -10 203.537 10.2153   6
   1   0  10 194.289 9.88257   6
   1   0  10 201.256 10.6915   5
  -1   0 -10 209.879 10.2713   5
  -1   0 -10 184.675 9.90112   4
   1   0  10 192.097 10.1855   4
  -1   0 -11 0.18084 2.40674   2
  -1   0 -11-2.84228 3.44913   1
   1   0  11-1.38781 4.30326   1
   1   0  11 0.63193 2.00364   2
   1   0  11 0.15063 2.51571  10
  -1   0 -11 3.17758 2.03980  10
   1   0  11-2.29050 3.90095   8
   1   0  11-0.71844 2.00196   3
  -1   0 -11 1.87967 2.03556   3
   1   0  11-0.25445 3.78864   7
  -1   0 -11-1.81749 2.83003   6
   1   0  11-0.23661 4.04861   5
  -1   0 -11-2.64070 3.06530   5
   1   0  11-0.53827 2.27555   6
  -1   0 -11 1.30664 2.37180   4
   1   0  11 2.75863 2.88584   4
  -1   0 -12 4.59992 2.53379   2
  -1   0 -12 5.09403 3.56873   1
   1   0  12 4.99634 2.18069   2
   1   0  12 1.21224 4.71399   1
   1   0  12 5.58945 2.66208  10
  -1   0 -12 8.47862 2.14132  10
   1   0  12 1.39741 4.00416   8
  -1   0 -12 4.14251 2.06713   3
   1   0  12 2.56627 2.36411   3
  -1   0 -12 4.83932 3.15823   6
   1   0  12 3.63539 3.63020   7
  -1   0 -12 5.21232 3.06317   5
   1   0  12 2.04572 4.17686   5
   1   0  12 3.68463 2.36812   6
   1   0  12 0.70552 3.09788   4
  -1   0 -12 1.83293 2.55071   4
   1   0  13 623.134 29.9932   2
  -1   0 -13 668.450 30.3478   2
   1   0  13 645.027 31.2662   1
  -1   0 -13 701.851 30.9247   1
   1   0  13 654.146 29.9670  10
  -1   0 -13 636.118 29.7198  10
   1   0  13 623.976 31.0470   8
   1   0  13 625.695 31.0141   7
  -1   0 -13 652.487 29.7409   3
   1   0  13 611.002 29.6750   3
   1   0  13 598.900 30.0735   6
  -1   0 -13 642.940 30.4750   6
   1   0  13 652.363 30.8954   5
  -1   0 -13 665.935 30.4429   5
  -1   0 -13 626.963 30.2862   4
   1   0  13 657.986 30.6376   4
  -1   0 -14 9.08103 2.70577   2
   1   0  14 8.84427 4.72925   1
   1   0  14 7.39968 2.35045   2
  -1   0 -14 13.3366 2.30932  10
   1   0  14 8.31816 2.97035  10
   1   0  14 12.5664 4.66992   8
  -1   0 -14 10.6391 2.23645   3
   1   0  14 8.84592 2.79526   3
  -1   0 -14 16.6799 3.61285   6
   1   0  14 14.5691 4.54694   7
   1   0  14 6.87331 2.35795   6
   1   0  14 5.28384 4.77291   5
  -1   0 -14 9.28733 3.33750   5
   1   0  14 13.5086 3.46878   4
  -1   0 -14 9.23004 2.78532   4
  -1   0 -15 56.4108 4.70265   2
   1   0  15 61.8996 6.51436   1
   1   0  15 57.5747 4.54421  10
   1   0  15 44.5584 5.69297   8
  -1   0 -15 55.9572 3.95768   3
  -1   0 -15 58.6121 5.13004   6
   1   0  15 50.7070 5.82098   7
  -1   0 -15 57.4525 4.83087   5
   1   0  15 63.4091 5.96621   5
   1   0  15 57.9539 5.29317   4
  -1   0 -16 234.343 12.0087   2
   1   0  16 232.054 13.2252   1
   1   0  16 215.689 11.3763  10
   1   0  16 217.187 12.7771   8
   1   0  16 204.564 12.7280   7
  -1   0 -16 209.654 11.0405   3
  -1   0 -16 227.752 12.1119   6
   1   0  16 216.257 12.5031   5
   1   0  16 217.492 12.2635   4
   1   0  17 118.212 8.09345   4
   1   0  17 114.848 8.64916   7
   1   0  17 128.557 8.90947   8
   1   0  17 100.459 8.88923   1
  -1   0 -17 116.945 7.86918   6
   1   0  17 125.592 8.79156   5
  -1   0 -17 112.342 7.52260   2
   1   0  18 45.2758 5.02505   4
   1   0  18 43.1355 5.97425   8
   1   0  18 36.8168 6.02867   1
   1   0  18 37.1092 5.83928   7
  -1   0 -18 41.3695 4.94687   6
   1   0  18 46.9148 6.13095   5
  -1   0 -18 42.7591 4.47144   2
   1   0  19 31.3290 4.72077   4
   1   0  19 32.4294 5.72809   8
   1   0  19 26.2832 6.03487   1
   1   0  19 32.0297 5.54312   7
  -1   0 -19 27.6439 4.40782   6
   1   0  19 43.8228 5.94380   5
  -1   0 -19 37.3368 4.20063   2
   1   0  20 124.480 8.77600   4
   1   0  20 130.789 9.78213   8
   1   0  20 132.417 9.93226   1
  -1   0 -20 129.822 8.63418   6
   1   0  20 106.535 9.42677   7
   1   0  20 120.608 9.33789   5
  -1   0 -20 129.214 8.38035   2
   1   0  21 142.810 9.66975   4
   1   0  21 150.166 10.6964   8
   1   0  21 130.280 10.3430   7
   1   0  21 122.222 10.3584   1
  -1   0 -21 132.222 9.36204   6
   1   0  21 165.468 10.4719   5
  -1   0 -21 142.264 9.16541   2
   1   0  22 80.8174 7.34579   4
   1   0  22 79.4421 8.02313   8
   1   0  22 73.8002 8.14308   1
  -1   0 -22 69.7894 6.80944   6
   1   0  22 76.9610 8.01007   7
   1   0  22 79.3380 8.01139   5
  -1   0 -22 77.4554 6.40755   2
   1   0  23 5.15214 5.23475   8
   1   0  23 12.5019 5.89467   1
   1   0  23 4.59398 5.40021   7
  -1   0 -23 10.1926 4.37873   6
  -1   0 -23 8.43604 3.45669   2
   1   0  23 12.4958 4.86183   4
   1   0  24 163.506 11.5168   8
   1   0  24 144.823 11.3625   7
   1   0  24 157.976 11.6906   1
  -1   0 -24 134.757 9.96121   6
  -1   0 -24 152.145 9.91279   2
   1   0  24 130.179 10.2681   4
  -1   0 -25 50.8699 5.90423  12
   1   0  25 35.7404 6.84508   8
   1   0  25 51.3290 7.70204   1
   1   0  25 46.5488 7.47940   7
  -1   0 -25 56.2106 6.28902   6
  -1   0 -25 55.5909 5.78458   2
   1   0  25 64.7613 7.07420   4
  -1   0 -26 99.0409 7.79876  12
   1   0  26 102.547 9.59421   8
   1   0  26 85.8753 9.50011   1
   1   0  26 95.0655 9.40588   7
  -1   0 -26 86.2450 7.93962   6
  -1   0 -26 92.3638 7.75155   2
   1   0  26 89.5024 8.49641   4
  -1   0 -27-2.96040 3.83002  12
   1   0  27 12.2617 6.14350   8
   1   0  27-2.38581 4.36777   4
   1   0  27 14.3593 6.21217   7
   1   0  27 1.40808 6.23073   1
  -1   0 -27 0.50388 3.79218   2
   1   0  28-0.70726 6.19288   8
   1   0  28 8.68897 5.12871   4
   1   0  28 9.94292 6.19421   7
   1   0  28-1.45798 6.25615   1
  -1   0 -28 12.0542 4.42806   2
   1   0  29 1.46957 6.34540   8
   1   0  29 16.7278 5.53899   4
   1   0  29 25.0708 6.61986   7
   1   0  29 11.3349 6.31014   1
  -1   0 -29 7.61616 4.16816   2
   1   0  30 7.59232 6.16068   8
   1   0  30 7.99886 5.26050   4
   1   0  30 6.88409 5.97507   7
   1   0  30 3.12145 6.33168   1
  -1   0 -30 8.45926 4.34504   2
   1   0  31 29.8638 7.18121   8
   1   0  31 27.4884 6.28197   4
   1   0  31 25.2387 6.96838   7
   1   0  31 16.1283 6.86849   1
  -1   0 -31 28.5403 5.24408   2
  -1  -1  30 18.8721 6.59602   7
  -1  -1  30 24.3638 6.31148   4
   1   1 -30 28.8327 5.36690   2
  -1  -1  30 35.2754 7.52152   8
  -1  -1  29 10.6338 6.45477   8
  -1  -1  29 17.1872 6.01512   4
  -1  -1  29 13.7264 6.66655   7
  -1  -1  29 24.5430 6.46742   1
   1   1 -29 21.5246 4.97091   2
  -1  -1  28 0.73191 5.90396   8
  -1  -1  28 1.38314 5.14887   4
  -1  -1  28 4.40886 5.76037   7
  -1  -1  28-2.03575 5.37153   1
   1   1 -28 2.24963 4.21007   2
  -1  -1  27 59.3448 7.86211   8
  -1  -1  27 47.4157 7.42197   4
  -1  -1  27 54.6087 7.98477   7
   1   1 -27 67.1454 6.92132   6
  -1  -1  27 51.5622 7.44712   1
   1   1 -27 52.7068 6.35112   2
  -1  -1  26 13.5723 6.22640   8
  -1  -1  26 7.06819 5.50478   4
  -1  -1  26 15.6680 6.18270   7
   1   1 -26 6.23515 5.15305   6
  -1  -1  26 11.9515 5.71167   1
   1   1 -26 9.42890 4.21046   2
  -1  -1  25 3.91325 5.38340   8
  -1  -1  25-3.08933 5.21168   4
  -1  -1  25 7.85326 5.83794   7
   1   1 -25 5.51190 4.35101   6
  -1  -1  25 3.61402 5.14494   1
   1   1 -25 4.53090 3.98785   2
  -1  -1  24 3.11958 5.51561   8
  -1  -1  24 14.2100 5.11338   4
  -1  -1  24 6.88293 5.46714   7
   1   1 -24 10.6223 4.87490   6
  -1  -1  24 6.34916 5.10501   1
   1   1 -24 12.0917 4.21742   2
  -1  -1  23-1.19424 5.22382   8
  -1  -1  23 6.80901 4.68257   4
  -1  -1  23-0.59888 5.05021   7
   1   1 -23-0.46411 4.01239   6
  -1  -1  23 8.80820 5.11049   1
   1   1 -23 1.38931 3.57771   2
  -1  -1  22 3.41214 5.22809   8
  -1  -1  22 3.79201 4.79988   4
   1   1 -22 3.11769 4.41991   6
  -1  -1  22 10.2665 5.33602   7
  -1  -1  22 11.5217 5.08259   1
   1   1 -22 3.10061 3.71047   2
  -1  -1  21 212.389 13.9526   8
  -1  -1  21 217.346 13.8145   7
  -1  -1  21 211.185 13.5644   4
   1   1 -21 209.154 12.8881   6
  -1  -1  21 241.022 13.8802   1
   1   1 -21 214.000 12.6765   2
  -1  -1  20 8.21956 5.00363   8
  -1  -1  20 6.37875 4.57834   4
  -1  -1  20 12.3642 5.44558   7
   1   1 -20 1.22293 3.79351   6
  -1  -1  20 11.7794 4.67712   1
   1   1 -20 3.21863 3.65203   2
  -1  -1  19 711.941 35.6804   8
  -1  -1  19 735.860 35.9026   7
  -1  -1  19 721.902 35.5396   4
   1   1 -19 668.998 34.9549   6
   1   1 -19 758.420 35.0400   2
  -1  -1  19 723.786 35.5014   1
  -1  -1  18-4.13364 4.45251   8
  -1  -1  18-0.44028 3.88132   4
  -1  -1  18-3.68098 4.64267   7
   1   1 -18 3.33086 3.64485   6
  -1  -1  18 0.41934 3.99951   1
   1   1 -18 1.08729 3.21969   2
  -1  -1  17 90.9522 7.36005   4
  -1  -1  17 90.6208 7.72015   8
  -1  -1  17 76.5260 7.44122   7
   1   1 -17 99.7462 7.10540   6
   1   1 -17 93.3740 6.80879   2
  -1  -1  17 99.2022 7.47049   1
  -1  -1  16 81.2046 6.95115   1
  -1  -1  16 92.1244 7.25128   4
  -1  -1  16 84.2764 7.27424   8
   1   1 -16 71.2296 5.52937   3
  -1  -1  16 81.5734 7.17323   7
   1   1 -16 95.9212 6.56890   6
  -1  -1  16 87.4775 5.89922   5
   1   1 -16 78.3569 6.23954   2
  -1  -1  15 336.217 17.2775   1
  -1  -1  15 338.230 17.4529   4
  -1  -1  15 316.427 17.5574   8
  -1  -1  15 336.630 17.6423   7
   1   1 -15 318.130 16.1825   3
   1   1 -15 343.461 17.0392   6
  -1  -1  15 311.425 16.2472   5
   1   1 -15 322.418 16.7573   2
  -1  -1  14 1.36986 3.46967   4
  -1  -1  14 5.63131 3.92428   8
   1   1 -14 5.77263 2.85782   3
  -1  -1  14 2.85567 2.08453   3
  -1  -1  14 7.04938 4.22371   7
  -1  -1  14 2.86633 2.57750   5
   1   1 -14 4.12668 3.21539   6
   1   1 -14 5.94719 2.88751   2
  -1  -1  14 5.37548 3.69326   1
   1   1 -14-2.39079 3.79981   1
  -1  -1  13 170.343 9.73024   1
   1   1 -13 155.546 9.41524   1
  -1  -1  13 152.422 9.65316   4
  -1  -1  13 164.331 10.1773   8
  -1  -1  13 159.353 9.96879   7
  -1  -1  13 144.072 8.45596   3
   1   1 -13 167.719 8.94758   3
  -1  -1  13 150.811 8.85091   6
   1   1 -13 160.664 9.44926   6
  -1  -1  13 170.652 8.83823   5
   1   1 -13 161.817 8.67752   5
   1   1 -13 176.183 9.38626   2
  -1  -1  12 6.91329 3.63686   1
   1   1 -12-2.52957 4.72928   1
   1   1 -12 9.27563 3.03035   2
  -1  -1  12 8.84557 3.87200   4
   1   1 -12 9.80928 2.95988   4
   1   1 -12 6.24439 3.80764   8
  -1  -1  12 7.79766 4.10651   8
   1   1 -12 5.66208 3.03481   3
  -1  -1  12 3.11757 2.22804   3
  -1  -1  12 6.90522 4.19582   7
   1   1 -12 5.47047 3.89249   7
   1   1 -12-1.23471 2.86148   5
  -1  -1  12 3.79315 2.33764   6
   1   1 -12 6.95842 3.24796   6
  -1  -1  12 6.73353 2.87109   5
   1   1 -12 11.3443 2.35697   2
  -1  -1  11 844.420 38.1152   1
   1   1 -11 844.146 37.8665   1
  -1  -1  11 801.976 38.2642   4
   1   1 -11 823.984 37.8984   4
  -1  -1  11 792.488 38.3184   8
   1   1 -11 731.965 37.8699   8
  -1  -1  11 753.915 38.2213   7
   1   1 -11 782.700 37.9253   7
   1   1 -11 821.053 37.5523   3
  -1  -1  11 804.324 37.3864   3
   1   1 -11 819.362 38.0011   6
  -1  -1  11 785.655 37.7014   6
  -1  -1  11 801.297 37.3223   5
   1   1 -11 833.611 37.2743   5
  -1  -1  11 782.895 38.1404   2
   1   1 -11 819.088 37.9009   2
   1   1 -11 884.718 37.8829   2
  -1  -1  10 59.1723 4.89412   1
   1   1 -10 63.1224 4.88169   1
   1   1 -10 64.0393 4.67570   4
  -1  -1  10 63.5842 5.31306   4
  -1  -1  10 54.2484 5.46258   8
   1   1 -10 58.3066 4.92830   8
  -1  -1  10 43.2561 3.88180   3
   1   1 -10 64.0198 4.57541   3
  -1  -1  10 58.2752 5.43846   7
   1   1 -10 54.4656 4.85033   7
  -1  -1  10 56.4896 4.28685   6
   1   1 -10 65.9639 4.07005   5
  -1  -1  10 52.9964 3.96690   5
   1   1 -10 54.8600 4.76242   6
  -1  -1  10 61.0942 5.01251   2
   1   1 -10 60.2679 4.18534   2
   1   1  -9 304.304 14.1873   1
  -1  -1   9 296.336 14.3790   1
  -1  -1   9 277.752 14.5750   4
   1   1  -9 272.178 14.2369   4
  -1  -1   9 277.387 14.5441   7
   1   1  -9 271.867 14.3026   7
   1   1  -9 280.333 14.3041   8
  -1  -1   9 274.946 14.5001   8
  -1  -1   9 278.504 13.7878   3
   1   1  -9 278.880 14.0001   3
  -1  -1   9 320.625 14.2081   6
   1   1  -9 277.500 14.2813   6
  -1  -1   9 274.076 13.5934   5
   1   1  -9 278.375 13.5737   5
  -1  -1   9 297.957 14.4916   2
  -1  -1   8 2.01026 2.67111   1
   1   1  -8 1.53330 2.75789   1
   1   1  -8 0.89557 2.75958   4
  -1  -1   8 4.67975 3.13475   4
  -1  -1   8-4.18312 3.29796   8
   1   1  -8-0.88027 3.00627   8
  -1  -1   8-0.39513 2.05738   3
   1   1  -8 2.75518 2.64441   3
  -1  -1   8 1.99158 3.33336   7
   1   1  -8 3.50988 3.01216   7
   1   1  -8-1.20541 1.94992   5
  -1  -1   8 1.65707 2.03369   6
  -1  -1   8-0.86606 2.03872   5
   1   1  -8-1.29412 2.58293   6
  -1  -1   8 0.19459 2.79728   2
  -1  -1   7 140.634 7.71234   1
   1   1  -7 137.367 7.68133   1
   1   1  -7 128.772 7.77140   4
  -1  -1   7 146.638 8.09192   4
  -1  -1   7 146.806 8.07403   7
  -1  -1   7 135.115 8.01103   8
   1   1  -7 139.791 7.94946   8
   1   1  -7 153.300 7.98578   7
   1   1  -7 134.628 7.58795   3
   1   1  -7 136.257 7.87719   6
   1   1  -7 146.055 7.07169   5
  -1  -1   7 145.577 7.04908   5
  -1  -1   7 130.986 7.88112   2
   1   1  -6 116.056 6.41319   1
  -1  -1   6 120.717 6.44181   1
   1   1  -6 109.133 6.56465   4
  -1  -1   6 117.129 6.79489   4
  -1  -1   6 107.802 6.63476   7
  -1  -1   6 115.586 6.71618   8
   1   1  -6 110.950 6.82421   7
   1   1  -6 90.7957 6.61783   8
  -1  -1   6 118.490 6.23495   3
   1   1  -6 111.013 6.33355   3
   1   1  -6 119.560 6.58567   6
  -1  -1   6 111.538 5.69891   5
   1   1  -6 113.878 5.74288   5
  -1  -1   6 119.951 6.59853   2
  -1  -1   5 48.8562 3.97184   4
   1   1  -5 45.3970 3.71420   4
   1   1  -5 52.7848 3.99377   7
   1   1  -5 45.7481 3.95968   8
  -1  -1   5 51.3251 4.08707   8
  -1  -1   5 38.5114 3.38912   3
   1   1  -5 39.6377 3.66893   3
   1   1  -5 51.5851 3.75448   6
  -1  -1   5 51.9751 4.08648   7
  -1  -1   5 46.1000 3.74163   2
  -1  -1   5 48.8690 3.48725   1
   1   1  -5 45.1415 3.48701   1
  -1  -1   4 5.36216 1.87273   1
   1   1  -4 3.91960 2.03755   1
  -1  -1   4 3.77837 2.40869   4
   1   1  -4 3.50680 2.39181   4
   1   1  -4 7.01324 2.45391   8
  -1  -1   4 6.64347 2.49698   8
  -1  -1   4 4.22317 2.03602   3
   1   1  -4 5.98418 2.24690   3
  -1  -1   4 4.45231 2.42103   7
   1   1  -4 3.68319 2.44770   7
   1   1  -4 6.44074 2.27573   6
  -1  -1   4 4.47060 2.22457   2
  -1  -1   3 1.71991 1.44787   1
   1   1  -3 4.38911 1.40552   1
  -1  -1   3 0.58752 2.17523   4
   1   1  -3 3.68097 2.06095   4
   1   1  -3 1.15712 1.87636   8
  -1  -1   3 3.48624 1.96452   8
   1   1  -3 3.91873 2.03071   3
  -1  -1   3 1.71856 1.47046   3
   1   1  -3 6.21563 1.94200   7
  -1  -1   3 3.79692 1.86286   7
   1   1  -3 2.95840 1.87692   6
  -1  -1   3 3.13459 1.84700   2
  -1  -1   2 17.9273 1.94213   2
   1   1  -2 17.3936 1.53598  10
  -1  -1   2 17.7566 1.60057  10
  -1  -1   2 14.0455 1.92524   9
   1   1  -2 20.2545 1.85581   8
  -1  -1   2 22.7646 1.88246   8
  -1  -1   2 22.0712 1.84309   7
   1   1  -2 18.8180 1.85465   7
   1   1  -2 18.5617 2.03556   6
  -1  -1   2 17.8802 1.96381   6
   1   1  -2 19.2403 2.07167   3
   1   1  -2 14.8545 2.13350   4
  -1  -1   2 21.5725 2.09915   4
   1   1  -1 1279.37 54.9051   3
  -1  -1   1 1174.03 54.6943  10
   1   1  -1 1213.62 54.7153  10
  -1  -1   1 1156.94 54.8303   9
  -1  -1   1 1229.92 54.8285   6
  -1  -1   1 1209.67 54.7388   4
   1   1  -1 1239.55 54.7317   4
  -1  -1   0 21.0103 1.86245   3
  -1  -1   0 16.1548 1.52617   2
   1   1   0 19.7512 1.72045   3
   1   1   0 18.1519 1.63489  10
  -1  -1   0 10.0383 1.41271   9
  -1  -1   0 9.59633 1.44797   6
   1   1   0 18.2085 1.42997   5
  -1  -1   0 17.9594 1.48489   5
  -1  -1   0 19.1477 1.40231   4
   1   1   0 20.2967 1.47188   4
   1   1   1 1137.84 47.3920   3
  -1  -1  -1 1127.78 47.3901   3
   1   1   1 1023.03 47.4351  10
   1   1   1 1106.77 47.2900   6
  -1  -1  -1 1130.63 47.3609   5
   1   1   1 1031.51 47.3456   5
   1   1   1 1154.01 47.4033   2
  -1  -1  -1 1101.11 47.4096   2
   1   1   2 2.00899 1.37672   1
  -1  -1  -2 5.03243 1.34631   1
   1   1   2 1.87701 1.69459  10
  -1  -1  -2 3.10689 0.78695   4
   1   1   2 2.70475 0.87235   4
  -1  -1  -2 2.55982 1.13343   6
   1   1   2 3.43034 1.14305   6
   1   1   2 3.80117 1.76499   5
   1   1   2 2.44905 1.40728   2
  -1  -1  -2 2.64909 1.37570   3
   1   1   2 1.96574 1.17225   3
  -1  -1  -2 4.45977 1.42033   2
   1   1   3 1075.65 49.4857   2
  -1  -1  -3 1131.68 49.5549   2
  -1  -1  -3 1080.73 49.5543   1
   1   1   3 1111.72 49.6025   1
  -1  -1  -3 1136.18 49.6853  10
   1   1   3 1055.52 49.6846  10
  -1  -1  -3 1097.47 49.3869   7
  -1  -1  -3 1068.93 49.3806   8
   1   1   3 1092.96 49.3907   8
   1   1   3 1068.49 49.3876   7
   1   1   3 1109.83 49.4126   3
  -1  -1  -3 1127.94 49.4011   6
   1   1   3 1055.75 49.3634   6
   1   1   3 1223.61 49.8310   5
  -1  -1  -3 1088.37 49.3188   4
  -1  -1  -3 1065.19 49.3103   4
  -1  -1  -4 75.5971 4.20405   2
   1   1   4 69.7338 4.11703   2
   1   1   4 72.2439 4.70877   1
   1   1   4 82.6002 4.73927  10
  -1  -1  -4 79.4475 4.57902  10
   1   1   4 76.5658 3.95918  12
   1   1   4 71.1625 4.16554   7
   1   1   4 74.9711 4.19211   8
  -1  -1  -4 71.7103 4.10334   7
  -1  -1  -4 72.2858 4.10573   8
   1   1   4 76.1383 3.82674   3
  -1  -1  -4 68.6334 3.82192   3
   1   1   4 70.8072 3.95901   6
  -1  -1  -4 69.7229 3.98874   6
   1   1   4 67.2939 4.95492   5
  -1  -1  -4 73.4362 3.95775   4
   1   1   4 77.2743 4.01300   4
  -1  -1  -5 340.588 15.5916   2
   1   1   5 367.557 15.5503   2
   1   1   5 324.946 15.9362   1
   1   1   5 335.270 15.8262  10
  -1  -1  -5 311.707 15.4248  12
   1   1   5 334.171 15.4145  12
  -1  -1  -5 363.617 15.7994  10
  -1  -1  -5 345.088 15.6090   8
   1   1   5 327.808 15.6410   8
  -1  -1  -5 332.266 15.5853   7
   1   1   5 337.020 15.6877   7
   1   1   5 333.384 15.1746   3
  -1  -1  -5 309.342 15.1729   3
  -1  -1  -5 325.734 15.3895   6
   1   1   5 334.308 15.3723   6
  -1  -1  -5 303.344 15.8551   5
   1   1   5 336.818 16.1104   5
  -1  -1  -5 318.764 15.4041   4
   1   1   5 320.581 15.4439   4
  -1  -1  -6 56.3831 3.71091   2
   1   1   6 50.9161 3.57695   2
   1   1   6 55.1886 4.70554   1
  -1  -1  -6 54.0656 3.55884  12
   1   1   6 53.7227 3.49550  12
  -1  -1  -6 56.0212 3.93311  10
   1   1   6 67.0796 4.51293  10
  -1  -1  -6 50.8962 3.93441   7
   1   1   6 59.1950 4.20576   8
   1   1   6 55.5023 4.06102   7
  -1  -1  -6 54.7444 3.97161   8
  -1  -1  -6 49.6394 3.10288   3
   1   1   6 54.6242 3.04394   3
  -1  -1  -6 56.3606 3.67412   6
   1   1   6 55.9814 3.47812   6
  -1  -1  -6 58.2964 4.64091   5
   1   1   6 54.1614 5.12442   5
  -1  -1  -6 56.6463 3.52876   4
   1   1   6 61.1259 3.72496   4
   1   1   7 865.959 38.3098   2
  -1  -1  -7 860.924 38.4405   2
   1   1   7 841.411 38.8684   1
  -1  -1  -7 833.980 38.4263  10
  -1  -1  -7 835.534 38.2858  12
   1   1   7 835.618 38.5598  10
   1   1   7 853.576 38.6022   8
  -1  -1  -7 869.351 38.5281   8
  -1  -1  -7 841.697 38.4959   7
   1   1   7 864.820 38.6214   7
   1   1   7 797.481 37.8297   3
  -1  -1  -7 831.447 37.8693   3
  -1  -1  -7 842.856 38.2575   6
  -1  -1  -7 806.014 38.6528   5
   1   1   7 861.897 38.8873   5
   1   1   7 829.132 38.3606   4
  -1  -1  -7 824.572 38.2846   4
  -1  -1  -8 106.589 6.24174   2
   1   1   8 118.457 6.05629   2
  -1  -1  -8 81.9684 6.50456   1
   1   1   8 99.6723 7.04255   1
  -1  -1  -8 112.935 6.29537  10
   1   1   8 115.411 6.41937  10
  -1  -1  -8 122.642 6.15921  12
   1   1   8 97.7135 6.64923   8
  -1  -1  -8 129.076 6.58537   8
  -1  -1  -8 115.734 6.45843   7
   1   1   8 114.805 6.75853   7
  -1  -1  -8 103.290 5.43199   3
   1   1   8 104.525 5.42523   3
   1   1   8 111.633 5.89759   6
  -1  -1  -8 112.087 6.11828   6
  -1  -1  -8 100.493 6.80015   5
   1   1   8 114.097 7.25359   5
   1   1   8 110.909 6.31833   4
  -1  -1  -8 105.057 6.08350   4
  -1  -1  -9 29.2173 3.16082   2
   1   1   9 26.3545 2.72040   2
   1   1   9 21.2747 4.22906   1
  -1  -1  -9 23.3113 3.77861   1
   1   1   9 23.5150 3.52486  10
  -1  -1  -9 22.9093 2.79511  12
  -1  -1  -9 20.4491 2.85962  10
  -1  -1  -9 21.9041 3.24738   8
   1   1   9 25.8664 3.81411   8
   1   1   9 22.2715 1.90322   3
  -1  -1  -9 21.8171 1.93995   3
  -1  -1  -9 18.9027 3.14278   7
   1   1   9 24.9391 2.62143   6
  -1  -1  -9 23.5210 2.83748   6
   1   1   9 17.8144 3.67486   7
  -1  -1  -9 16.4150 3.58143   5
   1   1   9 18.9824 4.28929   5
  -1  -1  -9 24.7975 2.86782   4
   1   1   9 19.7573 3.06673   4
   1   1  10 99.0025 5.98841   2
  -1  -1 -10 114.961 6.34748   2
   1   1  10 98.1266 7.26301   1
  -1  -1 -10 108.777 6.83929   1
  -1  -1 -10 109.358 6.15065  10
  -1  -1 -10 109.745 6.17942  12
   1   1  10 94.3866 6.32713  10
   1   1  10 89.4990 6.64330   8
  -1  -1 -10 104.360 6.39398   8
   1   1  10 104.854 6.84833   7
  -1  -1 -10 107.312 6.41084   7
  -1  -1 -10 109.794 5.34332   3
   1   1  10 92.1921 5.24653   3
  -1  -1 -10 94.9988 6.05324   6
   1   1  10 113.383 6.04940   6
   1   1  10 111.399 7.34083   5
  -1  -1 -10 110.743 6.79841   5
  -1  -1 -10 100.984 6.11998   4
   1   1  10 116.841 6.47578   4
  -1  -1 -11 41.2980 3.69482   2
   1   1  11 35.3634 3.13979   2
  -1  -1 -11 25.5206 4.20927   1
   1   1  11 40.1856 5.06169   1
  -1  -1 -11 32.2035 3.26696  10
   1   1  11 37.9576 4.14959  10
  -1  -1 -11 29.4311 3.34329  12
  -1  -1 -11 30.4110 3.45142   8
   1   1  11 28.8091 4.34284   8
  -1  -1 -11 30.0784 2.36792   3
   1   1  11 35.2487 2.42912   3
   1   1  11 29.3974 4.33436   7
  -1  -1 -11 29.2716 3.42764   6
  -1  -1 -11 35.2900 3.65727   7
  -1  -1 -11 29.3412 4.03015   5
   1   1  11 25.2103 3.08879   6
   1   1  11 29.5710 5.03924   5
   1   1  11 30.9151 3.61660   4
  -1  -1 -11 29.4044 3.27574   4
   1   1  12 8.62724 2.32215   2
  -1  -1 -12 8.94662 2.68552   2
  -1  -1 -12 7.95602 3.62365   1
   1   1  12 8.84154 4.37474   1
   1   1  12 11.0921 4.14688  10
  -1  -1 -12 7.83528 2.43893  10
  -1  -1 -12 5.94950 2.46752  12
  -1  -1 -12 10.8604 2.78907   8
   1   1  12 6.78560 3.57208   8
  -1  -1 -12 10.2602 1.70156   3
   1   1  12 11.1577 2.06651   3
  -1  -1 -12 6.98230 2.73726   6
  -1  -1 -12 7.60603 2.70633   7
   1   1  12 7.08110 3.63364   7
   1   1  12 9.87219 5.26303   5
  -1  -1 -12 6.34514 3.64198   5
   1   1  12 9.22770 2.46298   6
  -1  -1 -12 8.02565 2.46434   4
   1   1  12 10.2423 3.17990   4
   1   1  13 238.735 11.6892   2
  -1  -1 -13 228.403 11.9683   2
   1   1  13 232.563 13.0273   1
   1   1  13 230.388 11.9731  10
  -1  -1 -13 225.567 11.4835  10
  -1  -1 -13 223.718 11.8916  12
   1   1  13 223.452 12.5689   7
  -1  -1 -13 209.887 11.8770   8
   1   1  13 214.715 12.4890   8
  -1  -1 -13 218.326 11.9317   7
  -1  -1 -13 213.015 10.7967   3
   1   1  13 222.716 10.8822   3
  -1  -1 -13 242.990 11.8343   6
   1   1  13 238.995 12.8632   5
  -1  -1 -13 246.924 12.4618   5
   1   1  13 247.413 12.2902   4
  -1  -1 -13 225.810 11.7607   4
  -1  -1 -14 29.5503 3.65928   2
   1   1  14 31.3930 5.33698   1
  -1  -1 -14 29.0213 3.35302  12
  -1  -1 -14 30.7984 3.15264  10
   1   1  14 29.5678 4.46269  10
   1   1  14 26.7979 4.63323   8
  -1  -1 -14 26.2914 2.32570   3
  -1  -1 -14 17.0251 3.56973   6
   1   1  14 23.3210 4.39545   7
   1   1  14 23.6901 2.96292   6
  -1  -1 -14 43.8681 4.38712   5
   1   1  14 32.9479 5.34834   5
   1   1  14 26.4869 3.77287   4
  -1  -1 -14 25.6328 3.21393   4
  -1  -1 -15 5.25878 2.81200   2
   1   1  15 3.80136 3.53159  10
  -1  -1 -15 6.32880 2.60891  12
   1   1  15 6.26358 3.85616   8
   1   1  15 9.18185 4.52970   1
   1   1  15 7.70325 3.57291   7
  -1  -1 -15 2.41936 2.92574   6
   1   1  15 4.66398 4.42546   5
   1   1  15 5.74941 2.15664   6
   1   1  15 6.04509 3.29378   4
  -1  -1 -16 34.4330 3.96772   2
   1   1  16 30.2294 4.29573  10
  -1  -1 -16 34.9038 3.79135  12
   1   1  16 35.1942 4.93060   8
   1   1  16 35.6237 5.59387   1
  -1  -1 -16 35.3628 4.02920   6
   1   1  16 26.6699 4.61644   7
   1   1  16 27.4000 3.13924   6
   1   1  16 30.3937 5.36073   5
   1   1  16 37.8148 4.27011   4
  -1  -1 -17-0.95109 2.79501   2
  -1  -1 -17 3.34366 2.73131  12
   1   1  17-1.92676 3.59107  10
   1   1  17 0.40113 4.14222   8
   1   1  17 2.61984 4.54698   1
   1   1  17 1.61002 4.09734   7
  -1  -1 -17 1.66858 3.00663   6
   1   1  17-0.74561 4.33081   5
   1   1  17 1.39616 3.44831   4
  -1  -1 -18 39.1496 4.28715   2
  -1  -1 -18 36.0132 4.21036  12
   1   1  18 33.8234 5.25861   8
   1   1  18 32.8771 5.68784   1
   1   1  18 35.6519 5.59147   7
  -1  -1 -18 30.5304 4.05454   6
   1   1  18 23.5888 5.44330   5
   1   1  18 33.5923 4.93222   4
  -1  -1 -19 93.8337 6.72621   2
  -1  -1 -19 85.5461 6.70921  12
   1   1  19 87.6236 7.62743   8
   1   1  19 69.6630 7.83861   1
  -1  -1 -19 92.5079 6.65769   6
   1   1  19 95.7052 7.85067   7
   1   1  19 82.9003 7.90423   5
   1   1  19 86.6837 7.07842   4
  -1  -1 -20 101.125 7.05798   2
  -1  -1 -20 91.7562 6.79578  12
   1   1  20 98.2220 8.21052   8
   1   1  20 101.412 8.44926   1
   1   1  20 86.0299 7.88484   7
  -1  -1 -20 78.5328 6.73812   6
   1   1  20 85.6394 7.93956   5
   1   1  20 93.2955 7.46251   4
  -1  -1 -21 11.5908 3.80053   2
  -1  -1 -21 7.72556 3.47459  12
   1   1  21 18.3220 5.17925   8
   1   1  21 15.8118 5.49593   1
   1   1  21 14.8156 5.25888   7
  -1  -1 -21 13.3217 4.14465   6
   1   1  21 8.58020 4.84941   5
   1   1  21 13.3801 4.57261   4
  -1  -1 -22 4.62942 3.49117   2
  -1  -1 -22 2.84981 3.21072  12
   1   1  22 3.21159 4.95312   8
   1   1  22 10.3200 5.59573   1
  -1  -1 -22 2.58018 3.63342   6
   1   1  22-1.61282 4.77841   7
   1   1  22 4.23491 4.98335   5
   1   1  22 4.23635 4.00517   4
  -1  -1 -23 38.8737 5.17201   2
  -1  -1 -23 46.6338 5.08291  12
   1   1  23 42.7971 6.61892   8
   1   1  23 37.7750 6.87780   1
  -1  -1 -23 35.9591 5.10755   6
   1   1  23 33.9293 6.19466   7
   1   1  23 41.1664 6.51731   5
   1   1  23 37.6604 5.31678   4
  -1  -1 -24 137.884 9.70806   2
  -1  -1 -24 133.156 9.44635  12
   1   1  24 159.580 11.1601   8
   1   1  24 141.258 10.8257   7
   1   1  24 148.203 11.3386   1
   1   1  24 147.809 10.5934   5
   1   1  24 130.746 10.0783   4
  -1  -1 -25 36.5861 5.50015  12
   1   1  25 55.5374 7.19615   8
   1   1  25 42.5449 7.37934   1
   1   1  25 53.9175 7.49227   7
  -1  -1 -25 33.3599 5.34189   2
   1   1  25 45.6571 6.23299   4
  -1  -1 -26 52.3491 5.70498  12
   1   1  26 45.1384 6.89743   8
   1   1  26 31.4013 7.19949   1
   1   1  26 32.3807 6.51163   7
  -1  -1 -26 40.8795 5.51839   2
   1   1  26 27.2763 5.65438   4
  -1  -1 -27 7.63914 3.88035  12
   1   1  27 2.68140 5.58472   8
   1   1  27 16.3392 6.29128   1
   1   1  27 6.73124 5.77564   7
  -1  -1 -27-1.57580 4.14455   2
   1   1  27 8.86917 5.21790   4
  -1  -1 -28 26.9953 5.06550  12
   1   1  28 8.83230 6.24747   1
   1   1  28 20.3158 6.33787   7
   1   1  28 24.4180 6.28904   8
  -1  -1 -28 20.1838 4.95087   2
   1   1  28 19.6902 5.50189   4
  -1  -1 -29 58.6892 6.52362  12
   1   1  29 61.8717 8.27125   7
   1   1  29 68.1407 8.27872   8
   1   1  29 46.5825 8.13715   1
  -1  -1 -29 47.5234 6.52295   2
   1   1  29 63.2493 7.67240   4
   1   1  30 6.74526 5.97276   8
   1   1  30 15.0528 6.16623   7
   1   1  30 9.45104 6.42245   1
  -1  -1 -30 6.43739 4.39668   2
   1   1  30 7.26362 5.16466   4
   1   1  31 10.0849 6.79849   8
   1   1  31 7.01246 6.15199   7
   1   1  31 7.51375 5.29188   4
   1   1  31 10.5773 6.66667   1
  -1  -1 -31 11.4783 4.82313   2
  -1  -2  30 2.39430 6.40887   7
  -1  -2  30 2.24618 5.42188   4
  -1  -2  30 2.38520 6.14132   8
   1   2 -30 3.54039 4.29810   2
  -1  -2  29 94.3136 9.90568   7
   1   2 -29 102.582 9.52905   6
  -1  -2  29 86.4177 9.26416   4
  -1  -2  29 103.997 10.3716   8
   1   2 -29 89.1165 8.20847   2
  -1  -2  28 44.7474 7.65454   7
   1   2 -28 20.9040 5.97311   6
  -1  -2  28 18.9542 6.33931   4
  -1  -2  28 31.9566 7.45181   8
   1   2 -28 21.5694 5.02494   2
   1   2 -27 39.3862 6.30333   6
  -1  -2  27 41.0207 7.26480   7
  -1  -2  27 35.2677 6.42964   4
   1   2 -27 31.4876 5.50833   2
  -1  -2  27 33.0071 7.39280   8
  -1  -2  26 17.2435 6.20147   8
  -1  -2  26 24.8432 6.01574   4
  -1  -2  26 40.1171 7.06465   7
   1   2 -26 33.0833 5.90079   6
  -1  -2  26 17.9601 6.07941   1
   1   2 -26 9.78260 4.40899   2
  -1  -2  25 11.2786 5.62614   8
  -1  -2  25 27.0337 5.90676   4
  -1  -2  25 9.31339 5.75812   7
   1   2 -25 14.0864 5.13402   6
  -1  -2  25 12.4544 5.57564   1
   1   2 -25 10.4061 4.11481   2
  -1  -2  24 77.0593 8.11853   8
  -1  -2  24 57.9746 7.11521   4
   1   2 -24 53.8091 6.88936   6
  -1  -2  24 73.3708 8.08609   7
  -1  -2  24 59.7395 7.40305   1
   1   2 -24 63.7008 6.39918   2
  -1  -2  23 0.60856 5.04568   8
  -1  -2  23 6.94240 5.02280   4
  -1  -2  23 7.31589 5.07683   7
   1   2 -23 6.04063 4.80366   6
  -1  -2  23 1.62804 5.16107   1
   1   2 -23 0.91188 3.64681   2
  -1  -2  22 51.1763 7.35563   8
  -1  -2  22 54.2153 6.76819   4
  -1  -2  22 48.3421 7.19728   7
   1   2 -22 45.9751 6.10082   6
  -1  -2  22 58.9816 6.84821   1
   1   2 -22 57.1736 5.46147   2
  -1  -2  21 3.32297 5.04973   7
   1   2 -21-1.39392 4.43157   6
  -1  -2  21 0.52892 4.24653   4
  -1  -2  21 2.21198 5.20393   8
  -1  -2  21 0.98168 4.86393   1
   1   2 -21-0.41702 3.30092   2
   1   2 -20 12.4639 4.23236   6
  -1  -2  20 11.0629 5.13566   7
  -1  -2  20 7.55362 4.86341   4
   1   2 -20 5.55690 3.43521   2
  -1  -2  20 5.12043 4.76543   1
  -1  -2  20 7.36422 4.89518   8
  -1  -2  19 83.2107 7.21882   1
  -1  -2  19 80.6636 8.03488   8
  -1  -2  19 78.5581 7.40558   4
  -1  -2  19 73.3035 7.79840   7
   1   2 -19 91.0488 7.35237   6
   1   2 -19 89.1376 6.60778   2
  -1  -2  18 35.4924 5.50178   4
  -1  -2  18 30.6321 5.62161   8
  -1  -2  18 37.7478 5.86146   7
   1   2 -18 34.9343 5.03666   6
  -1  -2  18 45.9688 5.68826   1
   1   2 -18 36.5362 4.47410   2
  -1  -2  17 9.05654 4.12527   4
  -1  -2  17 8.44687 4.95052   8
   1   2 -17 9.68250 3.52266   3
  -1  -2  17 10.2341 4.85758   7
   1   2 -17 1.93171 3.77045   6
   1   2 -17 4.74508 3.03879   2
  -1  -2  17 8.55232 4.23589   1
  -1  -2  16 336.298 17.6788   4
  -1  -2  16 320.843 17.7496   8
  -1  -2  16 338.238 17.8813   7
   1   2 -16 305.192 16.5462   3
   1   2 -16 323.940 17.3349   6
   1   2 -16 343.611 17.0062   2
  -1  -2  16 312.876 17.2827   1
  -1  -2  15-3.83190 3.99392   4
  -1  -2  15 4.30444 4.21195   8
   1   2 -15 7.04041 3.39091   3
  -1  -2  15 3.52160 4.34111   7
   1   2 -15 5.91363 3.69608   6
  -1  -2  15 4.05475 3.98106   1
   1   2 -15 5.40468 2.78237   2
  -1  -2  14 3.12840 3.56927   1
   1   2 -14 2.24878 2.66407   2
   1   2 -14 3.13659 3.10414   1
  -1  -2  14-1.43924 3.88033   4
  -1  -2  14 0.73080 4.16873   8
  -1  -2  14 0.22193 2.20698   3
   1   2 -14 3.53298 3.33046   3
  -1  -2  14 3.28635 3.93792   7
   1   2 -14 5.58865 3.44294   6
  -1  -2  14 1.05698 2.67675   5
  -1  -2  14-2.28197 3.35744   2
   1   2 -13 454.615 21.9316   1
  -1  -2  13 445.533 22.2307   1
  -1  -2  13 429.573 22.5826   4
  -1  -2  13 487.350 22.8684   8
  -1  -2  13 443.288 22.6687   7
  -1  -2  13 454.143 21.6578   3
   1   2 -13 434.367 21.9184   3
   1   2 -13 452.860 22.4272   6
  -1  -2  13 449.993 21.3213   5
  -1  -2  13 433.917 22.2620   2
   1   2 -12-2.48933 3.70558   1
  -1  -2  12 3.42102 3.73871   1
  -1  -2  12 2.19962 3.47528   4
   1   2 -12 0.51222 1.81978   5
  -1  -2  12-1.25530 3.95048   8
   1   2 -12 0.46921 3.44087   3
  -1  -2  12 2.48555 2.44390   3
  -1  -2  12 4.07137 4.13263   7
   1   2 -12-0.29007 3.43695   6
  -1  -2  12 2.70285 2.65724   5
  -1  -2  12-2.25615 3.13442   2
   1   2 -12 2.30305 2.15301   2
  -1  -2  11 201.291 11.3607   1
   1   2 -11 210.342 11.1075   1
  -1  -2  11 201.754 11.7767   4
   1   2 -11 182.874 11.1936   4
  -1  -2  11 235.522 12.1097   7
   1   2 -11 206.504 11.5158   7
  -1  -2  11 210.608 11.9133   8
   1   2 -11 214.063 11.5675   8
   1   2 -11 198.599 11.2561   3
   1   2 -11 201.577 11.4713   6
   1   2 -11 207.233 10.2339   5
  -1  -2  11 213.739 10.4699   5
  -1  -2  11 214.266 11.4637   2
   1   2 -11 217.889 11.0569   2
  -1  -2  10 19.1627 3.91691   1
   1   2 -10 32.2694 3.48043   1
  -1  -2  10 23.4891 4.13177   4
   1   2 -10 25.7865 2.27015   5
   1   2 -10 22.3800 3.67212   4
   1   2 -10 18.0634 3.88317   8
  -1  -2  10 24.5781 4.37926   8
   1   2 -10 21.0892 3.77343   3
  -1  -2  10 16.8319 3.10816   3
   1   2 -10 20.6339 3.83930   7
  -1  -2  10 22.1453 4.30639   7
   1   2 -10 25.0080 3.92192   6
  -1  -2  10 16.4931 2.77933   5
  -1  -2  10 26.3048 3.73194   2
   1   2 -10 26.4949 3.04082   2
   1   2  -9 241.842 11.7997   1
  -1  -2   9 230.867 12.0250   1
   1   2  -9 250.488 12.2950   4
  -1  -2   9 221.581 12.4668   4
   1   2  -9 246.124 12.1891   8
  -1  -2   9 247.080 12.6094   7
  -1  -2   9 220.707 12.4531   8
   1   2  -9 241.335 12.1509   7
   1   2  -9 206.463 12.0067   3
   1   2  -9 216.099 12.2011   6
   1   2  -9 225.393 11.0101   5
  -1  -2   9 231.578 11.1387   5
  -1  -2   9 235.390 12.1660   2
  -1  -2   8 103.348 6.14009   1
   1   2  -8 93.5417 5.75295   1
   1   2  -8 91.8473 6.30932   4
  -1  -2   8 94.2176 6.52852   4
   1   2  -8 87.8314 6.28040   8
  -1  -2   8 93.0230 6.62593   7
  -1  -2   8 96.6454 6.65419   8
   1   2  -8 99.4917 6.38699   3
  -1  -2   8 92.3516 5.91525   3
   1   2  -8 101.588 6.30635   7
   1   2  -8 102.130 6.36079   6
  -1  -2   8 99.8564 5.07908   5
   1   2  -8 93.2323 4.92514   5
  -1  -2   8 84.2433 6.05412   2
   1   2  -8 97.4929 5.87092   2
   1   2  -7 267.411 13.5102   1
  -1  -2   7 274.307 13.7007   1
   1   2  -7 270.761 14.0131   4
  -1  -2   7 265.166 14.2025   4
  -1  -2   7 289.901 14.1582   8
   1   2  -7 246.337 13.7902   8
  -1  -2   7 269.837 14.0485   7
   1   2  -7 283.940 14.0500   3
  -1  -2   7 279.210 13.8223   3
   1   2  -7 285.100 14.0634   6
  -1  -2   7 288.477 13.8349   6
   1   2  -7 300.470 13.9956   7
   1   2  -7 268.639 12.8630   5
  -1  -2   7 291.491 12.9567   5
  -1  -2   7 281.146 13.9360   2
   1   2  -7 282.482 13.7058   2
   1   2  -6 9.54356 2.38417   2
  -1  -2   6 11.9757 2.85047   2
  -1  -2   6 14.0380 2.78080   1
   1   2  -6 13.9875 2.50168   1
  -1  -2   6 13.6388 1.62736  10
   1   2  -6 7.46464 1.42437  11
   1   2  -6 12.2231 3.11377   8
  -1  -2   6 10.7916 3.38306   8
  -1  -2   6 8.14694 2.65840   3
   1   2  -6 7.27902 3.20925   3
  -1  -2   6 15.1582 3.27995   7
   1   2  -6 11.0687 3.13315   7
  -1  -2   6 8.49587 2.53536   6
   1   2  -6 11.6447 3.13526   6
   1   2  -6 6.12541 3.08216   4
  -1  -2   6 9.74963 3.33253   4
   1   2  -5 86.7485 4.75344   1
  -1  -2   5 85.8276 4.91531   1
   1   2  -5 75.3535 4.30830  11
  -1  -2   5 74.4524 4.36113  10
  -1  -2   5 95.4669 5.60933   7
  -1  -2   5 82.8731 5.63457   8
   1   2  -5 82.2920 5.43135   8
  -1  -2   5 85.6135 5.13939   3
   1   2  -5 83.5234 5.83896   3
   1   2  -5 71.9740 5.30275   7
   1   2  -5 88.5700 5.47991   6
  -1  -2   5 78.6157 5.09571   6
  -1  -2   5 73.3190 5.62738   4
   1   2  -5 82.4719 5.46198   4
  -1  -2   5 80.6450 5.20882   2
   1   2  -4 4.92015 1.97763   2
  -1  -2   4 3.81027 2.46449   2
   1   2  -4 4.17333 1.79708   1
  -1  -2   4 3.56418 2.14160   1
  -1  -2   4 7.92115 2.15342  10
   1   2  -4 2.49767 2.63527   8
  -1  -2   4 4.93238 2.82828   8
   1   2  -4 3.18648 3.11601   3
   1   2  -4 1.65938 2.64392   7
  -1  -2   4 4.25202 2.96028   7
  -1  -2   4 3.43231 2.38320   6
   1   2  -4 8.65569 2.72054   6
   1   2  -4 1.49332 2.93291   4
  -1  -2   4 10.2305 3.26142   4
   1   2  -3 543.316 24.7600   1
  -1  -2   3 527.047 24.8109   1
  -1  -2   3 556.291 24.9726  10
  -1  -2   3 537.712 25.2007   8
   1   2  -3 525.834 25.0841   8
   1   2  -3 560.606 25.4842   3
   1   2  -3 533.869 25.1040   7
   1   2  -3 544.751 25.2937   6
  -1  -2   3 567.945 25.2603   6
  -1  -2   3 578.218 25.2653   7
   1   2  -3 532.542 25.2737   4
  -1  -2   3 515.839 25.3940   4
  -1  -2   3 540.185 25.2630   2
   1   2  -3 549.157 25.1157   2
   1   2  -2 1.98490 1.40890   2
  -1  -2   2 0.43680 2.29799   2
  -1  -2   2 3.05163 1.30965   1
   1   2  -2 3.43931 1.23967   1
  -1  -2   2 2.32173 2.38198  10
   1   2  -2 6.33750 2.55327  10
   1   2  -2 3.60076 1.79484   9
  -1  -2   2 3.26659 2.10308   8
   1   2  -2 3.39457 2.68771   3
  -1  -2   2 0.18570 2.18576   7
  -1  -2   2 2.82373 1.23225   5
  -1  -2   2 2.42261 2.04425   6
   1   2  -2 3.15556 1.22697   5
   1   2  -2 2.68147 2.10102   6
  -1  -2   2 1.91222 2.77006   4
   1   2  -2 0.65116 2.48757   4
  -1  -2   1 55.6988 3.88210   2
   1   2  -1 58.9328 3.53844   9
   1   2  -1 60.6759 4.31422  10
  -1  -2   1 58.3035 3.66023   9
  -1  -2   1 64.5845 4.18560  10
   1   2  -1 57.7288 4.17397   3
  -1  -2   1 68.8346 4.03700   3
  -1  -2   1 57.2080 3.16627   1
  -1  -2   1 58.8990 3.12972   1
   1   2  -1 67.6885 3.76779   6
  -1  -2   1 57.7287 3.71064   6
  -1  -2   1 61.2725 3.39072   5
   1   2  -1 58.1483 3.37686   5
   1   2  -1 56.4089 3.89783   4
  -1  -2   1 52.5885 4.02238   4
  -1  -2   0 9.20032 2.46181   2
   1   2   0 11.5801 3.17506  10
  -1  -2   0 10.6133 2.35900  10
  -1  -2   0 8.73448 1.86762   9
   1   2   0 11.8157 1.72021   9
  -1  -2   0 13.0058 2.35226   3
   1   2   0 11.4194 2.48507   3
  -1  -2   0 10.9156 1.44522   1
   1   2   0 9.47925 1.46541   1
  -1  -2   0 8.50591 1.89735   6
   1   2   0 13.4680 2.00219   5
   1   2   0 11.2647 1.88049   6
  -1  -2   0 9.76124 2.06864   5
   1   2   0 8.95567 2.15686   4
  -1  -2   0 9.69304 2.16411   4
  -1  -2  -1 29.1973 3.24644   2
   1   2   1 31.4081 2.33061   1
  -1  -2  -1 32.4252 2.30453   1
  -1  -2  -1 33.2152 2.32877   9
   1   2   1 33.9127 3.87463  10
   1   2   1 36.3812 2.38033   9
  -1  -2  -1 31.7793 2.80443   3
   1   2   1 37.3261 2.62787   4
   1   2   1 32.6658 2.81545   3
   1   2   1 27.4128 2.35229   6
  -1  -2  -1 28.2978 3.02716   5
   1   2   1 26.4947 2.26393   6
   1   2   1 37.4636 2.90528   5
  -1  -2  -1 34.9242 2.72871   4
  -1  -2  -2-0.15819 1.72703   1
   1   2   2 0.40927 1.86132   1
   1   2   2-2.68286 3.34005  10
  -1  -2  -2 1.26802 1.51065   7
  -1  -2  -2 0.73412 1.54317   8
  -1  -2  -2 2.01963 1.88687   4
  -1  -2  -2 2.49238 1.88592   3
   1   2   2-0.08319 1.59392   4
   1   2   2 0.81472 1.88569   3
   1   2   2 0.69346 1.25322   6
  -1  -2  -2 0.91709 1.40018   6
   1   2   2 1.75571 2.32653   5
  -1  -2  -2-0.10463 2.23162   5
  -1  -2  -2 2.56505 2.50305   2
  -1  -2  -3 3786.71 168.011   2
   1   2   3 3759.11 167.882   1
  -1  -2  -3 3688.42 167.868   1
  -1  -2  -3 4268.24 168.268  10
   1   2   3 3388.28 168.134  10
  -1  -2  -3 3769.95 167.722   7
  -1  -2  -3 3789.84 167.727   8
   1   2   3 3772.15 167.741   8
   1   2   3 3701.90 167.728   7
  -1  -2  -3 3460.17 167.681   3
   1   2   3 3958.17 167.762   3
  -1  -2  -3 3612.03 167.546   6
   1   2   3 3705.65 167.535   6
   1   2   3 3695.72 168.067   5
   1   2   3 3868.88 167.768   4
  -1  -2  -3 3738.60 167.794   4
   1   2   4 89.1395 5.30354   2
  -1  -2  -4 98.0638 5.55907   2
   1   2   4 98.1609 5.65171   1
  -1  -2  -4 93.3793 5.49077   1
   1   2   4 109.978 6.44912  10
  -1  -2  -4 81.2551 6.03949  10
  -1  -2  -4 96.5360 5.25853   7
  -1  -2  -4 93.9566 5.18688   8
   1   2   4 98.2317 5.31792   8
   1   2   4 94.5232 5.34172   7
  -1  -2  -4 89.2020 5.05032   3
   1   2   4 98.9516 5.03501   3
  -1  -2  -4 98.0252 4.86065   6
   1   2   4 99.6249 4.80956   6
   1   2   4 97.4908 6.13974   5
  -1  -2  -4 93.8029 5.17245   4
   1   2   4 96.5118 5.17362   4
  -1  -2  -5 6.96470 1.65865   3
   1   2   5 9.00590 2.12823   2
  -1  -2  -5 6.55589 2.38455   2
  -1  -2  -5 6.74228 2.54277   1
   1   2   5 8.28389 2.83892   1
   1   2   5 9.60993 2.04822  12
   1   2   5 16.4420 4.06151  10
  -1  -2  -5 4.65111 3.29108  10
  -1  -2  -5 8.17755 2.18444   7
   1   2   5 8.31892 2.20588   7
   1   2   5 7.34992 2.27476   8
  -1  -2  -5 9.76798 2.32149   8
  -1  -2  -5 10.4660 2.10375   4
   1   2   5 7.17092 1.64567   3
  -1  -2  -5 7.13550 1.46497   6
   1   2   5 10.2735 1.49461   6
   1   2   5 13.1974 3.83023   5
  -1  -2  -5 10.4581 2.15156   4
  -1  -2  -6-0.28634 2.40658   2
   1   2   6-0.38019 2.17962   2
  -1  -2  -6-2.30614 2.15459   1
   1   2   6 2.52435 3.19154   1
   1   2   6-0.70755 3.83933  10
  -1  -2  -6 4.26968 3.45639  10
   1   2   6-0.47940 1.97555  12
   1   2   6-0.53985 2.63761   8
   1   2   6 1.49229 2.52055   7
  -1  -2  -6 1.38719 2.23205   8
   1   2   6 1.62985 1.23783   3
   1   2   6-0.70927 1.41107   3
  -1  -2  -6-1.08540 1.97687   4
  -1  -2  -6 0.56360 1.48854   6
   1   2   6 0.20338 1.46494   6
  -1  -2  -6 0.76011 2.26373   7
  -1  -2  -6-0.16764 3.31741   5
   1   2   6 3.49192 3.71158   5
  -1  -2  -6 1.42067 2.03617   4
  -1  -2  -7 2381.42 103.153   2
   1   2   7 2257.53 103.387   1
   1   2   7 2279.78 103.370  10
  -1  -2  -7 2235.96 103.155  10
   1   2   7 2316.69 102.947  12
  -1  -2  -7 2354.98 103.070   8
  -1  -2  -7 2331.83 103.062   7
   1   2   7 2311.57 103.155   7
   1   2   7 2334.71 103.167   8
   1   2   7 2078.30 102.287   3
  -1  -2  -7 2352.75 102.580   6
   1   2   7 2338.84 102.557   6
  -1  -2  -7 2224.64 103.298   5
   1   2   7 2405.65 103.541   5
  -1  -2  -7 2338.91 102.972   4
   1   2   7 2316.46 103.043   4
  -1  -2  -8 33.3450 3.19129   2
   1   2   8 16.9830 1.67224   3
   1   2   8 25.0094 2.85596   2
   1   2   8 26.0731 4.02581   1
   1   2   8 21.4544 4.41002  10
   1   2   8 27.6032 2.71712  12
  -1  -2  -8 33.7757 3.13124  12
  -1  -2  -8 27.4697 3.65015  10
   1   2   8 23.7588 3.45007   8
  -1  -2  -8 24.8041 3.12224   8
   1   2   8 27.8203 3.45075   7
   1   2   8 25.1648 1.69244   3
  -1  -2  -8 22.6102 3.10588   7
  -1  -2  -8 24.4409 2.37989   6
   1   2   8 28.1409 2.26432   6
   1   2   8 29.1095 4.42016   5
  -1  -2  -8 35.2701 4.15624   5
   1   2   8 24.1855 3.02498   4
  -1  -2  -8 24.6818 2.84313   4
   1   2   9 113.332 6.36747   2
  -1  -2  -9 118.643 6.54754   2
   1   2   9 109.972 7.11683   1
   1   2   9 117.986 7.17357  10
  -1  -2  -9 96.6883 6.61402  10
  -1  -2  -9 117.524 6.50841  12
   1   2   9 116.617 6.23702  12
   1   2   9 108.654 6.85521   8
   1   2   9 111.999 6.90719   7
  -1  -2  -9 101.923 6.47978   8
  -1  -2  -9 98.3976 6.47209   7
   1   2   9 110.856 5.19403   3
   1   2   9 91.0444 5.19769   3
  -1  -2  -9 114.230 5.90087   6
   1   2   9 120.348 5.86387   6
   1   2   9 114.138 7.37311   5
  -1  -2  -9 121.529 7.19042   5
  -1  -2  -9 112.714 6.31139   4
   1   2   9 116.984 6.58930   4
   1   2  10 243.617 11.6583   2
  -1  -2 -10 249.428 11.9761   2
  -1  -2 -10 232.447 11.7840  12
   1   2  10 216.905 12.2650  10
  -1  -2 -10 221.030 11.7897  10
  -1  -2 -10 246.165 11.9459   8
   1   2  10 224.891 12.1094   8
  -1  -2 -10 224.619 11.8365   7
   1   2  10 226.782 12.1270   7
   1   2  10 234.795 12.5013   1
   1   2  10 214.369 11.1624   6
  -1  -2 -10 235.934 11.2922   6
   1   2  10 200.127 12.5720   5
  -1  -2 -10 215.443 12.1665   5
   1   2  10 245.165 11.9199   4
  -1  -2 -10 224.098 11.6668   4
  -1  -2 -11 11.7919 3.02786   2
   1   2  11 15.9369 2.53307   2
   1   2  11-1.38692 4.92914  10
  -1  -2 -11 14.7598 2.90181  12
  -1  -2 -11 13.1564 3.22889  10
  -1  -2 -11 12.5219 3.05306   8
   1   2  11 14.4383 3.60817   8
   1   2  11 14.5012 3.55010   7
  -1  -2 -11 13.8158 3.45663   1
   1   2  11 12.4562 4.07182   1
  -1  -2 -11 7.56973 2.91201   7
  -1  -2 -11 9.63143 2.37522   6
   1   2  11 4.78633 4.44242   5
   1   2  11 7.17943 2.04992   6
  -1  -2 -11 18.2219 4.12315   5
  -1  -2 -11 9.48740 2.49726   4
   1   2  11 13.9054 3.22586   4
  -1  -2 -12 49.8361 4.45762   2
   1   2  12 55.7776 4.12863   2
  -1  -2 -12 55.3326 4.58102  10
  -1  -2 -12 50.9581 4.28250  12
   1   2  12 36.5005 5.45970  10
   1   2  12 47.1464 4.98422   7
  -1  -2 -12 46.4296 4.48737   8
  -1  -2 -12 57.4758 4.67141   7
   1   2  12 49.9449 5.06576   8
   1   2  12 47.8818 5.48348   1
  -1  -2 -12 49.4804 4.99077   1
  -1  -2 -12 53.5738 3.97757   6
   1   2  12 49.0806 3.66494   6
  -1  -2 -12 50.1231 5.39459   5
   1   2  12 52.5014 5.78925   5
   1   2  12 54.5293 4.64188   4
  -1  -2 -12 63.0330 4.19005   4
  -1  -2 -13 48.2536 4.45053   2
  -1  -2 -13 39.2627 4.07580  10
   1   2  13 44.6263 5.15727  10
  -1  -2 -13 53.0590 4.32273  12
   1   2  13 52.7828 5.10568   8
   1   2  13 47.3166 5.03346   7
  -1  -2 -13 43.0901 4.21973   8
   1   2  13 56.5581 5.68062   1
  -1  -2 -13 48.8680 3.82794   6
   1   2  13 39.3920 3.50351   6
  -1  -2 -13 40.1034 4.18981   7
   1   2  13 47.5744 5.84469   5
  -1  -2 -13 37.1616 4.94548   5
  -1  -2 -13 49.1966 3.95406   4
   1   2  13 47.0805 4.48536   4
  -1  -2 -14 12.5382 3.08179   2
  -1  -2 -14 9.50900 2.79231  10
   1   2  14 7.85926 3.84985  10
  -1  -2 -14 8.22844 2.90180  12
   1   2  14 13.3037 3.72930   7
   1   2  14 8.39929 3.77183   8
   1   2  14 8.80188 4.23908   1
  -1  -2 -14 9.19214 2.70223   6
   1   2  14 7.72024 2.11750   6
   1   2  14 15.7239 4.80530   5
  -1  -2 -14 5.01221 2.29289   4
   1   2  14 3.98539 3.26938   4
  -1  -2 -15 184.001 10.3044   2
  -1  -2 -15 177.308 10.0863  12
   1   2  15 176.334 10.2862  10
  -1  -2 -15 181.650 9.73486  10
   1   2  15 170.682 10.6317   8
   1   2  15 170.351 10.6343   7
   1   2  15 187.116 11.2584   1
  -1  -2 -15 176.799 9.65442   6
   1   2  15 171.639 9.34527   6
   1   2  15 179.753 11.1733   5
   1   2  15 177.372 10.3619   4
  -1  -2 -16 64.5760 5.54150   2
  -1  -2 -16 69.0219 5.51684  12
   1   2  16 68.5923 5.90898  10
   1   2  16 69.1856 6.36390   8
   1   2  16 73.6071 6.39765   7
   1   2  16 65.3418 6.75572   1
  -1  -2 -16 68.9347 5.10392   6
   1   2  16 68.5537 6.66304   5
   1   2  16 71.9888 5.85320   4
  -1  -2 -17 136.341 8.75574   2
   1   2  17 123.024 8.53200  10
  -1  -2 -17 147.073 8.75396  12
   1   2  17 138.339 9.26448   8
   1   2  17 154.979 9.54897   7
   1   2  17 148.449 9.91749   1
  -1  -2 -17 131.922 8.11668   6
   1   2  17 149.862 9.98276   5
   1   2  17 129.619 8.87049   4
[truncated: 1,608,280 more chars]
