# Supplementary material for: Crystal structure of tricarbon­yl[η4-6-exo-(tri­phenyl­phosphino)cyclo­hepta-2,4-dien-1-one]iron(0) tetra­fluoro­borate
Source: Acta Crystallogr E Crystallogr Commun. 2024 Jun 18;80(Pt 7):746–50. doi: 10.1107/S2056989024005747 (PMC11223705; doi:10.1107/S2056989024005747)
Supplement: Supplementary file 2 [file e-80-00746-Isup2.hkl]

data_I                                                                          
_shelx_title ' er_proc_a.res in P-1'                                            
_shelx_refln_list_code          4                                               
_shelx_F_calc_maximum      327.54                                               
_exptl_crystal_F_000      1300.00                                               
_reflns_d_resolution_high  0.8370                                               
                                                                                
loop_                                                                           
 _space_group_symop_operation_xyz                                               
 'x, y, z'                                                                      
 '-x, -y, -z'                                                                   
                                                                                
_cell_length_a     9.9343                                                       
_cell_length_b    10.9767                                                       
_cell_length_c    26.4168                                                       
_cell_angle_alpha  86.993                                                       
_cell_angle_beta   82.468                                                       
_cell_angle_gamma  77.300                                                       
                                                                                
_shelx_F_squared_multiplier     1.000                                           
                                                                                
loop_                                                                           
 _refln_index_h                                                                 
 _refln_index_k                                                                 
 _refln_index_l                                                                 
 _refln_F_squared_calc                                                          
 _refln_F_squared_meas                                                          
 _refln_F_squared_sigma                                                         
 _refln_observed_status                                                         
   1   0   0          0.06          4.27         4.13 o                         
   2   0   0      26607.02      27350.98       308.75 o                         
   3   0   0         33.45         54.11         8.45 o                         
   4   0   0       3573.04       3328.35        44.71 o                         
   5   0   0         19.83         19.84         9.46 o                         
   6   0   0       2371.88       2414.67        53.24 o                         
   7   0   0        183.39        144.02        23.54 o                         
   8   0   0          1.10         22.80        33.47 o                         
   9   0   0        128.88        124.43        34.17 o                         
  10   0   0        126.53        123.95        45.49 o                         
  11   0   0        198.46        214.73        63.58 o                         
 -11   1   0         22.04         53.25        49.69 o                         
 -10   1   0        238.29        294.97        78.97 o                         
  -9   1   0        396.75        407.40        42.57 o                         
  -8   1   0        723.61        779.83        41.36 o                         
  -7   1   0        865.88        843.99        39.60 o                         
  -6   1   0        369.38        391.75        25.27 o                         
  -5   1   0        517.04        515.07        16.30 o                         
  -4   1   0       1033.33       1011.44        18.34 o                         
  -3   1   0       1305.67       1264.79        21.30 o                         
  -2   1   0       2945.90       2881.77        41.44 o                         
  -1   1   0        157.55        105.91         7.43 o                         
   1   1   0        375.98        300.00        15.98 o                         
   2   1   0      81721.01      82987.36      1036.11 o                         
   3   1   0      13354.28      13431.04       152.55 o                         
   4   1   0        597.94        844.13        15.51 o                         
   5   1   0       3280.45       3341.27        45.30 o                         
   6   1   0       2064.00       1953.06        49.38 o                         
   7   1   0         28.41         31.52        23.86 o                         
   8   1   0        136.55        149.04        34.36 o                         
   9   1   0        448.32        411.73        46.83 o                         
  10   1   0          5.05         18.17        42.93 o                         
  11   1   0       2001.00       2147.75        92.86 o                         
 -10   2   0        195.84        158.62        48.05 o                         
  -9   2   0        114.88        135.78        44.16 o                         
  -8   2   0       1220.49       1239.45        51.02 o                         
  -7   2   0       1367.39       1487.39        52.01 o                         
  -6   2   0        127.12        145.06        26.98 o                         
  -5   2   0       1208.38       1238.46        28.35 o                         
  -4   2   0       2428.51       2325.20        32.60 o                         
  -3   2   0        105.09         87.92        10.14 o                         
  -2   2   0       7930.48       8208.29       106.04 o                         
  -1   2   0       1001.99       1198.23        23.71 o                         
   0   2   0        239.14        250.97         9.39 o                         
   1   2   0        206.84        181.53         8.69 o                         
   2   2   0         57.29         43.86        10.25 o                         
   3   2   0        249.05        262.32        11.21 o                         
   4   2   0       1940.10       1896.34        29.71 o                         
   5   2   0       3552.53       3483.85        46.51 o                         
   6   2   0       5343.82       5594.23       109.38 o                         
   7   2   0       3784.73       3788.85        99.24 o                         
   8   2   0       1152.23       1084.95        50.07 o                         
   9   2   0       1261.18       1179.66        90.34 o                         
  10   2   0        966.02        921.25        74.52 o                         
  11   2   0        644.77        677.91        60.49 o                         
 -10   3   0        178.33        259.88        62.80 o                         
  -9   3   0        384.54        433.34        46.09 o                         
  -8   3   0          3.85          5.15        36.02 o                         
  -7   3   0       1517.81       1400.08        57.77 o                         
  -6   3   0       1209.05       1118.43        46.15 o                         
  -5   3   0        468.53        446.20        27.62 o                         
  -4   3   0      12353.39      12281.48       191.91 o                         
  -3   3   0       4018.53       4025.46        56.92 o                         
  -2   3   0     107282.28     114334.19      1407.27 o                         
  -1   3   0         13.04         -1.49        11.18 o                         
   0   3   0       8808.71       8744.93       117.21 o                         
   1   3   0          2.17          6.91         9.54 o                         
   2   3   0      17274.75      18010.33       219.81 o                         
   3   3   0         92.49         85.11         9.82 o                         
   4   3   0       4412.38       4170.05        54.76 o                         
   5   3   0        917.95        978.41        26.03 o                         
   6   3   0        258.41        233.86        26.71 o                         
   7   3   0          3.28          6.08        26.58 o                         
   8   3   0       2132.10       2096.12        71.80 o                         
   9   3   0          8.82         21.29        36.26 o                         
  10   3   0        766.41        863.77        76.19 o                         
  11   3   0        213.60        179.00        49.86 o                         
 -10   4   0          0.11         53.61        59.27 o                         
  -9   4   0          2.20        -33.52        47.64 o                         
  -8   4   0         18.43         10.79        44.30 o                         
  -7   4   0         76.30        137.33        39.21 o                         
  -6   4   0       1889.12       1869.17        63.06 o                         
  -5   4   0        233.95        215.81        28.59 o                         
  -4   4   0        518.16        515.60        23.26 o                         
  -3   4   0          4.65          8.25        10.83 o                         
  -2   4   0      23653.47      23907.48       338.02 o                         
  -1   4   0        840.08        859.58        19.90 o                         
   0   4   0      21869.75      23175.73       280.09 o                         
   1   4   0         69.65         43.48        10.25 o                         
   2   4   0       2645.14       2891.57        37.25 o                         
   3   4   0        423.57        447.30        12.21 o                         
   4   4   0         22.17         27.41        10.82 o                         
   5   4   0       2178.87       2252.55        50.67 o                         
   6   4   0       3361.57       3754.91       118.40 o                         
   7   4   0        663.50        683.09        44.42 o                         
   8   4   0        341.04        291.96        37.73 o                         
   9   4   0        800.08        814.17        49.80 o                         
  10   4   0        130.86        167.62        40.64 o                         
  11   4   0        111.57        153.93        53.46 o                         
  -9   5   0        134.82        199.63        55.31 o                         
  -8   5   0          0.03         41.57        51.78 o                         
  -7   5   0        524.57        579.91        60.96 o                         
  -6   5   0        458.46        488.92        55.53 o                         
  -5   5   0        958.57        986.68        45.85 o                         
  -4   5   0       5082.39       5069.95       112.65 o                         
  -3   5   0       2760.06       3166.65        82.49 o                         
  -2   5   0       2867.33       2692.89        54.57 o                         
  -1   5   0         14.35         42.54        12.25 o                         
   0   5   0      14604.92      14006.98       174.34 o                         
   1   5   0        107.31         97.18        11.54 o                         
   2   5   0        266.34        190.94        12.23 o                         
   3   5   0        327.93        373.05        13.68 o                         
   4   5   0      15415.63      15237.57       190.05 o                         
   5   5   0       2086.48       2096.24        52.94 o                         
   6   5   0       1257.53       1546.12        56.61 o                         
   7   5   0       2855.20       2787.23       149.08 o                         
   8   5   0        471.73        500.21        38.66 o                         
   9   5   0       1615.51       1610.68        78.30 o                         
  10   5   0        199.34        250.23        39.30 o                         
  11   5   0         91.84        141.82        59.81 o                         
  -9   6   0        147.80        193.80        54.79 o                         
  -8   6   0        139.59         87.67        57.52 o                         
  -7   6   0         59.89        131.12        52.61 o                         
  -6   6   0        524.93        549.51        59.70 o                         
  -5   6   0       3874.06       4160.49       127.29 o                         
  -4   6   0        108.81        102.10        36.67 o                         
  -3   6   0         60.88        124.20        39.19 o                         
  -2   6   0        790.60        714.89        33.29 o                         
  -1   6   0        229.06        182.86        21.25 o                         
   0   6   0          7.49         33.01        14.28 o                         
   1   6   0        912.90        918.27        23.74 o                         
   2   6   0      17578.75      16954.38       238.28 o                         
   3   6   0        116.75        144.67        15.19 o                         
   4   6   0       3496.70       3083.42        68.98 o                         
   5   6   0       1348.19       1432.08        48.21 o                         
   6   6   0       6438.92       6292.08       151.25 o                         
   7   6   0       1356.69       1317.84        76.40 o                         
   8   6   0       1622.92       1742.22        67.76 o                         
   9   6   0         98.46         90.63        40.02 o                         
  10   6   0        412.04        358.62        60.87 o                         
  11   6   0       1186.33       1327.65        84.25 o                         
  -8   7   0        483.70        572.26        72.49 o                         
  -7   7   0          5.83        -59.38        59.38 o                         
  -6   7   0         27.55         20.53        51.75 o                         
  -5   7   0        201.95        191.50        45.21 o                         
  -4   7   0        474.71        556.83        43.21 o                         
  -3   7   0        154.31        140.83        37.69 o                         
  -2   7   0         13.64         53.57        41.70 o                         
  -1   7   0        274.57        272.38        33.55 o                         
   0   7   0       1438.01       1475.05        47.58 o                         
   1   7   0        620.72        550.37        29.60 o                         
   2   7   0      11057.08      11403.01       207.80 o                         
   3   7   0        351.73        320.11        30.39 o                         
   4   7   0       9363.95       9560.65       194.13 o                         
   5   7   0        465.11        468.89        34.58 o                         
   6   7   0        748.52        666.57        43.63 o                         
   7   7   0       1462.37       1455.75        61.09 o                         
   8   7   0       3081.30       3206.73       147.95 o                         
   9   7   0         28.01         21.03        40.74 o                         
  10   7   0        637.02        651.40        58.70 o                         
  11   7   0        648.73        686.89        77.40 o                         
  -7   8   0       1564.72       1511.86       120.39 o                         
  -6   8   0       1854.03       1720.52        96.32 o                         
  -5   8   0        265.56        301.77        50.44 o                         
  -4   8   0         64.65         85.63        37.69 o                         
  -3   8   0         20.66          1.66        39.67 o                         
  -2   8   0       3899.55       3963.55       108.66 o                         
  -1   8   0        285.25        243.72        34.57 o                         
   0   8   0       1020.15       1065.74        65.22 o                         
   1   8   0         13.77          3.64        25.76 o                         
   2   8   0        149.39        190.74        32.69 o                         
   3   8   0          0.06         44.65        32.36 o                         
   4   8   0       8414.82       8400.50       215.83 o                         
   5   8   0         21.86         32.08        29.96 o                         
   6   8   0        181.97        145.06        39.52 o                         
   7   8   0        270.64        265.71        40.83 o                         
   8   8   0        917.01        830.93        54.03 o                         
   9   8   0       1737.42       1668.23        80.84 o                         
  10   8   0        215.76        167.06        48.44 o                         
  -6   9   0        172.55         92.92        57.47 o                         
  -5   9   0        216.93        148.68        47.46 o                         
  -4   9   0        354.35        368.23        46.13 o                         
  -3   9   0        182.41        200.50        51.98 o                         
  -2   9   0        827.60        907.02        89.10 o                         
  -1   9   0        109.84        117.85        35.59 o                         
   0   9   0         20.23         47.49        34.90 o                         
   1   9   0        100.84         54.26        29.41 o                         
   2   9   0        593.32        609.59        73.28 o                         
   3   9   0        861.88        810.55        57.15 o                         
   4   9   0        211.37        213.00        45.38 o                         
   5   9   0        383.06        242.90        55.05 o                         
   6   9   0        965.91       1001.34        95.21 o                         
   7   9   0        264.91        185.16        40.66 o                         
   8   9   0        103.94         14.50        42.97 o                         
   9   9   0        122.32        168.92        46.29 o                         
  10   9   0        119.97        221.12        67.95 o                         
  -5  10   0          2.51         43.37        58.34 o                         
  -4  10   0        452.33        458.79        48.74 o                         
  -3  10   0        209.45        184.37        48.80 o                         
  -2  10   0         55.37        155.50        65.29 o                         
  -1  10   0         57.35         46.90        38.15 o                         
   0  10   0       5222.38       5115.29       133.54 o                         
   1  10   0          8.21         66.86        52.87 o                         
   2  10   0        752.66        851.02        68.39 o                         
   3  10   0          0.93         -1.85        48.40 o                         
   4  10   0       5773.52       5619.89       163.56 o                         
   5  10   0        689.81        625.52        68.12 o                         
   6  10   0        765.75        536.48        81.15 o                         
   7  10   0          2.63        124.79        73.45 o                         
   8  10   0        776.41        778.88        92.74 o                         
   9  10   0        102.26         58.35        73.99 o                         
  -4  11   0         74.74          5.56        63.98 o                         
  -3  11   0        277.89        410.83        87.12 o                         
  -2  11   0        396.10        311.60        61.97 o                         
  -1  11   0        225.15        212.70        42.70 o                         
   0  11   0         27.11        104.66        61.38 o                         
   1  11   0         10.22         58.17        54.87 o                         
   2  11   0       5833.73       5945.66       200.10 o                         
   3  11   0         56.19          0.25        61.00 o                         
   4  11   0        291.03        459.21        54.63 o                         
   5  11   0         84.75         -1.42        50.61 o                         
   6  11   0       3723.29       4015.80       190.64 o                         
   7  11   0        225.37        132.23        79.35 o                         
   8  11   0        908.28        772.17        99.94 o                         
  -2  12   0       1006.21       1047.42        92.56 o                         
  -1  12   0         16.81         75.26       151.59 o                         
   0  12   0          1.85         42.39        77.85 o                         
   1  12   0         19.15         94.47        57.63 o                         
   2  12   0       2077.99       2013.62       171.73 o                         
   3  12   0         79.02        126.11        63.71 o                         
   4  12   0       4194.60       4227.73       161.23 o                         
   5  12   0          0.66         34.35        67.56 o                         
   6  12   0       3431.64       3557.89       415.55 o                         
   2  13   0        773.84        727.21        98.68 o                         
   3  13   0         28.39        -46.76        64.67 o                         
  -3 -13   1       1105.70       1071.52       108.90 o                         
  -2 -13   1         12.81         72.80        96.58 o                         
  -6 -12   1         99.15        186.75        76.11 o                         
  -5 -12   1        170.95        324.80        67.91 o                         
  -4 -12   1        155.90        217.37       129.62 o                         
  -3 -12   1         94.21         87.19        61.92 o                         
  -2 -12   1         37.05         63.93        58.02 o                         
  -1 -12   1        230.18        153.82        61.11 o                         
   0 -12   1         77.24        159.64        60.84 o                         
   1 -12   1       1173.83       1187.59        87.23 o                         
   2 -12   1         61.08        117.31       108.74 o                         
  -8 -11   1         12.89        -26.62        74.30 o                         
  -7 -11   1        709.55        505.92        85.32 o                         
  -6 -11   1        644.07        657.71        87.61 o                         
  -5 -11   1       1127.24       1059.56        86.26 o                         
  -4 -11   1          9.30         36.45        48.30 o                         
  -3 -11   1       3188.84       3159.94       112.74 o                         
  -2 -11   1        198.25        260.54        62.64 o                         
  -1 -11   1        104.98        119.99        57.33 o                         
   0 -11   1         14.72         -2.60        57.50 o                         
   1 -11   1       1837.78       1863.25        73.46 o                         
   2 -11   1         28.66         93.36        46.17 o                         
   3 -11   1       1397.31       1399.16        95.24 o                         
   4 -11   1         19.49        102.35        62.81 o                         
  -9 -10   1       1080.01       1077.04       107.72 o                         
  -8 -10   1       2078.13       2057.53       132.26 o                         
  -7 -10   1       2289.18       2139.50       132.04 o                         
  -6 -10   1         41.70         37.06        66.95 o                         
  -5 -10   1        677.18        840.98        62.22 o                         
  -4 -10   1       1430.92       1453.28        75.66 o                         
  -3 -10   1         47.38        146.32        47.45 o                         
  -2 -10   1         17.19         -6.28        42.45 o                         
  -1 -10   1         40.62        -66.18        89.93 o                         
   0 -10   1        363.36        424.88        43.36 o                         
   1 -10   1        319.75        374.99        76.61 o                         
   2 -10   1         88.31        157.27        44.53 o                         
   3 -10   1        208.71        269.67        53.03 o                         
   4 -10   1         56.43        -21.94        49.03 o                         
   5 -10   1        646.15        500.59        59.70 o                         
 -10  -9   1        676.27        684.16        86.16 o                         
  -9  -9   1        183.15        218.91        47.83 o                         
  -8  -9   1        470.15        507.10        52.25 o                         
  -7  -9   1       4322.80       4219.03       234.46 o                         
  -6  -9   1          1.39         49.98        43.41 o                         
  -5  -9   1         26.18         34.14        51.40 o                         
  -4  -9   1        276.37        301.02        49.51 o                         
  -3  -9   1       1600.76       1506.16        71.05 o                         
  -2  -9   1        127.87        134.38        43.70 o                         
  -1  -9   1        264.91        321.96        37.31 o                         
   0  -9   1        247.42        289.47        36.79 o                         
   1  -9   1        624.05        677.01        46.14 o                         
   2  -9   1        843.16        913.17        78.62 o                         
   3  -9   1       1105.13       1052.52        62.81 o                         
   4  -9   1        207.30        235.91        42.29 o                         
   5  -9   1        226.92        228.62        49.64 o                         
   6  -9   1       1452.94       1343.66       119.10 o                         
 -10  -8   1        570.82        607.47        69.07 o                         
  -9  -8   1        314.10        213.77        49.51 o                         
  -8  -8   1         92.14         -9.99        59.40 o                         
  -7  -8   1       1201.46       1273.27        76.09 o                         
  -6  -8   1        433.99        443.03        40.93 o                         
  -5  -8   1       2144.22       2219.64        66.32 o                         
  -4  -8   1        327.90        334.40        53.97 o                         
  -3  -8   1       2570.89       2502.36        75.99 o                         
  -2  -8   1        239.05        216.91        32.42 o                         
  -1  -8   1       5370.84       5335.25       118.62 o                         
   0  -8   1        952.33        948.03        46.10 o                         
   1  -8   1         10.92         34.62        33.39 o                         
   2  -8   1        830.49        950.27        54.31 o                         
   3  -8   1        555.11        526.93        48.42 o                         
   4  -8   1        683.96        688.86        47.41 o                         
   5  -8   1         11.37         33.27        43.57 o                         
   6  -8   1        114.99         76.65        55.05 o                         
   7  -8   1         95.33        107.93        58.59 o                         
 -11  -7   1         97.31        190.32        53.06 o                         
 -10  -7   1       1446.18       1349.57        73.50 o                         
  -9  -7   1        236.54        222.07        46.54 o                         
  -8  -7   1       1170.70       1346.45        61.86 o                         
  -7  -7   1        728.36        700.21        55.18 o                         
  -6  -7   1       1261.46       1196.99       102.56 o                         
  -5  -7   1       1735.62       1876.78        58.38 o                         
  -4  -7   1         61.02         26.37        26.38 o                         
  -3  -7   1        399.06        351.57        30.22 o                         
  -2  -7   1          5.79         -6.74        21.01 o                         
  -1  -7   1       1802.52       1678.37        46.16 o                         
   0  -7   1         16.72          7.65        21.02 o                         
   1  -7   1       6233.19       6110.56       145.24 o                         
   2  -7   1         76.88         28.25        33.80 o                         
   3  -7   1       3328.26       3558.07       109.56 o                         
   4  -7   1       3256.63       3360.27       178.63 o                         
   5  -7   1       1000.92       1056.27       116.92 o                         
   6  -7   1       2321.92       2594.23       114.94 o                         
   7  -7   1        368.58        456.39        62.67 o                         
   8  -7   1        659.67        734.92        74.51 o                         
 -11  -6   1        492.83        566.35        89.68 o                         
 -10  -6   1       4807.09       4654.25       169.38 o                         
  -9  -6   1        866.69       1057.32        60.82 o                         
  -8  -6   1         83.77         88.52        37.23 o                         
  -7  -6   1         31.28         55.02        38.60 o                         
  -6  -6   1       1402.86       1410.37        69.76 o                         
  -5  -6   1        467.96        547.52        33.77 o                         
  -4  -6   1        158.71        113.33        21.86 o                         
  -3  -6   1         12.48         93.06        13.68 o                         
  -2  -6   1        484.26        509.81        19.12 o                         
  -1  -6   1       1277.37       1274.01        28.44 o                         
   0  -6   1        543.21        506.90        18.28 o                         
   1  -6   1       1987.47       1702.32        44.55 o                         
   2  -6   1        201.97        188.15        27.25 o                         
   3  -6   1        307.91        327.19        30.98 o                         
   4  -6   1          4.66         65.98        41.37 o                         
   5  -6   1        330.77        422.25        45.48 o                         
   6  -6   1       4028.22       4248.52       153.98 o                         
   7  -6   1        735.72        629.02        66.45 o                         
   8  -6   1       1670.91       1577.08        93.52 o                         
   9  -6   1        434.15        427.30        60.71 o                         
 -11  -5   1         61.75        115.63        90.77 o                         
 -10  -5   1       1084.85       1067.93        65.97 o                         
  -9  -5   1       2531.69       2684.09        87.99 o                         
  -8  -5   1       1341.15       1338.99        58.71 o                         
  -7  -5   1       2105.62       2105.47        71.21 o                         
  -6  -5   1       2526.97       2609.96        88.30 o                         
  -5  -5   1      13639.10      13934.88       250.01 o                         
  -4  -5   1       1613.85       1562.86        30.59 o                         
  -3  -5   1       1504.58       1460.24        25.05 o                         
  -2  -5   1        149.04        139.23        12.21 o                         
  -1  -5   1       1125.28        934.23        19.58 o                         
   0  -5   1          2.43          1.66        11.06 o                         
   1  -5   1        126.33        167.87        12.99 o                         
   2  -5   1         97.79         76.54        19.95 o                         
   3  -5   1        354.58        318.41        29.16 o                         
   4  -5   1         28.41         22.95        26.87 o                         
   5  -5   1       1115.97       1166.74        62.06 o                         
   6  -5   1        168.54        191.54        49.15 o                         
   7  -5   1        477.62        511.50        66.16 o                         
   8  -5   1        858.31        806.94       106.32 o                         
   9  -5   1        826.27        765.14        65.14 o                         
 -11  -4   1          3.30         63.16        46.64 o                         
 -10  -4   1         69.95        123.99        36.83 o                         
  -9  -4   1        554.53        566.36        42.36 o                         
  -8  -4   1         83.36         56.96        31.24 o                         
  -7  -4   1       1412.56       1534.74        52.93 o                         
  -6  -4   1          2.69         37.86        24.15 o                         
  -5  -4   1       7254.07       7331.46       129.06 o                         
  -4  -4   1         23.88         44.28        11.47 o                         
  -3  -4   1      28954.79      29175.01       318.65 o                         
  -2  -4   1        241.95        207.58        11.14 o                         
  -1  -4   1      26793.44      28998.88       339.48 o                         
   0  -4   1        544.11        499.86        15.44 o                         
   1  -4   1      14165.69      16027.54       204.07 o                         
   2  -4   1       3590.32       3396.16        58.74 o                         
   3  -4   1       2471.14       2567.44        46.10 o                         
   4  -4   1        696.48        749.48        31.60 o                         
   5  -4   1       2497.24       2486.12        72.20 o                         
   6  -4   1        939.29        873.50        52.09 o                         
   7  -4   1         32.20         87.15        52.07 o                         
   8  -4   1         33.07         45.69        39.00 o                         
   9  -4   1          6.69         87.09        48.62 o                         
  10  -4   1        332.18        277.41        74.82 o                         
 -11  -3   1         23.96         59.39        47.85 o                         
 -10  -3   1         54.26         -0.41        46.24 o                         
  -9  -3   1        398.16        451.11        42.80 o                         
  -8  -3   1       4315.13       4374.60       130.78 o                         
  -7  -3   1         20.57         20.87        26.14 o                         
  -6  -3   1          0.21         57.89        24.02 o                         
  -5  -3   1       6265.93       6262.86        92.82 o                         
  -4  -3   1         19.99         22.13         9.05 o                         
  -3  -3   1      27080.34      29017.14       337.41 o                         
  -2  -3   1         36.91         24.84         8.23 o                         
  -1  -3   1        161.08        148.07        10.60 o                         
   0  -3   1        342.05        302.84        12.62 o                         
   1  -3   1       1976.18       2216.04        36.84 o                         
   2  -3   1      11142.01      11614.27       152.05 o                         
   3  -3   1      17981.46      18627.45       226.67 o                         
   4  -3   1       7665.03       7507.52       137.30 o                         
   5  -3   1        144.43        170.10        23.75 o                         
   6  -3   1        269.34        253.29        30.39 o                         
   7  -3   1        145.43        161.26        30.23 o                         
   8  -3   1       1155.33       1272.60        66.08 o                         
   9  -3   1         67.25         88.50        41.58 o                         
  10  -3   1         42.22        -14.47        48.19 o                         
 -11  -2   1        216.60        284.89        52.72 o                         
 -10  -2   1       1346.93       1394.79        73.35 o                         
  -9  -2   1        754.82        762.32        55.52 o                         
  -8  -2   1        295.03        445.19        42.02 o                         
  -7  -2   1       3121.87       3062.37        77.96 o                         
  -6  -2   1       6426.62       6450.55       135.39 o                         
  -5  -2   1       1785.97       1895.51        31.79 o                         
  -4  -2   1        215.90        243.68         8.36 o                         
  -3  -2   1       2105.89       2470.47        33.00 o                         
  -2  -2   1        321.82        325.52        10.04 o                         
  -1  -2   1       1223.74       1016.63        16.23 o                         
   0  -2   1        144.61        111.30         9.19 o                         
   1  -2   1         39.09         36.87         8.92 o                         
   2  -2   1       1676.62       1917.32        31.76 o                         
   3  -2   1        375.11        398.70        14.43 o                         
   4  -2   1       5443.54       5293.45        79.12 o                         
   5  -2   1        791.28        739.63        23.91 o                         
   6  -2   1       1689.63       1589.01        51.38 o                         
   7  -2   1        186.43        219.58        34.51 o                         
   8  -2   1       3604.20       3514.96        91.44 o                         
   9  -2   1         25.93         22.80        61.72 o                         
  10  -2   1       1365.95       1325.85       115.56 o                         
  11  -2   1       1091.40       1171.43        73.63 o                         
 -11  -1   1        131.81        127.33        48.50 o                         
 -10  -1   1        917.90       1079.17        71.06 o                         
  -9  -1   1        953.09        988.53        60.61 o                         
  -8  -1   1        926.35        943.18        42.87 o                         
  -7  -1   1       2890.54       2890.66        74.45 o                         
  -6  -1   1         28.04         51.12        15.81 o                         
  -5  -1   1       9566.64       9522.46       121.69 o                         
  -4  -1   1       4141.96       4809.49        59.37 o                         
  -3  -1   1      25908.76      27137.13       281.03 o                         
  -2  -1   1       3368.55       3309.60        36.76 o                         
  -1  -1   1      18709.26      20679.98       352.14 o                         
   0  -1   1         32.27          8.25         4.78 o                         
   1  -1   1       6649.17       6349.07       103.92 o                         
   2  -1   1        248.96        154.69         8.71 o                         
   3  -1   1       2221.86       2391.64        36.55 o                         
   4  -1   1        328.55        281.26        11.55 o                         
   5  -1   1       1821.48       1649.42        30.99 o                         
   6  -1   1        258.86        218.45        22.58 o                         
   7  -1   1       1459.49       1381.93        49.23 o                         
   8  -1   1        813.41        774.99        41.75 o                         
   9  -1   1        184.77        195.56        46.85 o                         
  10  -1   1        434.79        457.21        51.10 o                         
  11  -1   1         24.10        -13.20        48.08 o                         
 -11   0   1        152.30        162.58        79.87 o                         
 -10   0   1        175.14        132.96        46.99 o                         
  -9   0   1       1967.92       1913.33        65.64 o                         
  -8   0   1       2722.27       2642.35        74.69 o                         
  -7   0   1       2685.18       2716.64        65.19 o                         
  -6   0   1       1210.77       1266.45        53.98 o                         
  -5   0   1       6874.59       6801.89        88.76 o                         
  -4   0   1       1461.27       1301.87        22.17 o                         
  -3   0   1        108.46        125.04         9.44 o                         
  -2   0   1        260.05        210.70         7.51 o                         
  -1   0   1        388.99        333.98        16.50 o                         
   2   0   1        213.46        167.97        10.36 o                         
   3   0   1        655.28        814.09        17.16 o                         
   4   0   1       2360.95       2262.85        33.91 o                         
   5   0   1       4083.42       4100.66        58.59 o                         
   6   0   1        960.19        948.57        30.82 o                         
   7   0   1       2394.04       2400.55        82.94 o                         
   8   0   1       1788.28       1767.00        65.05 o                         
   9   0   1       1600.33       1675.25        87.73 o                         
  10   0   1       1248.65       1266.21        60.30 o                         
  11   0   1         65.79         27.19        48.01 o                         
 -11   1   1         26.43         21.77        58.13 o                         
 -10   1   1        724.57        678.12        46.91 o                         
  -9   1   1          9.43         -8.53        35.88 o                         
  -8   1   1          0.79         19.92        30.56 o                         
  -7   1   1       1871.09       1880.69        57.64 o                         
  -6   1   1       2590.31       2551.64        55.17 o                         
  -5   1   1       1538.41       1441.21        26.97 o                         
  -4   1   1        467.09        465.86        13.65 o                         
  -3   1   1        377.64        311.93        11.61 o                         
  -2   1   1       7017.32       6792.81        79.45 o                         
  -1   1   1       2086.66       2261.74        27.01 o                         
   0   1   1          4.45          0.42         5.54 o                         
   1   1   1      17784.70      18768.58       284.90 o                         
   2   1   1       3385.26       3167.36        52.25 o                         
   3   1   1      35778.72      36819.41       405.93 o                         
   4   1   1         93.04        120.50         8.70 o                         
   5   1   1        133.63        143.50         9.90 o                         
   6   1   1       3034.97       2971.72        61.26 o                         
   7   1   1       1184.03       1119.73        37.18 o                         
   8   1   1        534.23        557.84        38.41 o                         
   9   1   1        208.22        275.36        40.51 o                         
  10   1   1         86.76         86.26        45.94 o                         
  11   1   1         68.74         25.28        48.14 o                         
 -10   2   1         25.88         62.59        57.75 o                         
  -9   2   1        227.04        218.14        43.79 o                         
  -8   2   1         75.36        126.06        32.37 o                         
  -7   2   1         59.37         54.29        27.76 o                         
  -6   2   1       6311.87       6334.01       124.87 o                         
  -5   2   1       1310.83       1242.46        26.89 o                         
  -4   2   1          2.66          8.07         9.33 o                         
  -3   2   1        263.32        173.44         9.97 o                         
  -2   2   1        136.12         94.30         9.11 o                         
  -1   2   1      58705.76      62436.52       883.74 o                         
   0   2   1        458.58        381.97        14.30 o                         
   1   2   1        488.57        553.97        13.10 o                         
   2   2   1         86.16         94.43         9.58 o                         
   3   2   1        103.99        107.60        10.50 o                         
   4   2   1       1040.13        978.95        19.97 o                         
   5   2   1          3.82         20.64         8.66 o                         
   6   2   1       1957.57       1866.28        50.42 o                         
   7   2   1        225.58        281.86        29.68 o                         
   8   2   1        197.02        200.10        31.47 o                         
   9   2   1        115.26        105.17        42.33 o                         
  10   2   1       1145.21       1050.97        64.89 o                         
  11   2   1         52.35         48.22        47.43 o                         
 -10   3   1        326.56        407.30        68.34 o                         
  -9   3   1        219.48        297.11        42.34 o                         
  -8   3   1        180.93        184.99        38.04 o                         
  -7   3   1       2703.57       2756.08        84.22 o                         
  -6   3   1       1102.47       1085.12        40.62 o                         
  -5   3   1         15.75         23.06        20.88 o                         
  -4   3   1       2996.27       3099.90        54.04 o                         
  -3   3   1        648.86        776.91        16.66 o                         
  -2   3   1      15375.82      16132.90       196.87 o                         
  -1   3   1       1501.69       1224.54        22.99 o                         
   0   3   1        153.14        205.13        11.23 o                         
   1   3   1       1040.87       1260.03        21.90 o                         
   2   3   1       1309.03       1304.31        21.90 o                         
   3   3   1       4042.21       3945.69        45.93 o                         
   4   3   1        605.78        561.66        18.26 o                         
   5   3   1      12610.51      13266.06       195.51 o                         
   6   3   1       2207.17       2099.12        58.92 o                         
   7   3   1       1153.00       1129.77        63.81 o                         
   8   3   1       2366.52       2367.36        81.07 o                         
   9   3   1        148.90        211.88        37.17 o                         
  10   3   1       1158.95       1289.04        84.28 o                         
  11   3   1        579.96        553.12        85.68 o                         
 -10   4   1       1304.52       1534.50       145.98 o                         
  -9   4   1        150.05        128.64        49.14 o                         
  -8   4   1       1374.28       1438.51        88.13 o                         
  -7   4   1         50.68         62.78        37.15 o                         
  -6   4   1       3667.12       3366.17       112.59 o                         
  -5   4   1       6041.16       6147.42       145.13 o                         
  -4   4   1       3690.35       3861.11        80.52 o                         
  -3   4   1       2754.01       2764.57        45.68 o                         
  -2   4   1       1064.69        879.89        23.18 o                         
  -1   4   1       2425.93       2297.63        37.24 o                         
   0   4   1        197.39        223.53        10.77 o                         
   1   4   1       2701.93       2460.99        34.40 o                         
   2   4   1        260.60        241.25        12.12 o                         
   3   4   1        921.19       1101.66        20.03 o                         
   4   4   1        367.61        350.90         9.36 o                         
   5   4   1      13797.40      14467.95       239.39 o                         
   6   4   1       3534.74       3528.24        85.11 o                         
   7   4   1         61.21         77.92        28.52 o                         
   8   4   1        189.16        176.11        35.70 o                         
   9   4   1        151.82        150.02        37.84 o                         
  10   4   1       1178.78       1383.53        74.28 o                         
  11   4   1         90.67         86.31        49.66 o                         
  -9   5   1        136.28        193.18        51.44 o                         
  -8   5   1       4917.35       4675.20       168.94 o                         
  -7   5   1         17.10         47.48        49.76 o                         
  -6   5   1       1588.55       1428.03        64.94 o                         
  -5   5   1       3680.07       3541.46       109.08 o                         
  -4   5   1       2361.33       2302.96        68.02 o                         
  -3   5   1      12678.64      13616.80       263.58 o                         
  -2   5   1        642.59        654.14        23.37 o                         
  -1   5   1        232.57        320.74        14.67 o                         
   0   5   1        135.92        139.93        10.41 o                         
   1   5   1       2178.02       2742.64        40.57 o                         
   2   5   1          5.54          2.97        10.93 o                         
   3   5   1       2206.95       2730.81        41.44 o                         
   4   5   1        401.01        403.48        14.60 o                         
   5   5   1       1058.43        932.93        34.78 o                         
   6   5   1       1116.61       1145.85        40.48 o                         
   7   5   1       7819.44       7716.82       165.13 o                         
   8   5   1        750.10        764.89        44.12 o                         
   9   5   1        469.45        393.46        39.73 o                         
  10   5   1        751.47        726.38        47.96 o                         
  11   5   1          2.70         -4.67        43.16 o                         
  -9   6   1        134.14        205.34        53.60 o                         
  -8   6   1        593.04        541.28        79.58 o                         
  -7   6   1        177.16        225.42        56.57 o                         
  -6   6   1         53.15          6.85        41.35 o                         
  -5   6   1       1526.03       1518.91        61.03 o                         
  -4   6   1         38.85         94.02        35.84 o                         
  -3   6   1        829.41        702.13        44.28 o                         
  -2   6   1          3.75         12.74        27.28 o                         
  -1   6   1       1912.22       1861.24        47.31 o                         
   0   6   1         11.87         16.84        14.51 o                         
   1   6   1          6.99         49.46        12.79 o                         
   2   6   1         92.04         77.40        12.35 o                         
   3   6   1       1878.62       1892.28        38.75 o                         
   4   6   1         51.44         44.69        19.32 o                         
   5   6   1       1773.91       1820.51        50.12 o                         
   6   6   1        765.79        796.49        46.23 o                         
   7   6   1       2029.03       2032.97        70.86 o                         
   8   6   1         52.85         64.13        37.01 o                         
   9   6   1        291.71        241.24        42.05 o                         
  10   6   1         36.15        104.65        43.51 o                         
  11   6   1        167.03        202.49        48.32 o                         
  -8   7   1       1514.30       1597.44       162.13 o                         
  -7   7   1          1.92        -36.19        73.66 o                         
  -6   7   1        458.69        468.46        51.22 o                         
  -5   7   1        448.62        529.88        49.89 o                         
  -4   7   1        178.17        252.43        47.72 o                         
  -3   7   1       1234.71       1210.62        57.96 o                         
  -2   7   1        819.64        788.05        43.37 o                         
  -1   7   1       8445.77       8471.06       173.73 o                         
   0   7   1        289.19        283.49        29.26 o                         
   1   7   1       1308.47       1233.36        38.62 o                         
   2   7   1         65.58         61.55        18.82 o                         
   3   7   1       3388.95       3295.50        83.42 o                         
   4   7   1        141.05        172.40        24.47 o                         
   5   7   1        134.74        111.67        28.46 o                         
   6   7   1       1706.99       1591.18        73.79 o                         
   7   7   1        257.70        384.05        52.51 o                         
   8   7   1          3.67          1.15        39.33 o                         
   9   7   1         18.60        -40.82        40.82 o                         
  10   7   1          0.33        107.43        46.48 o                         
  11   7   1        104.14         58.65        47.96 o                         
  -7   8   1        229.63        153.85       103.27 o                         
  -6   8   1       4716.67       4452.94       165.05 o                         
  -5   8   1          9.37         29.89        38.80 o                         
  -4   8   1        574.09        424.77        48.65 o                         
  -3   8   1         57.69         47.34        39.45 o                         
  -2   8   1         73.97         85.14        38.14 o                         
  -1   8   1        425.59        362.63        38.25 o                         
   0   8   1         13.62          9.79        27.51 o                         
   1   8   1         82.02         60.92        27.32 o                         
   2   8   1        153.36        151.48        27.72 o                         
   3   8   1       3497.70       3628.60        97.21 o                         
   4   8   1        586.93        544.72        44.17 o                         
   5   8   1       3721.09       3539.72        89.46 o                         
   6   8   1        491.61        463.54        41.04 o                         
   7   8   1        986.99       1019.84        54.57 o                         
   8   8   1       1800.18       1757.02        71.77 o                         
   9   8   1        275.85        342.19        47.21 o                         
  10   8   1       1729.06       1832.51       159.57 o                         
  -6   9   1        601.44        911.59        99.92 o                         
  -5   9   1         68.86        117.25        48.23 o                         
  -4   9   1        437.21        373.94        49.88 o                         
  -3   9   1        105.33        149.10        43.24 o                         
  -2   9   1        682.80        722.90        48.15 o                         
  -1   9   1       3150.32       3014.73        98.03 o                         
   0   9   1        327.62        350.91        38.94 o                         
   1   9   1        328.03        281.70        33.12 o                         
   2   9   1        474.77        553.60        66.27 o                         
   3   9   1        340.53        318.96        47.72 o                         
   4   9   1          0.09         31.15        52.46 o                         
   5   9   1       1104.00       1165.57        73.98 o                         
   6   9   1        638.68        692.13       109.06 o                         
   7   9   1        758.31        807.55        75.10 o                         
   8   9   1        951.66       1010.97        57.80 o                         
   9   9   1        917.53        901.72        67.05 o                         
  10   9   1        778.69        780.06       108.89 o                         
  -5  10   1        905.80        908.36       113.98 o                         
  -4  10   1       1727.22       1726.70        83.74 o                         
  -3  10   1       2396.57       2395.44        94.70 o                         
  -2  10   1         52.46        181.31        44.14 o                         
  -1  10   1        230.55        261.49        42.24 o                         
   0  10   1       1785.80       1667.01        76.67 o                         
   1  10   1          2.65        -12.73        41.54 o                         
   2  10   1        274.28        345.80        49.16 o                         
   3  10   1        697.27        746.16        57.67 o                         
   4  10   1        217.05        192.74        50.45 o                         
   5  10   1        328.85        260.83        60.85 o                         
   6  10   1        150.03        286.22        72.26 o                         
   7  10   1        126.72        112.20        62.01 o                         
   8  10   1         28.99         12.40        69.98 o                         
   9  10   1         16.30          0.98        72.76 o                         
  -4  11   1        539.83        449.61        61.29 o                         
  -3  11   1       3546.02       3269.43       136.61 o                         
  -2  11   1        865.72        672.52        87.01 o                         
  -1  11   1        261.73        238.89        46.73 o                         
   0  11   1          0.97         75.14        43.67 o                         
   1  11   1       1720.86       1879.51       102.73 o                         
   2  11   1         66.79        157.22        62.08 o                         
   3  11   1        212.07        118.31        47.68 o                         
   4  11   1         94.45        130.13        49.15 o                         
   5  11   1        727.44        674.30        60.65 o                         
   6  11   1        283.38        415.30        80.13 o                         
   7  11   1        210.82        246.30        79.40 o                         
   8  11   1          4.29          6.50       162.67 o                         
  -2  12   1        476.62        574.58        68.48 o                         
  -1  12   1       1443.95       1446.44       171.62 o                         
   0  12   1         40.29         34.48        73.05 o                         
   1  12   1        175.40        160.25       162.88 o                         
   2  12   1         44.29        119.05        59.38 o                         
   3  12   1       2810.47       2440.29       116.18 o                         
   4  12   1        300.95        334.07        56.59 o                         
   5  12   1          3.50         58.08        58.48 o                         
   6  12   1        263.85        245.28       136.81 o                         
   2  13   1         57.34         49.24        82.06 o                         
   3  13   1        111.13        412.05       182.48 o                         
   4  13   1          0.03         18.48        75.87 o                         
  -3 -13   2        231.20        245.38       116.46 o                         
  -2 -13   2        451.36        608.29        94.48 o                         
  -6 -12   2         39.89         34.68        75.00 o                         
  -5 -12   2         69.85        111.58        64.69 o                         
  -4 -12   2       2850.26       2466.24       147.74 o                         
  -3 -12   2        147.31         90.18        77.97 o                         
  -2 -12   2        869.50        858.84       107.23 o                         
  -1 -12   2        338.38        237.73        64.95 o                         
   0 -12   2        913.04        925.59        79.19 o                         
   1 -12   2       1522.82       1454.37       115.62 o                         
   2 -12   2        816.76        827.84       109.56 o                         
  -8 -11   2          6.54        -22.01        76.17 o                         
  -7 -11   2        597.35        679.83        91.68 o                         
  -6 -11   2          3.00         75.11        70.26 o                         
  -5 -11   2         37.21         78.18        58.77 o                         
  -4 -11   2         26.07        -22.96        56.58 o                         
  -3 -11   2         91.25         58.76        89.82 o                         
  -2 -11   2       2745.77       2813.06       122.76 o                         
  -1 -11   2        371.27        362.48        64.52 o                         
   0 -11   2         56.76         34.79        56.72 o                         
   1 -11   2       1085.96       1286.00       153.13 o                         
   2 -11   2        547.02        574.71        56.91 o                         
   3 -11   2       1921.66       2184.68       118.72 o                         
   4 -11   2        267.74        296.13        54.29 o                         
  -9 -10   2        357.92        321.58        64.07 o                         
  -8 -10   2        335.28        280.51        79.18 o                         
  -7 -10   2        381.65        398.69       117.50 o                         
  -6 -10   2         29.82         -7.89        71.67 o                         
  -5 -10   2        672.58        713.32        75.00 o                         
  -4 -10   2       1511.48       1462.12        74.38 o                         
  -3 -10   2         75.00        144.08        44.97 o                         
  -2 -10   2         74.36         61.95        57.12 o                         
  -1 -10   2         65.24         89.79        76.30 o                         
   0 -10   2       2599.83       2642.15       122.27 o                         
   1 -10   2        307.26        231.72        41.15 o                         
   2 -10   2        761.16        686.59        83.06 o                         
   3 -10   2       2033.05       2150.33        79.32 o                         
   4 -10   2        349.51        419.15        83.12 o                         
   5 -10   2       1219.08       1243.82        75.05 o                         
  -9  -9   2         70.64         48.31        46.86 o                         
  -8  -9   2        502.07        484.17        52.62 o                         
  -7  -9   2        604.54        752.68        71.33 o                         
  -6  -9   2        491.16        545.97        60.25 o                         
  -5  -9   2         15.30         24.59        41.13 o                         
  -4  -9   2       1087.67       1041.02        81.94 o                         
  -3  -9   2        107.21         93.64        42.13 o                         
  -2  -9   2       8201.52       8000.72       226.84 o                         
  -1  -9   2        281.15        306.93        54.36 o                         
   0  -9   2         60.39        104.62        42.54 o                         
   1  -9   2        248.56        278.11        40.11 o                         
   2  -9   2          2.80         50.42        41.11 o                         
   3  -9   2         97.53        151.62        49.31 o                         
   4  -9   2        119.36         91.75        46.48 o                         
   5  -9   2       1974.21       1853.64        92.61 o                         
   6  -9   2          3.66         60.77        56.43 o                         
 -10  -8   2         22.27         -3.83        48.63 o                         
  -9  -8   2        764.67        732.78        59.88 o                         
  -8  -8   2        997.89       1030.54        63.15 o                         
  -7  -8   2        578.73        740.54        76.55 o                         
  -6  -8   2        445.46        472.80        71.14 o                         
  -5  -8   2       1006.01        983.38        81.06 o                         
  -4  -8   2        197.93        314.05        41.29 o                         
  -3  -8   2         13.07         -5.13        25.92 o                         
  -2  -8   2       1678.74       1598.54        57.93 o                         
  -1  -8   2        501.28        474.04        32.44 o                         
   0  -8   2       5587.70       5339.73       131.81 o                         
   1  -8   2        226.11        229.24        35.48 o                         
   2  -8   2        162.28        150.67        39.21 o                         
   3  -8   2        154.47        171.13        38.59 o                         
   4  -8   2         55.07         75.81        50.00 o                         
   5  -8   2        397.02        474.58        52.30 o                         
   6  -8   2       1206.71       1201.79       155.17 o                         
   7  -8   2       1328.17       1434.81        93.60 o                         
 -10  -7   2        213.57        211.63        50.74 o                         
  -9  -7   2        490.00        529.29        53.72 o                         
  -8  -7   2        847.98        978.60        61.25 o                         
  -7  -7   2       2759.60       2643.14        84.68 o                         
  -6  -7   2         24.86         80.60        33.52 o                         
  -5  -7   2       1020.36       1027.86        44.26 o                         
  -4  -7   2         83.83        147.32        33.96 o                         
  -3  -7   2        101.93         84.63        33.00 o                         
  -2  -7   2       4531.82       4883.81        98.97 o                         
  -1  -7   2        269.80        293.85        24.17 o                         
   0  -7   2         96.08         82.00        21.75 o                         
   1  -7   2       1660.36       1630.59        50.61 o                         
   2  -7   2        239.77        207.93        37.74 o                         
   3  -7   2        157.09        151.90        34.68 o                         
   4  -7   2       2108.58       2173.71       135.20 o                         
   5  -7   2       2647.68       2740.53        98.78 o                         
   6  -7   2       1236.08       1322.29       162.89 o                         
   7  -7   2         79.07        106.03        55.54 o                         
   8  -7   2         14.00         52.03        60.37 o                         
 -11  -6   2        207.11        255.69        50.68 o                         
 -10  -6   2        220.86        209.87        49.28 o                         
  -9  -6   2       1752.31       1742.13        79.22 o                         
  -8  -6   2         29.22         51.42        43.76 o                         
  -7  -6   2       1829.39       1761.90        96.93 o                         
  -6  -6   2          3.99         10.39        33.25 o                         
  -5  -6   2        221.51        219.64        28.52 o                         
  -4  -6   2       2216.95       2281.65        62.07 o                         
  -3  -6   2        120.45         99.82        14.50 o                         
  -2  -6   2          4.06         30.30        13.93 o                         
  -1  -6   2       2046.88       2182.50        38.66 o                         
   0  -6   2         95.35         75.80        13.72 o                         
   1  -6   2       1625.78       1573.13        42.48 o                         
   2  -6   2       1255.10       1202.29        46.32 o                         
   3  -6   2       2913.91       2708.43        70.59 o                         
   4  -6   2         16.24         28.76        30.05 o                         
   5  -6   2         13.06          6.77        38.43 o                         
   6  -6   2        663.17        726.24        65.45 o                         
   7  -6   2       1581.00       1583.14        90.58 o                         
   8  -6   2        435.16        379.32        66.12 o                         
   9  -6   2        572.01        560.11        63.00 o                         
 -11  -5   2        585.37        615.45        58.68 o                         
 -10  -5   2        591.16        527.54        55.57 o                         
  -9  -5   2        498.51        673.89        48.65 o                         
  -8  -5   2        489.65        459.69        42.74 o                         
  -7  -5   2       2748.72       2716.72        93.81 o                         
  -6  -5   2         19.51         16.17        31.02 o                         
  -5  -5   2        502.51        535.58        32.14 o                         
  -4  -5   2       8751.60       8756.88       128.01 o                         
  -3  -5   2        821.41        853.37        18.21 o                         
  -2  -5   2       2342.26       2419.81        36.82 o                         
  -1  -5   2        268.80        269.82        13.10 o                         
   0  -5   2       2547.13       2723.18        46.67 o                         
   1  -5   2       2032.27       2059.76        34.70 o                         
   2  -5   2       2474.40       2460.29        54.45 o                         
   3  -5   2      12215.65      11888.67       228.21 o                         
   4  -5   2       3806.03       3699.17        96.39 o                         
   5  -5   2       5982.24       5861.89       141.39 o                         
   6  -5   2        348.75        331.44        43.29 o                         
   7  -5   2        253.72        402.14        58.25 o                         
   8  -5   2       1209.37       1236.25        72.81 o                         
   9  -5   2       1267.23       1294.12       156.06 o                         
 -11  -4   2       2437.62       2270.70       113.45 o                         
 -10  -4   2        771.86        760.55        51.68 o                         
  -9  -4   2        110.22         99.82        38.05 o                         
  -8  -4   2        583.52        606.44        55.62 o                         
  -7  -4   2       1475.46       1520.35        68.54 o                         
  -6  -4   2       1325.92       1238.32        50.53 o                         
  -5  -4   2       4068.56       4224.69        82.45 o                         
  -4  -4   2       1372.39       1526.98        29.38 o                         
  -3  -4   2        432.47        449.42        17.47 o                         
  -2  -4   2        399.69        569.82        13.90 o                         
  -1  -4   2         95.50         65.93        10.98 o                         
   0  -4   2       4190.81       4358.04        58.49 o                         
   1  -4   2        450.94        493.64        15.10 o                         
   2  -4   2       2694.47       2817.62        45.27 o                         
   3  -4   2       2314.79       2372.71        48.44 o                         
   4  -4   2       1382.34       1484.28        45.11 o                         
   5  -4   2       4864.25       4625.30       124.24 o                         
   6  -4   2        297.51        277.48        39.05 o                         
   7  -4   2        105.52         85.99        36.01 o                         
   8  -4   2        522.57        575.02        47.01 o                         
   9  -4   2        430.05        584.55        69.82 o                         
  10  -4   2        218.96        223.11        54.58 o                         
 -11  -3   2        385.59        308.36        54.20 o                         
 -10  -3   2          5.65         31.12        40.89 o                         
  -9  -3   2       4240.66       3963.42       111.66 o                         
  -8  -3   2        364.75        384.81        49.31 o                         
  -7  -3   2        607.91        608.64        40.07 o                         
  -6  -3   2         61.65         92.32        24.39 o                         
  -5  -3   2       5514.49       5405.20        85.22 o                         
  -4  -3   2        626.82        657.05        14.51 o                         
  -3  -3   2       1426.68       1440.38        21.76 o                         
  -2  -3   2      15204.49      15721.11       186.38 o                         
  -1  -3   2          6.44         14.64         9.45 o                         
   0  -3   2      10217.29      10840.34       139.49 o                         
   1  -3   2        543.47        461.21        14.09 o                         
   2  -3   2        294.12        301.70        11.96 o                         
   3  -3   2       4214.58       4209.49        62.36 o                         
   4  -3   2        129.22         77.56        18.29 o                         
   5  -3   2         62.55        103.69        25.72 o                         
   6  -3   2         46.87         60.81        26.60 o                         
   7  -3   2       5950.61       6134.17       137.46 o                         
   8  -3   2         19.61          1.17        37.87 o                         
   9  -3   2       2333.36       2451.94        86.83 o                         
  10  -3   2        183.98        186.94        50.64 o                         
 -11  -2   2        263.11        205.71        58.51 o                         
 -10  -2   2         33.05         28.12        43.31 o                         
  -9  -2   2        109.86        188.48        44.25 o                         
  -8  -2   2         11.99         20.23        33.60 o                         
  -7  -2   2         97.04        127.25        26.93 o                         
  -6  -2   2        385.48        341.71        23.33 o                         
  -5  -2   2       6545.03       6647.21        86.13 o                         
  -4  -2   2       7022.36       7598.17        82.15 o                         
  -3  -2   2          2.74          2.01         8.53 o                         
  -2  -2   2          6.17         72.57         9.46 o                         
  -1  -2   2         31.46         45.41         7.44 o                         
   0  -2   2       5385.16       6084.94        82.41 o                         
   1  -2   2       4606.42       4255.94        62.58 o                         
   2  -2   2      49697.60      53427.19       851.43 o                         
   3  -2   2       1267.09       1095.37        21.01 o                         
   4  -2   2       1953.29       1876.83        38.19 o                         
   5  -2   2         15.22         17.17        20.48 o                         
   6  -2   2       2933.44       2943.47        75.13 o                         
   7  -2   2       1346.91       1328.26        54.19 o                         
   8  -2   2        811.42        821.72        44.32 o                         
   9  -2   2       2294.75       2322.95        72.96 o                         
  10  -2   2        111.21        106.16        52.46 o                         
  11  -2   2       1455.82       1450.82        80.07 o                         
 -11  -1   2        303.59        238.84        50.84 o                         
 -10  -1   2        197.87        213.51        47.35 o                         
  -9  -1   2       2416.99       2186.18       106.52 o                         
  -8  -1   2       1199.70       1190.64        47.49 o                         
  -7  -1   2        158.71        144.95        26.67 o                         
  -6  -1   2        709.62        733.24        24.54 o                         
  -5  -1   2       2162.38       2380.32        37.15 o                         
  -4  -1   2       8379.48       9968.98       104.33 o                         
  -3  -1   2      12741.33      13067.36       133.73 o                         
  -2  -1   2       2706.23       2582.87        30.39 o                         
  -1  -1   2        334.92        322.96         9.68 o                         
   0  -1   2         30.38         32.94         5.05 o                         
   1  -1   2        481.83        406.37        13.92 o                         
   2  -1   2        252.80        384.60        15.37 o                         
   3  -1   2       3812.44       3501.53        48.93 o                         
   4  -1   2        549.71        578.91        13.90 o                         
   5  -1   2       1121.11       1330.16        29.38 o                         
   6  -1   2       3446.77       3433.82        82.75 o                         
   7  -1   2        464.69        478.14        34.06 o                         
   8  -1   2        544.82        530.82        38.00 o                         
   9  -1   2        118.92        135.31        37.56 o                         
  10  -1   2         40.89        108.10        60.05 o                         
  11  -1   2        354.48        343.20        47.81 o                         
 -11   0   2        441.74        466.05        55.76 o                         
 -10   0   2        903.77        989.74        87.10 o                         
  -9   0   2       2271.56       2157.47        92.37 o                         
  -8   0   2       2040.85       2111.35        94.93 o                         
  -7   0   2       9490.30       9128.63       161.93 o                         
  -6   0   2        536.67        583.56        24.29 o                         
  -5   0   2        788.29        829.48        18.61 o                         
  -4   0   2        581.64        591.43        14.11 o                         
  -3   0   2          9.05         16.68         8.30 o                         
  -2   0   2       5313.98       6006.45        64.72 o                         
  -1   0   2        695.52        667.20         9.49 o                         
   1   0   2         24.66         10.13         5.92 o                         
   2   0   2      10275.58      12051.74       183.68 o                         
   3   0   2        252.96        166.78        10.09 o                         
   4   0   2        428.26        471.51        14.10 o                         
   5   0   2       5020.65       4791.31        73.04 o                         
   6   0   2       1027.12       1016.64        32.69 o                         
   7   0   2       6682.11       6582.67       141.38 o                         
   8   0   2       1656.78       1656.51        62.79 o                         
   9   0   2       1760.70       1897.94        79.13 o                         
  10   0   2        233.60        298.36        39.81 o                         
  11   0   2        422.51        524.00        56.77 o                         
 -11   1   2       1614.86       1855.95       160.22 o                         
 -10   1   2        356.01        324.31        42.92 o                         
  -9   1   2        739.83        860.42        60.83 o                         
  -8   1   2       2082.72       2132.82        72.02 o                         
  -7   1   2       5045.17       5043.21       113.94 o                         
  -6   1   2        778.01        758.48        28.23 o                         
  -5   1   2       2041.94       1909.63        32.98 o                         
  -4   1   2        123.27        158.39        11.18 o                         
  -3   1   2        138.58        137.43        10.01 o                         
  -2   1   2      54949.93      57824.28       671.60 o                         
  -1   1   2        188.52        171.36         6.24 o                         
   0   1   2        682.82        420.43        18.90 o                         
   1   1   2         58.31         51.54         5.84 o                         
   2   1   2       1428.38       1254.57        25.56 o                         
   3   1   2       2684.93       2595.75        41.09 o                         
   4   1   2       3448.63       3661.19        51.84 o                         
   5   1   2       4860.51       4689.87        60.85 o                         
   6   1   2        464.34        587.81        25.60 o                         
   7   1   2       7691.79       7831.92       149.86 o                         
   8   1   2        560.54        612.52        40.12 o                         
   9   1   2      10254.25      10084.81       234.59 o                         
  10   1   2        243.97        236.44        48.26 o                         
  11   1   2        372.21        367.39        54.47 o                         
 -10   2   2        116.60         56.43        43.25 o                         
  -9   2   2        103.27        159.27        42.55 o                         
  -8   2   2       1505.81       1367.41        56.58 o                         
  -7   2   2        383.88        406.99        32.11 o                         
  -6   2   2       6692.95       6821.52       132.89 o                         
  -5   2   2       4309.35       4292.26        70.68 o                         
  -4   2   2        601.19        577.23        15.98 o                         
  -3   2   2        116.51         88.84         9.83 o                         
  -2   2   2       3380.80       3471.76        43.55 o                         
  -1   2   2         38.29         48.03         7.94 o                         
   0   2   2      57912.35      63180.20       897.36 o                         
   1   2   2          2.95         13.97         8.02 o                         
   2   2   2       1280.46       1414.31        22.73 o                         
   3   2   2       3078.64       3072.46        43.79 o                         
   4   2   2         89.04        119.21        10.55 o                         
   5   2   2        461.74        499.19        21.69 o                         
   6   2   2        603.42        618.60        29.21 o                         
   7   2   2        823.98        903.42        39.92 o                         
   8   2   2        172.80        210.52        31.77 o                         
   9   2   2       2046.10       1894.92        70.88 o                         
  10   2   2        787.30        766.57        59.64 o                         
  11   2   2       3094.36       2953.44       149.01 o                         
 -10   3   2         49.94         34.94        85.13 o                         
  -9   3   2          0.14        -45.39        45.39 o                         
  -8   3   2        302.14        356.62        41.22 o                         
  -7   3   2        138.03        226.75        35.34 o                         
  -6   3   2        406.40        383.46        27.88 o                         
  -5   3   2       2729.70       2589.37        58.87 o                         
  -4   3   2       2050.35       1958.09        39.80 o                         
  -3   3   2       1267.58       1242.91        20.56 o                         
  -2   3   2        745.54        712.74        14.62 o                         
  -1   3   2        496.81        497.20        17.99 o                         
   0   3   2         73.92        120.29         9.18 o                         
   1   3   2          1.15         13.50         8.88 o                         
   2   3   2       1445.13       1433.98        26.03 o                         
   3   3   2        178.83        203.01         9.17 o                         
   4   3   2        174.03        159.52        11.06 o                         
   5   3   2       2136.04       2245.87        47.49 o                         
   6   3   2       2124.71       2142.60        54.17 o                         
   7   3   2          0.27         22.18        27.93 o                         
   8   3   2        119.24        155.15        31.50 o                         
   9   3   2        414.15        343.33        41.07 o                         
  10   3   2         65.95         46.04        57.91 o                         
  11   3   2          1.60        127.68        49.27 o                         
 -10   4   2        146.49         59.63        60.95 o                         
  -9   4   2        269.41        335.88        55.13 o                         
  -8   4   2        128.76        207.68        47.03 o                         
  -7   4   2         20.98         35.59        64.33 o                         
  -6   4   2        576.79        560.56        37.16 o                         
  -5   4   2        283.97        278.97        27.41 o                         
  -4   4   2       1775.25       1929.09        51.60 o                         
  -3   4   2       2070.69       1840.87        31.81 o                         
  -2   4   2       4107.46       4893.13        57.12 o                         
  -1   4   2        495.61        481.01        15.68 o                         
   0   4   2       1632.17       1855.95        32.93 o                         
   1   4   2        495.71        476.86        14.32 o                         
   2   4   2        548.86        568.83        14.34 o                         
   3   4   2        374.10        333.58        11.52 o                         
   4   4   2       1547.79       1670.75        22.89 o                         
   5   4   2       4167.93       4136.82        78.52 o                         
   6   4   2       2215.62       2253.70        67.16 o                         
   7   4   2       2638.55       2740.40        80.09 o                         
   8   4   2        524.92        532.49        45.34 o                         
   9   4   2       1134.80       1061.21        54.56 o                         
  10   4   2        669.54        721.99        78.14 o                         
  11   4   2        402.16        467.95        57.33 o                         
  -9   5   2       3118.75       2814.58       109.88 o                         
  -8   5   2        705.73        638.50        75.54 o                         
  -7   5   2       2194.82       2031.16        97.63 o                         
  -6   5   2        694.14        613.35        67.00 o                         
  -5   5   2       2236.74       2338.31        78.37 o                         
  -4   5   2       1390.37       1425.33        58.89 o                         
  -3   5   2       1306.53       1352.38        43.89 o                         
  -2   5   2       1639.50       1858.26        39.49 o                         
  -1   5   2       3316.88       3410.66        53.27 o                         
   0   5   2         65.09         42.17        11.16 o                         
   1   5   2         15.63         12.13        10.55 o                         
   2   5   2        243.73        260.90        13.36 o                         
   3   5   2        611.88        603.37        19.42 o                         
   4   5   2       1935.92       2081.36        38.98 o                         
   5   5   2       4421.21       4526.22        86.85 o                         
   6   5   2       1570.87       1687.96        53.67 o                         
   7   5   2      10818.42      10898.03       244.31 o                         
   8   5   2       2199.83       2295.23        83.05 o                         
   9   5   2       3931.36       3718.44       108.43 o                         
  10   5   2       2193.34       2154.58       123.72 o                         
  11   5   2         61.12         37.73        44.23 o                         
  -8   6   2       1227.26       1303.77        85.48 o                         
  -7   6   2       2492.85       2263.09       107.27 o                         
  -6   6   2       3452.66       3255.92       109.46 o                         
  -5   6   2         21.11        -34.53        34.53 o                         
  -4   6   2       1488.93       1280.73        59.32 o                         
  -3   6   2        214.74        200.25        33.42 o                         
  -2   6   2          5.60         10.21        22.93 o                         
  -1   6   2         31.51         51.04        23.69 o                         
   0   6   2       1276.49       1267.54        34.63 o                         
   1   6   2          0.10          4.91        13.74 o                         
   2   6   2       9539.53       9884.27       141.32 o                         
   3   6   2         34.64         22.93        13.75 o                         
   4   6   2         69.22         79.50        16.95 o                         
   5   6   2       1132.48       1189.74        59.28 o                         
   6   6   2        127.50        190.59        33.71 o                         
   7   6   2         90.80         40.08        34.49 o                         
   8   6   2        441.59        589.49        46.08 o                         
   9   6   2        890.63        958.81        50.18 o                         
  10   6   2        783.29        838.07        51.33 o                         
  11   6   2        460.12        456.39        55.81 o                         
  -8   7   2        212.43        192.80        79.42 o                         
  -7   7   2        449.62        460.31        76.23 o                         
  -6   7   2       1251.22       1352.66        71.02 o                         
  -5   7   2        805.81        860.49        51.91 o                         
  -4   7   2        699.18        759.07        51.45 o                         
  -3   7   2        617.41        623.14        46.58 o                         
  -2   7   2       3018.03       2686.95        79.47 o                         
  -1   7   2        171.74         98.15        26.09 o                         
   0   7   2       1548.80       1473.40        47.89 o                         
   1   7   2         73.47         88.33        22.67 o                         
   2   7   2        459.85        418.02        29.21 o                         
   3   7   2         22.39         21.52        20.92 o                         
   4   7   2       1854.81       1712.66        47.98 o                         
   5   7   2         39.14         80.98        26.90 o                         
   6   7   2        849.02        838.91        46.75 o                         
   7   7   2        908.22        868.96        56.28 o                         
   8   7   2        715.17        729.89        54.94 o                         
   9   7   2         37.46         45.02        46.50 o                         
  10   7   2         26.90         34.50        48.74 o                         
  11   7   2       1423.19       1553.64       102.50 o                         
  -7   8   2         23.94         90.60        80.89 o                         
  -6   8   2         67.36        143.59        56.65 o                         
  -5   8   2        283.96        295.31        42.58 o                         
  -4   8   2         97.49         88.69        39.21 o                         
  -3   8   2        207.60        212.72        39.96 o                         
  -2   8   2       1100.82       1060.00        51.91 o                         
  -1   8   2        471.61        488.67        46.09 o                         
   0   8   2       8714.42       8406.04       174.82 o                         
   1   8   2         48.72        123.60        28.14 o                         
   2   8   2        346.41        310.04        30.13 o                         
   3   8   2        382.19        396.58        37.51 o                         
   4   8   2       1563.72       1588.96        79.93 o                         
   5   8   2       1747.03       1828.57        58.38 o                         
   6   8   2       2028.66       2073.87        71.45 o                         
   7   8   2        510.84        570.51        45.76 o                         
   8   8   2       1529.85       1438.76       101.02 o                         
   9   8   2        130.70        133.69        42.43 o                         
  10   8   2          2.70         18.69        47.92 o                         
  -6   9   2         67.96         57.50        79.34 o                         
  -5   9   2        280.30        222.71        52.03 o                         
  -4   9   2        115.21         25.06        52.13 o                         
  -3   9   2       2926.07       2985.01       110.28 o                         
  -2   9   2        242.21        212.92        38.66 o                         
  -1   9   2        346.41        343.04        39.57 o                         
   0   9   2         95.78        181.06        36.06 o                         
   1   9   2        211.12        207.89        31.74 o                         
   2   9   2       1150.73       1168.06        53.05 o                         
   3   9   2         25.05         26.51        46.27 o                         
   4   9   2         12.68         35.81        49.07 o                         
   5   9   2          2.12        -23.29        49.54 o                         
   6   9   2        106.18        116.41        56.89 o                         
   7   9   2        237.47        289.09        63.52 o                         
   8   9   2       1206.86       1288.38        72.75 o                         
   9   9   2        492.88        456.42        53.90 o                         
  10   9   2        121.68         91.27        47.17 o                         
  -5  10   2         69.75         36.79        52.50 o                         
  -4  10   2        277.78        359.31        61.36 o                         
  -3  10   2        253.66        372.66        61.68 o                         
  -2  10   2          1.46        -43.67        43.67 o                         
  -1  10   2       1886.88       1836.21        70.05 o                         
   0  10   2       5387.33       4916.07       129.96 o                         
   1  10   2        232.23        162.88        43.06 o                         
   2  10   2       1404.31       1346.31        67.97 o                         
   3  10   2         37.49        115.18        56.86 o                         
   4  10   2       7121.79       6987.74       194.22 o                         
   5  10   2          1.65         83.03        54.16 o                         
   6  10   2       1292.53       1285.51       106.66 o                         
   7  10   2        329.64        348.70        64.00 o                         
   8  10   2       1441.96       1487.75        96.95 o                         
   9  10   2        149.69        130.45        75.31 o                         
  -4  11   2        830.77        833.88        66.75 o                         
  -3  11   2        751.40        750.78        74.32 o                         
  -2  11   2       1101.38       1042.31        94.79 o                         
  -1  11   2          4.47        -36.94        46.27 o                         
   0  11   2          3.48         50.45        54.67 o                         
   1  11   2          2.54         27.47        54.36 o                         
   2  11   2       4471.52       4172.71       154.26 o                         
   3  11   2        422.45        408.80        52.52 o                         
   4  11   2         41.43        127.72        49.35 o                         
   5  11   2        114.58        183.81        86.71 o                         
   6  11   2          4.70         16.36        69.72 o                         
   7  11   2         99.93         54.77        73.08 o                         
   8  11   2         88.23         69.99        75.75 o                         
  -2  12   2       2040.72       2217.33       134.92 o                         
  -1  12   2        453.91        551.71        68.75 o                         
   0  12   2        299.67        270.09        80.70 o                         
   1  12   2          4.13        -76.64        76.64 o                         
   2  12   2        318.12        452.33        85.31 o                         
   3  12   2         59.88         95.98       116.69 o                         
   4  12   2       1062.20       1191.57        73.00 o                         
   5  12   2         18.13         92.21        66.88 o                         
   6  12   2         24.52        -59.61        59.61 o                         
   7  12   2         95.27        105.71        80.31 o                         
   2  13   2       1701.41       1814.49       132.09 o                         
   3  13   2          8.96        187.29       159.68 o                         
   4  13   2       2035.77       2139.21       152.91 o                         
  -6 -12   3         89.09        122.66        78.06 o                         
  -5 -12   3       2311.37       2112.56       144.22 o                         
  -4 -12   3         14.39        -60.98        83.79 o                         
  -3 -12   3       2576.97       2531.99       151.33 o                         
  -2 -12   3         16.11        -25.62        79.69 o                         
  -1 -12   3        200.71        126.28        46.80 o                         
   0 -12   3         38.97          8.44        62.38 o                         
   1 -12   3       1739.96       1752.24       128.14 o                         
   2 -12   3         62.59        -39.30        99.79 o                         
  -8 -11   3          1.81        121.90        77.38 o                         
  -7 -11   3       2254.81       2074.45       136.68 o                         
  -6 -11   3        259.40        328.04        79.12 o                         
  -5 -11   3       1524.28       1473.86        90.99 o                         
  -4 -11   3        106.01         66.60        55.86 o                         
  -3 -11   3       3447.24       3141.29       164.29 o                         
  -2 -11   3         23.70        -13.50        57.52 o                         
  -1 -11   3       1590.04       1541.28       128.21 o                         
   0 -11   3         27.18         65.92        66.92 o                         
   1 -11   3        284.01        251.22       159.15 o                         
   2 -11   3        160.74        184.43        58.59 o                         
   3 -11   3        267.92        384.91        56.32 o                         
   4 -11   3        227.86        202.59        55.63 o                         
  -9 -10   3         46.56        103.23        58.60 o                         
  -8 -10   3          3.33        -54.68        54.68 o                         
  -7 -10   3        307.87        298.95        75.93 o                         
  -6 -10   3        213.75        196.42        72.35 o                         
  -5 -10   3       4143.29       4283.90       157.27 o                         
  -4 -10   3         38.34         42.07        56.35 o                         
  -3 -10   3         36.64         -8.17        45.56 o                         
  -2 -10   3         32.77        134.50        42.09 o                         
  -1 -10   3       3400.87       3370.68       146.68 o                         
   0 -10   3        134.38        181.55        57.44 o                         
   1 -10   3        882.84        879.81        53.10 o                         
   2 -10   3         10.40         -9.14        39.27 o                         
   3 -10   3       3371.81       3118.76       113.54 o                         
   4 -10   3        340.24        323.10        73.95 o                         
   5 -10   3         44.83         44.87        51.16 o                         
  -9  -9   3        594.03        561.94        65.78 o                         
  -8  -9   3        323.00        432.87        65.86 o                         
  -7  -9   3        392.44        409.20        58.54 o                         
  -6  -9   3         84.47         56.46        47.16 o                         
  -5  -9   3        121.91        184.69        58.81 o                         
  -4  -9   3          6.60         -8.02        35.01 o                         
  -3  -9   3        588.05        601.30        52.38 o                         
  -2  -9   3        174.05        196.90        34.74 o                         
  -1  -9   3        189.36        137.79        50.52 o                         
   0  -9   3        208.07        238.44        36.51 o                         
   1  -9   3       3560.71       3456.73        99.76 o                         
   2  -9   3         44.26         58.83        42.32 o                         
   3  -9   3       2171.56       2128.34        87.80 o                         
   4  -9   3        165.86        149.40        47.30 o                         
   5  -9   3       1834.38       1894.90       130.15 o                         
   6  -9   3        290.78        309.05        79.87 o                         
 -10  -8   3        932.38        971.05        68.94 o                         
  -9  -8   3       1833.93       1818.03        83.70 o                         
  -8  -8   3        217.45        202.37        44.80 o                         
  -7  -8   3       3392.56       3578.21       137.77 o                         
  -6  -8   3        370.80        496.87        55.65 o                         
  -5  -8   3       2576.45       2549.28        90.71 o                         
  -4  -8   3        101.79        116.89        38.63 o                         
  -3  -8   3         30.87         33.08        26.84 o                         
  -2  -8   3         37.17         44.27        25.87 o                         
  -1  -8   3       1564.57       1449.13        44.42 o                         
   0  -8   3        107.65         52.97        31.93 o                         
   1  -8   3        510.42        630.76        42.52 o                         
   2  -8   3       1337.87       1232.11        66.17 o                         
   3  -8   3        409.71        365.38        41.80 o                         
   4  -8   3         15.91         -5.84        44.79 o                         
   5  -8   3        334.84        401.84        53.43 o                         
   6  -8   3       4811.22       4003.32       156.47 o                         
   7  -8   3         43.34         79.40        60.78 o                         
 -10  -7   3        256.05        284.14        69.84 o                         
  -9  -7   3         15.33         36.66        45.32 o                         
  -8  -7   3       1299.28       1447.82        95.84 o                         
  -7  -7   3       6301.97       6145.51       172.32 o                         
  -6  -7   3        203.77        220.50        35.56 o                         
  -5  -7   3       1833.57       1909.02        86.36 o                         
  -4  -7   3         41.35         79.40        35.29 o                         
  -3  -7   3      13903.82      13924.93       251.11 o                         
  -2  -7   3        298.59        295.60        22.22 o                         
  -1  -7   3       5082.40       5107.75       102.73 o                         
   0  -7   3        330.15        316.22        24.83 o                         
   1  -7   3       5004.09       4994.69       111.26 o                         
   2  -7   3         69.67         72.63        29.28 o                         
   3  -7   3        592.98        585.45        43.04 o                         
   4  -7   3        953.92        904.79        56.39 o                         
   5  -7   3        160.61         86.40        44.43 o                         
   6  -7   3        828.49        875.60        71.38 o                         
   7  -7   3        144.17        112.66        64.58 o                         
   8  -7   3       2007.23       1836.36       104.26 o                         
 -11  -6   3         94.09        245.03        57.23 o                         
 -10  -6   3        273.83        191.05        50.55 o                         
  -9  -6   3          6.50         19.77        44.47 o                         
  -8  -6   3       3200.56       3201.77       108.42 o                         
  -7  -6   3       1509.52       1455.51        60.16 o                         
  -6  -6   3       1225.81       1207.93        47.37 o                         
  -5  -6   3        729.88        719.09        37.24 o                         
  -4  -6   3        223.89        207.22        41.12 o                         
  -3  -6   3       8090.66       7698.15       125.78 o                         
  -2  -6   3        168.34        135.44        14.59 o                         
  -1  -6   3      13820.87      13820.54       186.99 o                         
   0  -6   3        274.68        288.12        17.13 o                         
   1  -6   3       3913.53       3737.52        72.61 o                         
   2  -6   3         80.91         83.28        27.17 o                         
   3  -6   3       5973.19       6134.48       145.41 o                         
   4  -6   3        314.48        283.40        34.25 o                         
   5  -6   3        701.26        666.42        51.23 o                         
   6  -6   3       1079.25        888.76        68.88 o                         
   7  -6   3        268.39        328.93        59.76 o                         
   8  -6   3         53.83         39.83        65.66 o                         
   9  -6   3         71.01        111.78        55.24 o                         
 -11  -5   3        406.04        421.89        78.38 o                         
 -10  -5   3        165.33        250.39        53.31 o                         
  -9  -5   3        382.76        327.08        47.30 o                         
  -8  -5   3         43.28         69.95        36.30 o                         
  -7  -5   3        197.84        225.24        35.05 o                         
  -6  -5   3        748.45        742.78        36.79 o                         
  -5  -5   3       1928.18       2029.08        62.17 o                         
  -4  -5   3       1501.53       1544.72        34.35 o                         
  -3  -5   3      16331.74      17657.49       217.59 o                         
  -2  -5   3         51.80         27.81        10.73 o                         
  -1  -5   3      21606.61      21777.07       265.87 o                         
   0  -5   3         28.11         12.74        11.64 o                         
   1  -5   3       8674.62       8416.12       112.17 o                         
   2  -5   3       1241.57       1256.87        34.86 o                         
   3  -5   3      38780.55      39967.20       741.85 o                         
   4  -5   3       1597.86       1655.26        57.49 o                         
   5  -5   3       2253.10       2170.83        69.33 o                         
   6  -5   3         10.08         46.55        35.89 o                         
   7  -5   3         20.98         40.32        39.77 o                         
   8  -5   3        495.78        464.42        56.37 o                         
   9  -5   3        156.94        181.64        53.71 o                         
 -11  -4   3         29.35         17.44        57.20 o                         
 -10  -4   3        528.31        445.30        51.44 o                         
  -9  -4   3         27.07         29.59        40.71 o                         
  -8  -4   3        390.66        461.43        42.07 o                         
  -7  -4   3       1061.47       1068.24        50.63 o                         
  -6  -4   3       1932.70       1984.15        57.06 o                         
  -5  -4   3       8302.48       8900.21       144.65 o                         
  -4  -4   3          0.90          2.71        12.51 o                         
  -3  -4   3        125.94        129.51        21.26 o                         
  -2  -4   3       1040.55        993.67        18.32 o                         
  -1  -4   3       1934.93       1987.54        28.24 o                         
   0  -4   3        292.63        249.20        13.23 o                         
   1  -4   3       4534.11       4162.29        61.36 o                         
   2  -4   3         81.32         65.42         9.61 o                         
   3  -4   3        237.47        183.46        19.92 o                         
   4  -4   3          3.11         -6.33        20.89 o                         
   5  -4   3       2595.08       2631.64        76.15 o                         
   6  -4   3        207.35        167.50        38.04 o                         
   7  -4   3         22.14          2.87        36.33 o                         
   8  -4   3         90.47         97.07        39.55 o                         
   9  -4   3        193.40        187.29        51.64 o                         
  10  -4   3        546.56        585.00        61.13 o                         
 -11  -3   3         50.41         14.85        48.00 o                         
 -10  -3   3       2346.21       2170.28       105.91 o                         
  -9  -3   3        116.52        178.42        33.86 o                         
  -8  -3   3         33.20         71.06        31.23 o                         
  -7  -3   3        960.38        934.41        41.48 o                         
  -6  -3   3        114.97        123.24        19.60 o                         
  -5  -3   3      17919.82      17428.56       243.62 o                         
  -4  -3   3        370.48        396.66        13.22 o                         
  -3  -3   3       4178.04       3800.53        53.55 o                         
  -2  -3   3        235.14        251.71         9.92 o                         
  -1  -3   3        185.77        146.16        10.32 o                         
   0  -3   3       1200.98       1112.83        21.10 o                         
   1  -3   3       1836.18       2033.03        30.75 o                         
   2  -3   3       3131.97       3127.62        50.76 o                         
   3  -3   3        231.68        188.90        14.63 o                         
   4  -3   3       1816.02       1873.84        46.77 o                         
   5  -3   3        723.15        630.96        35.31 o                         
   6  -3   3        664.71        620.79        41.11 o                         
   7  -3   3       1271.84       1317.48        51.27 o                         
   8  -3   3        784.87        904.59        52.66 o                         
   9  -3   3        359.88        422.24        45.22 o                         
  10  -3   3        273.50        274.44        59.24 o                         
 -11  -2   3        192.56        182.82        50.57 o                         
 -10  -2   3         58.60        154.61        44.17 o                         
  -9  -2   3         63.66        103.07        38.18 o                         
  -8  -2   3       1929.56       1900.15        66.75 o                         
  -7  -2   3       2432.47       2353.91        72.07 o                         
  -6  -2   3       1599.13       1485.21        43.24 o                         
  -5  -2   3      14130.09      14580.99       179.72 o                         
  -4  -2   3       2651.89       3031.79        34.76 o                         
  -3  -2   3      29731.83      29510.79       322.85 o                         
  -2  -2   3        515.36        547.71        15.17 o                         
  -1  -2   3       8973.42       9257.16       114.37 o                         
   0  -2   3         51.73         27.35         8.81 o                         
   1  -2   3      91674.95      95510.09      1293.34 o                         
   2  -2   3       3312.35       3571.39        65.47 o                         
   3  -2   3       7433.13       7525.99       118.97 o                         
   4  -2   3        237.06        263.63        13.42 o                         
   5  -2   3          0.60          2.78        21.00 o                         
   6  -2   3        100.20         82.49        30.00 o                         
   7  -2   3        622.66        621.08        37.68 o                         
   8  -2   3       1965.37       1931.01        63.55 o                         
   9  -2   3         47.66         57.91        33.69 o                         
  10  -2   3         13.81         87.58        46.74 o                         
  11  -2   3        196.48        110.83        50.91 o                         
 -11  -1   3        330.78        395.00        62.75 o                         
 -10  -1   3         11.24         16.18        43.51 o                         
  -9  -1   3        369.48        405.80        47.81 o                         
  -8  -1   3       3232.39       2996.25        88.69 o                         
  -7  -1   3          6.47         -4.12        24.42 o                         
  -6  -1   3          2.06         -2.32        17.48 o                         
  -5  -1   3       1153.60       1060.82        19.25 o                         
  -4  -1   3        607.10        603.86        12.97 o                         
  -3  -1   3      55304.09      58505.07       588.07 o                         
  -2  -1   3          0.60          6.46         7.12 o                         
  -1  -1   3         54.71         52.18         8.72 o                         
   0  -1   3          1.39         13.04         6.83 o                         
   1  -1   3       5523.35       5540.29        82.49 o                         
   2  -1   3         13.81         39.50        14.11 o                         
   3  -1   3      13555.73      13200.12       175.85 o                         
   4  -1   3         59.39         82.39         8.98 o                         
   5  -1   3        961.32       1033.35        37.03 o                         
   6  -1   3        381.06        368.91        29.88 o                         
   7  -1   3          0.02         23.20        27.20 o                         
   8  -1   3        462.81        484.41        37.08 o                         
   9  -1   3         65.43         87.10        40.99 o                         
  10  -1   3        286.03        231.11        46.01 o                         
  11  -1   3          1.08         28.69        48.87 o                         
 -11   0   3         29.30         56.03        46.65 o                         
 -10   0   3         10.46         -7.70        49.84 o                         
  -9   0   3          7.12        -29.50        46.55 o                         
  -8   0   3         20.40         17.65        32.04 o                         
  -7   0   3        720.27        647.88        30.49 o                         
  -6   0   3       1390.84       1444.81        34.04 o                         
  -5   0   3      11522.43      12337.10       154.50 o                         
  -4   0   3        147.56        164.39         9.58 o                         
  -3   0   3        116.85        126.92         8.94 o                         
  -2   0   3       2785.30       2994.99        35.38 o                         
  -1   0   3      25730.36      26107.35       304.02 o                         
   0   0   3        131.16        110.58        18.42 o                         
   1   0   3       4619.13       4285.48        50.02 o                         
   2   0   3       2562.87       3033.96        50.20 o                         
   3   0   3       4424.03       4100.34        58.58 o                         
   4   0   3         49.10         64.41         9.60 o                         
   5   0   3       3992.78       3793.57        63.56 o                         
   6   0   3        444.33        444.08        23.61 o                         
   7   0   3       1376.72       1380.68        58.51 o                         
   8   0   3       1478.75       1420.68        52.51 o                         
   9   0   3        465.17        523.30        44.83 o                         
  10   0   3       1579.77       1528.93        87.04 o                         
  11   0   3         17.90        102.67        39.70 o                         
 -11   1   3        228.65        227.14        58.33 o                         
 -10   1   3        107.15        -45.81        62.45 o                         
  -9   1   3        847.53        798.32        44.69 o                         
  -8   1   3        293.47        289.07        37.50 o                         
  -7   1   3       1058.00        966.99        40.83 o                         
  -6   1   3        342.55        361.47        22.55 o                         
  -5   1   3       1798.81       1712.54        30.79 o                         
  -4   1   3       7390.25       7527.46        93.63 o                         
  -3   1   3        482.30        542.85        12.04 o                         
  -2   1   3       6761.61       6806.12        77.88 o                         
  -1   1   3       2314.07       2431.77        28.17 o                         
   0   1   3         20.20         19.61         7.68 o                         
   1   1   3      18670.00      18721.87       210.41 o                         
   2   1   3        440.40        523.34        15.65 o                         
   3   1   3       1040.02       1036.81        21.68 o                         
   4   1   3          1.89          6.65        11.41 o                         
   5   1   3      14839.30      14430.07       194.14 o                         
   6   1   3        227.11        224.41        20.88 o                         
   7   1   3       2283.52       2225.89        56.96 o                         
   8   1   3        546.40        574.74        39.10 o                         
   9   1   3        319.19        475.63        41.19 o                         
  10   1   3        652.44        700.49        59.76 o                         
  11   1   3         18.41        111.37        48.91 o                         
 -10   2   3         30.16          9.76        45.56 o                         
  -9   2   3        214.33        250.88        44.04 o                         
  -8   2   3          7.52          0.59        30.08 o                         
  -7   2   3        892.45        896.78        48.05 o                         
  -6   2   3       1213.64       1164.31        47.28 o                         
  -5   2   3       7094.99       7016.98       109.60 o                         
  -4   2   3          5.56          5.27         9.40 o                         
  -3   2   3       4181.16       4060.09        51.43 o                         
  -2   2   3        833.29        865.12        14.55 o                         
  -1   2   3       3776.02       4542.45        51.07 o                         
   0   2   3        790.33        756.19        17.03 o                         
   1   2   3      60291.36      63903.63       713.62 o                         
   2   2   3       2610.44       2651.02        32.85 o                         
   3   2   3       5716.43       5782.12        84.01 o                         
   4   2   3         66.20         69.76         9.69 o                         
   5   2   3       2428.32       2239.55        33.34 o                         
   6   2   3       1519.76       1519.76        43.63 o                         
   7   2   3       2578.52       2539.19        68.87 o                         
   8   2   3        402.53        362.51        33.67 o                         
   9   2   3         19.39         54.56        37.92 o                         
  10   2   3       1713.53       1812.15        82.64 o                         
  11   2   3        155.55        171.55        50.67 o                         
 -10   3   3         42.92         66.46        56.47 o                         
  -9   3   3        623.18        906.47        87.11 o                         
  -8   3   3          8.95         53.88        35.44 o                         
  -7   3   3       1402.55       1433.52        57.83 o                         
  -6   3   3       1727.04       1731.52        51.56 o                         
  -5   3   3       3971.09       3842.37        75.15 o                         
  -4   3   3       2430.56       2548.61        43.57 o                         
  -3   3   3      20060.60      19984.21       244.81 o                         
  -2   3   3        126.38        107.83         8.86 o                         
  -1   3   3       2430.90       2273.03        31.90 o                         
   0   3   3          0.08          5.90        11.29 o                         
   1   3   3       3711.31       3481.98        56.55 o                         
   2   3   3        136.71        130.22        10.02 o                         
   3   3   3       2298.07       2600.86        34.73 o                         
   4   3   3          1.15         -2.02        10.87 o                         
   5   3   3          7.78         -0.74        13.03 o                         
   6   3   3       2100.78       2166.97        72.06 o                         
   7   3   3       1421.34       1388.08        49.93 o                         
   8   3   3       3797.88       3779.62        94.58 o                         
   9   3   3        264.46        305.24        39.96 o                         
  10   3   3         43.41        111.60        50.00 o                         
  11   3   3         10.93         -7.01        48.48 o                         
  -9   4   3        115.16        137.61        49.55 o                         
  -8   4   3          9.10         16.24        43.51 o                         
  -7   4   3          6.39          9.34        45.09 o                         
  -6   4   3        901.69        886.71        50.33 o                         
  -5   4   3       1180.59       1039.93        39.67 o                         
  -4   4   3       4973.93       5271.52       111.85 o                         
  -3   4   3        772.42        570.65        17.17 o                         
  -2   4   3        272.46        322.89        12.45 o                         
  -1   4   3       2571.49       2447.83        41.37 o                         
   0   4   3        587.44        563.67        14.01 o                         
   1   4   3       9143.72       8619.64       104.00 o                         
   2   4   3        569.77        572.65        17.23 o                         
   3   4   3       2822.65       2320.47        32.62 o                         
   4   4   3        451.48        489.23        17.77 o                         
   5   4   3       1296.72       1207.16        31.04 o                         
   6   4   3       2533.65       2406.22        65.44 o                         
   7   4   3       1927.98       1935.99        60.08 o                         
   8   4   3        282.38        341.15        34.76 o                         
   9   4   3        200.92        170.69        37.49 o                         
  10   4   3        540.56        593.93        57.15 o                         
  11   4   3        128.88        144.63        50.03 o                         
  -9   5   3         41.73         80.25        48.94 o                         
  -8   5   3        423.38        529.15        60.37 o                         
  -7   5   3        756.39        624.16        61.54 o                         
  -6   5   3        625.56        584.78        47.46 o                         
  -5   5   3          0.90        -11.91        30.94 o                         
  -4   5   3        105.48        140.11        32.61 o                         
  -3   5   3       3414.16       3464.09        78.52 o                         
  -2   5   3       1139.93       1325.02        28.29 o                         
  -1   5   3      47121.16      49533.16       702.53 o                         
   0   5   3         49.85         51.88         9.99 o                         
   1   5   3       5811.29       5625.10        68.76 o                         
   2   5   3         52.70         47.77        10.38 o                         
   3   5   3      19559.29      19796.65       227.12 o                         
   4   5   3        280.41        239.98        19.67 o                         
   5   5   3       7094.81       7148.58       127.52 o                         
   6   5   3        387.96        362.67        32.12 o                         
   7   5   3        137.48        146.26        36.57 o                         
   8   5   3       1722.92       1702.22       130.65 o                         
   9   5   3        461.81        440.83        44.56 o                         
  10   5   3        152.82        134.95        40.91 o                         
  11   5   3        101.39        149.01        50.30 o                         
  -8   6   3        136.88        186.48        75.75 o                         
  -7   6   3         50.08         27.52        52.28 o                         
  -6   6   3        183.31        214.49        41.56 o                         
  -5   6   3       2419.53       2351.73        85.38 o                         
  -4   6   3        952.06        882.98        49.76 o                         
  -3   6   3         60.84         80.69        32.63 o                         
  -2   6   3        376.29        412.37        28.05 o                         
  -1   6   3       7908.46       8035.68       131.73 o                         
   0   6   3       1168.78       1183.15        33.54 o                         
   1   6   3      17889.18      18355.34       237.09 o                         
   2   6   3          3.62          2.45        12.10 o                         
   3   6   3        263.71        272.86        17.88 o                         
   4   6   3         18.36         41.42        15.10 o                         
   5   6   3      20214.81      20561.31       363.13 o                         
   6   6   3        595.36        563.67        36.68 o                         
   7   6   3        222.20        238.43        33.10 o                         
   8   6   3        217.11        227.86        37.52 o                         
   9   6   3         92.12         94.36        35.74 o                         
  10   6   3       2397.87       2392.22        78.38 o                         
  11   6   3        207.41        193.14        41.22 o                         
  -8   7   3        258.31        236.06       138.44 o                         
  -7   7   3        311.10        319.44        92.60 o                         
  -6   7   3          6.64        111.22        43.29 o                         
  -5   7   3        116.44        185.73        41.06 o                         
  -4   7   3        357.88        286.41        41.51 o                         
  -3   7   3        189.43        169.59        36.30 o                         
  -2   7   3        131.16         96.66        30.48 o                         
  -1   7   3        527.30        596.26        34.07 o                         
   0   7   3         22.31         -7.71        23.40 o                         
   1   7   3       3974.52       4013.86        92.14 o                         
   2   7   3         81.71         66.22        25.54 o                         
   3   7   3        239.09        249.07        22.59 o                         
   4   7   3        167.32        164.34        23.67 o                         
   5   7   3       1219.46       1168.70        41.07 o                         
   6   7   3       2068.05       2151.31        71.47 o                         
   7   7   3       9352.49       9729.03       223.93 o                         
   8   7   3         20.17         75.77        37.81 o                         
   9   7   3       1287.03       1380.80        65.41 o                         
  10   7   3        484.62        470.75        49.23 o                         
  11   7   3         59.92         92.85        45.43 o                         
  -7   8   3        611.75        537.85       162.53 o                         
  -6   8   3        187.32        158.85        58.94 o                         
  -5   8   3        227.73        213.08        62.39 o                         
  -4   8   3        403.47        430.94        46.00 o                         
  -3   8   3        740.52        937.02        55.62 o                         
  -2   8   3         27.45         99.63        33.90 o                         
  -1   8   3       2930.16       2816.28        83.64 o                         
   0   8   3         50.58         46.28        27.82 o                         
   1   8   3       3945.89       4186.90       120.54 o                         
   2   8   3          0.35        -14.07        23.85 o                         
   3   8   3        229.56        262.74        38.89 o                         
   4   8   3        211.79        150.47        39.03 o                         
   5   8   3        902.56        884.69        56.28 o                         
   6   8   3        188.07        173.94        35.17 o                         
   7   8   3        516.44        562.53        45.28 o                         
   8   8   3         31.45         83.29        48.81 o                         
   9   8   3       1832.61       1766.99        73.26 o                         
  10   8   3        558.25        486.73        51.33 o                         
  -6   9   3        925.34        960.90       101.03 o                         
  -5   9   3         70.00        165.01        50.50 o                         
  -4   9   3         11.73        -54.11        54.11 o                         
  -3   9   3       1830.96       1763.74        91.20 o                         
  -2   9   3        257.95        325.02        49.39 o                         
  -1   9   3       7169.00       7642.73       234.47 o                         
   0   9   3        255.29        310.24        37.18 o                         
   1   9   3       5584.54       5376.21       122.59 o                         
   2   9   3         48.29         71.13        34.96 o                         
   3   9   3       4836.80       4845.53       125.17 o                         
   4   9   3         19.46        -20.08        70.19 o                         
   5   9   3        273.49        209.37        53.52 o                         
   6   9   3          4.68         61.72        54.54 o                         
   7   9   3        162.81        118.85        57.56 o                         
   8   9   3        136.30        236.65        49.54 o                         
   9   9   3          3.29         27.15        50.35 o                         
  10   9   3          5.57         61.39        46.56 o                         
  -5  10   3          2.44        -52.40        52.40 o                         
  -4  10   3        142.95        153.64        58.89 o                         
  -3  10   3        741.25        725.86        84.20 o                         
  -2  10   3        269.22        214.39        48.12 o                         
  -1  10   3       8766.53       8208.77       221.37 o                         
   0  10   3        216.61        241.51        39.82 o                         
   1  10   3        281.29        181.31        43.33 o                         
   2  10   3        212.26        274.59        45.34 o                         
   3  10   3       4750.75       5081.10       150.10 o                         
   4  10   3       1146.91       1215.31        85.72 o                         
   5  10   3       4527.28       4742.67       203.60 o                         
   6  10   3        313.01        137.84        69.07 o                         
   7  10   3       2241.37       2170.32       108.29 o                         
   8  10   3       1835.07       1817.43       130.05 o                         
   9  10   3        434.89        405.36        80.89 o                         
  -3  11   3         80.73         40.97        54.87 o                         
  -2  11   3        377.81        348.10        60.49 o                         
  -1  11   3         29.68         20.03        47.49 o                         
   0  11   3        261.46        291.43        57.18 o                         
   1  11   3        809.92        953.17       101.86 o                         
   2  11   3        185.87        146.78        75.00 o                         
   3  11   3        180.48        144.22        47.69 o                         
   4  11   3        131.95        123.98        55.54 o                         
   5  11   3       1887.14       1856.33        98.56 o                         
   6  11   3          5.15        -27.11        67.51 o                         
   7  11   3        437.30        473.69       166.35 o                         
   8  11   3         37.42         45.58        63.11 o                         
  -2  12   3        457.41        386.87        64.79 o                         
  -1  12   3        352.59        343.95        80.34 o                         
   0  12   3         36.50         53.76        72.65 o                         
   1  12   3         18.08        133.45        75.83 o                         
   2  12   3          8.72        -18.73        74.35 o                         
   3  12   3        741.29        832.31        94.42 o                         
   4  12   3         61.22        155.87        59.62 o                         
   5  12   3       1489.15       1395.34       109.90 o                         
   6  12   3        681.92        656.44        75.76 o                         
   7  12   3        707.76        751.10        96.21 o                         
   2  13   3         12.05        -46.00        82.99 o                         
   3  13   3        993.82       1230.14       112.19 o                         
   4  13   3         86.87         94.07        81.04 o                         
  -6 -12   4         13.67        137.63        77.70 o                         
  -5 -12   4         33.70        124.93        71.86 o                         
  -4 -12   4          6.93        -36.44        85.44 o                         
  -3 -12   4         96.18         30.36       150.74 o                         
  -2 -12   4        925.53       1146.32       108.78 o                         
  -1 -12   4         15.79         19.28        71.98 o                         
   0 -12   4        964.68       1013.82        83.79 o                         
   1 -12   4        219.50        176.80        79.06 o                         
   2 -12   4        107.83        100.11        76.30 o                         
  -7 -11   4        506.49        601.83       156.97 o                         
  -6 -11   4       4025.60       3744.62       184.14 o                         
  -5 -11   4         23.85         51.11        69.46 o                         
  -4 -11   4        346.55        372.30        97.84 o                         
  -3 -11   4        138.57        229.14       122.76 o                         
  -2 -11   4          3.41         56.00        75.23 o                         
  -1 -11   4         18.98         92.22        45.12 o                         
   0 -11   4         42.73         84.77        58.60 o                         
   1 -11   4        115.48        216.93        77.81 o                         
   2 -11   4         12.04        130.89        61.38 o                         
   3 -11   4        710.27        714.69        62.45 o                         
  -8 -10   4        568.17        629.78        67.94 o                         
  -7 -10   4        507.54        559.16        64.92 o                         
  -6 -10   4       4064.17       4423.81       200.88 o                         
  -5 -10   4        131.10        168.73        56.64 o                         
  -4 -10   4       5851.46       5575.89       190.60 o                         
  -3 -10   4        616.06        533.09        64.84 o                         
  -2 -10   4       1532.28       1537.78        68.52 o                         
  -1 -10   4         73.38         53.42        46.53 o                         
   0 -10   4         75.08        120.61        54.93 o                         
   1 -10   4        145.45        151.17        56.05 o                         
   2 -10   4       1612.90       1634.93        68.44 o                         
   3 -10   4        238.84        334.97        52.35 o                         
   4 -10   4         39.33         67.44        49.63 o                         
   5 -10   4          0.40         16.90        51.00 o                         
  -9  -9   4        309.35        226.54        77.88 o                         
  -8  -9   4        791.39        841.56       136.07 o                         
  -7  -9   4          2.43         35.87        49.86 o                         
  -6  -9   4       1472.77       1760.24       167.22 o                         
  -5  -9   4          5.28         -3.66        39.91 o                         
  -4  -9   4       5582.73       5562.36       173.59 o                         
  -3  -9   4        280.88        280.07        42.78 o                         
  -2  -9   4       2329.76       2482.56        73.14 o                         
  -1  -9   4         10.70         28.31        51.39 o                         
   0  -9   4       1050.81       1094.98        62.33 o                         
   1  -9   4         65.25        159.97        36.45 o                         
   2  -9   4       2006.79       2068.46        94.07 o                         
   3  -9   4          3.20        -19.95        46.62 o                         
   4  -9   4        195.55        178.39        49.32 o                         
   5  -9   4       2374.50       2068.52       150.23 o                         
   6  -9   4        910.57        855.40       104.25 o                         
 -10  -8   4       1228.23       1202.06        87.78 o                         
  -9  -8   4       2113.17       2107.91       123.92 o                         
  -8  -8   4         10.60         19.50        43.11 o                         
  -7  -8   4        499.75        481.19        76.71 o                         
  -6  -8   4       2943.55       2731.44       112.20 o                         
  -5  -8   4        269.02        354.75        43.28 o                         
  -4  -8   4        142.40         99.81        39.48 o                         
  -3  -8   4        139.04        156.35        29.24 o                         
  -2  -8   4       1468.58       1434.06        46.99 o                         
  -1  -8   4        260.65        248.49        29.44 o                         
   0  -8   4       1222.13       1248.62        64.70 o                         
   1  -8   4         84.81        100.86        33.79 o                         
   2  -8   4       4720.64       4671.88       167.05 o                         
   3  -8   4        554.57        555.51        50.82 o                         
   4  -8   4         22.49         57.35        46.10 o                         
   5  -8   4        310.84        468.32        54.14 o                         
   6  -8   4         17.32         29.39        57.56 o                         
   7  -8   4       3460.67       3132.80       137.44 o                         
 -10  -7   4       1041.69       1077.70        69.49 o                         
  -9  -7   4        497.19        459.70        55.23 o                         
  -8  -7   4       3045.86       3098.61       108.38 o                         
  -7  -7   4        220.41        167.91        44.24 o                         
  -6  -7   4        268.04        263.23        41.32 o                         
  -5  -7   4        116.78         91.66        33.16 o                         
  -4  -7   4        397.17        437.04        57.76 o                         
  -3  -7   4        157.13        157.64        26.47 o                         
  -2  -7   4        373.84        420.17        29.01 o                         
  -1  -7   4          9.39         27.88        20.80 o                         
   0  -7   4        184.08        170.14        22.95 o                         
   1  -7   4        305.64        285.43        33.33 o                         
   2  -7   4       1774.26       1776.35        55.05 o                         
   3  -7   4       1090.90       1166.04        60.49 o                         
   4  -7   4       5308.90       5067.10       147.56 o                         
   5  -7   4       2620.66       2625.64        98.94 o                         
   6  -7   4        756.73        666.10        68.27 o                         
   7  -7   4       2204.54       2383.27       113.77 o                         
   8  -7   4          4.56        -17.14        78.09 o                         
 -11  -6   4        879.06        887.15        66.79 o                         
 -10  -6   4       1135.04       1170.43        71.18 o                         
  -9  -6   4         48.28        100.46        44.35 o                         
  -8  -6   4       4980.77       5195.72       153.50 o                         
  -7  -6   4        875.48        864.35        56.07 o                         
  -6  -6   4       7622.39       7642.09       162.60 o                         
  -5  -6   4          1.09        -11.35        26.93 o                         
  -4  -6   4       1277.23       1292.25        50.60 o                         
  -3  -6   4          4.83        -18.61        18.61 o                         
  -2  -6   4       1095.45        911.20        29.33 o                         
  -1  -6   4         22.84         24.65        12.68 o                         
   0  -6   4      10033.97      11144.77       167.50 o                         
   1  -6   4        423.26        455.89        23.08 o                         
   2  -6   4       1783.49       1796.51        54.56 o                         
   3  -6   4        264.72        281.33        35.73 o                         
   4  -6   4        285.72        421.83        37.16 o                         
   5  -6   4        316.30        329.04        36.42 o                         
   6  -6   4        463.81        511.18        74.56 o                         
   7  -6   4        129.32        344.10        59.09 o                         
   8  -6   4        823.82        839.53        67.23 o                         
   9  -6   4       1871.77       1821.81        91.30 o                         
 -11  -5   4       1081.76       1093.29        70.64 o                         
 -10  -5   4        185.06        186.66        73.40 o                         
  -9  -5   4        326.53        298.46        47.37 o                         
  -8  -5   4       1811.93       1858.73        78.07 o                         
  -7  -5   4        181.85         91.54        34.41 o                         
  -6  -5   4       2489.90       2652.15        70.88 o                         
  -5  -5   4       2047.87       2049.55        58.17 o                         
  -4  -5   4         13.17         19.95        16.72 o                         
  -3  -5   4        217.20        267.80        18.68 o                         
  -2  -5   4       6662.09       7362.33        91.85 o                         
  -1  -5   4        727.68        746.65        16.45 o                         
   0  -5   4          5.97         21.63        12.91 o                         
   1  -5   4        460.49        439.04        16.53 o                         
   2  -5   4      12952.24      13451.31       261.39 o                         
   3  -5   4       2045.32       2141.86        94.81 o                         
   4  -5   4         55.23         34.67        29.27 o                         
   5  -5   4       1221.20       1168.79        50.36 o                         
   6  -5   4        345.00        375.35        49.46 o                         
   7  -5   4        182.63        211.65        82.24 o                         
   8  -5   4        147.12        146.34        50.29 o                         
   9  -5   4         10.01        -15.75        59.77 o                         
 -11  -4   4        245.94        269.27        61.08 o                         
 -10  -4   4          2.95        -18.55        43.96 o                         
  -9  -4   4        196.28        169.82        43.25 o                         
  -8  -4   4       2183.32       2020.37        71.95 o                         
  -7  -4   4        156.01        165.22        33.69 o                         
  -6  -4   4        868.77        926.26        39.17 o                         
  -5  -4   4        834.92        845.88        29.40 o                         
  -4  -4   4        527.96        452.46        15.73 o                         
  -3  -4   4        151.30        120.32        11.44 o                         
  -2  -4   4        110.55        147.48        10.47 o                         
  -1  -4   4        943.75       1038.40        19.42 o                         
   0  -4   4       5132.12       5082.03        72.55 o                         
   1  -4   4       1448.53       1390.15        27.13 o                         
   2  -4   4       4655.23       4706.70        69.00 o                         
   3  -4   4       1578.62       1517.78        43.22 o                         
   4  -4   4        293.92        315.92        25.33 o                         
   5  -4   4       2940.08       2826.23        80.51 o                         
   6  -4   4        173.54        234.86        39.65 o                         
   7  -4   4        337.35        390.32        44.84 o                         
   8  -4   4         88.39         79.34        39.96 o                         
   9  -4   4        300.42        306.01        57.01 o                         
  10  -4   4        248.44        238.66        73.83 o                         
 -11  -3   4          8.91        -17.83        58.33 o                         
 -10  -3   4        127.67        194.57        56.47 o                         
  -9  -3   4        490.50        594.01        52.02 o                         
  -8  -3   4         55.43         47.18        34.09 o                         
  -7  -3   4         77.25         87.47        31.35 o                         
  -6  -3   4        220.52        319.24        27.19 o                         
  -5  -3   4       1976.92       1909.78        35.67 o                         
  -4  -3   4        638.94        631.03        14.75 o                         
  -3  -3   4        351.64        354.98        12.37 o                         
  -2  -3   4      29293.71      29947.90       350.74 o                         
  -1  -3   4         87.61         71.82         9.93 o                         
   0  -3   4       1769.97       1718.75        25.47 o                         
   1  -3   4        643.97        654.83        16.37 o                         
   2  -3   4      21368.20      21914.01       335.27 o                         
   3  -3   4        787.92        715.31        26.05 o                         
   4  -3   4       1041.53       1097.35        37.22 o                         
   5  -3   4        751.58        687.24        37.25 o                         
   6  -3   4         13.47          6.94        34.12 o                         
   7  -3   4       2870.52       2787.07        77.43 o                         
   8  -3   4         31.92         42.21        37.23 o                         
   9  -3   4         11.70         35.21        40.02 o                         
  10  -3   4         39.95          7.77        49.67 o                         
 -11  -2   4       1572.02       1531.05       105.39 o                         
 -10  -2   4        825.32        959.85       142.10 o                         
  -9  -2   4         64.92         27.51        31.88 o                         
  -8  -2   4       1627.98       1592.16        55.98 o                         
  -7  -2   4        287.82        301.49        30.41 o                         
  -6  -2   4         44.05         64.57        18.76 o                         
  -5  -2   4       1569.41       1634.88        29.57 o                         
  -4  -2   4       3323.37       4238.51        47.52 o                         
  -3  -2   4        669.45        633.86        12.03 o                         
  -2  -2   4      10132.76      10349.44       126.96 o                         
  -1  -2   4         33.17         79.67        11.18 o                         
   0  -2   4      51199.05      52371.20       590.25 o                         
   1  -2   4        854.74        740.35        16.04 o                         
   2  -2   4      15794.51      16405.19       252.21 o                         
   3  -2   4        272.69        255.52        13.98 o                         
   4  -2   4        572.75        500.28        15.35 o                         
   5  -2   4        255.70        256.89        30.47 o                         
   6  -2   4        707.68        733.07        41.91 o                         
   7  -2   4        913.37        934.69        43.66 o                         
   8  -2   4       1941.18       1886.53        63.54 o                         
   9  -2   4       1271.43       1293.84        75.21 o                         
  10  -2   4        542.72        561.95        56.41 o                         
  11  -2   4        139.45        183.33        65.05 o                         
 -11  -1   4       2005.34       2013.86        90.57 o                         
 -10  -1   4         18.33         49.20        51.84 o                         
  -9  -1   4          1.92         32.57        39.06 o                         
  -8  -1   4       1470.75       1499.92        58.57 o                         
  -7  -1   4       1749.90       1722.84        59.20 o                         
  -6  -1   4       1395.27       1202.09        34.42 o                         
  -5  -1   4        207.32        252.79        11.59 o                         
  -4  -1   4       4374.49       5188.17        57.24 o                         
  -3  -1   4       4476.21       4654.81        51.05 o                         
  -2  -1   4       3893.83       4414.05        50.11 o                         
  -1  -1   4        116.28         84.07        11.04 o                         
   0  -1   4         20.25         26.21         8.62 o                         
   1  -1   4        202.44        171.10         9.73 o                         
   2  -1   4       4402.95       4282.90        64.33 o                         
   3  -1   4         92.44         54.43         9.61 o                         
   4  -1   4       2776.63       2728.02        42.53 o                         
   5  -1   4       1149.41       1089.71        30.23 o                         
   6  -1   4        308.72        299.91        32.92 o                         
   7  -1   4        986.51       1009.17        59.18 o                         
   8  -1   4       1232.48       1283.69        71.82 o                         
   9  -1   4       3362.02       3174.17        97.41 o                         
  10  -1   4        298.56        319.86        44.17 o                         
  11  -1   4        332.31        355.82        48.08 o                         
 -11   0   4        141.60         88.52        57.98 o                         
 -10   0   4        174.06        118.04        45.71 o                         
  -9   0   4       1241.70       1160.46        73.84 o                         
  -8   0   4       1879.59       1796.78        65.04 o                         
  -7   0   4       2812.43       2694.80       101.60 o                         
  -6   0   4       5704.87       5928.37       102.28 o                         
  -5   0   4      14727.86      15507.65       186.44 o                         
  -4   0   4       5085.55       4630.88        53.46 o                         
  -3   0   4        472.81        507.11        11.98 o                         
  -2   0   4      30444.21      33667.14       358.38 o                         
  -1   0   4         44.42         49.86         7.36 o                         
   0   0   4      44981.92      47742.66       592.79 o                         
   1   0   4       1527.57       1386.51        19.28 o                         
   2   0   4       9098.52      10555.57       117.63 o                         
   3   0   4       1803.61       1615.72        25.41 o                         
   4   0   4        519.32        495.05        17.78 o                         
   5   0   4        539.99        640.01        21.30 o                         
   6   0   4       2970.49       3163.23        77.08 o                         
   7   0   4        468.10        435.77        33.00 o                         
   8   0   4        418.11        423.98        48.41 o                         
   9   0   4        454.92        466.44        43.46 o                         
  10   0   4        994.00        889.66        55.37 o                         
  11   0   4       2673.25       2393.58        94.50 o                         
 -10   1   4          0.78        101.47        59.08 o                         
  -9   1   4        181.45        160.65        37.96 o                         
  -8   1   4         85.49         75.80        30.03 o                         
  -7   1   4        337.02        330.16        29.33 o                         
  -6   1   4          1.64         29.83        18.79 o                         
  -5   1   4       2628.09       2697.78        42.83 o                         
  -4   1   4      16516.02      16754.93       169.15 o                         
  -3   1   4       1987.81       2033.25        27.41 o                         
  -2   1   4       5167.30       5836.32        65.81 o                         
  -1   1   4        640.48        638.74        11.94 o                         
   0   1   4      28582.28      30428.92       394.93 o                         
   1   1   4       1361.94       1251.81        17.18 o                         
   2   1   4       1956.50       2175.73        35.14 o                         
   3   1   4        919.05        886.70        19.05 o                         
   4   1   4        238.22        230.20        13.88 o                         
   5   1   4       4261.32       3917.34        62.17 o                         
   6   1   4        110.76        137.93        18.58 o                         
   7   1   4         66.26         97.48        24.38 o                         
   8   1   4        136.67        145.81        35.13 o                         
   9   1   4       1149.56       1192.19        53.71 o                         
  10   1   4        313.70        271.33        39.84 o                         
  11   1   4       1068.58       1043.44        69.93 o                         
 -10   2   4         64.57        -19.73        54.89 o                         
  -9   2   4        655.40        744.94        80.28 o                         
  -8   2   4         54.00         67.63        35.33 o                         
  -7   2   4        765.50        779.87        39.23 o                         
  -6   2   4       2267.86       2333.84        56.25 o                         
  -5   2   4       1588.44       1574.03        36.12 o                         
  -4   2   4         21.16         22.56         9.69 o                         
  -3   2   4        150.68        144.53         9.78 o                         
  -2   2   4       1894.18       1796.55        23.90 o                         
  -1   2   4         94.67         97.32         7.35 o                         
   0   2   4       2553.44       2551.58        38.12 o                         
   1   2   4       1729.42       1631.25        22.09 o                         
   2   2   4      50819.64      54475.91       574.78 o                         
   3   2   4        603.25        562.26        11.58 o                         
   4   2   4        316.36        366.96        12.92 o                         
   5   2   4          4.92          0.26        11.73 o                         
   6   2   4       1350.99       1420.47        36.76 o                         
   7   2   4       3070.63       2904.48        75.63 o                         
   8   2   4          1.76         50.31        28.32 o                         
   9   2   4        572.78        584.65        46.68 o                         
  10   2   4         99.10         39.18        42.63 o                         
  11   2   4         31.91         71.73        51.10 o                         
 -10   3   4        340.58        436.96        88.20 o                         
  -9   3   4        315.91        426.40        79.73 o                         
  -8   3   4       1249.82       1278.77        66.17 o                         
  -7   3   4       9054.21       9093.05       232.63 o                         
  -6   3   4         24.21         27.79        25.47 o                         
  -5   3   4        168.45        154.80        20.58 o                         
  -4   3   4       1540.78       1774.69        37.05 o                         
  -3   3   4       2329.80       2333.09        32.24 o                         
  -2   3   4       2874.80       3574.66        43.37 o                         
  -1   3   4         34.86         38.42         7.35 o                         
   0   3   4          3.66         54.38        10.86 o                         
   1   3   4         44.82         41.07         8.76 o                         
   2   3   4       7303.91       7391.25        82.38 o                         
   3   3   4       7433.74       7508.82        85.72 o                         
   4   3   4       5807.82       5686.96        75.10 o                         
   5   3   4         80.79         60.49        13.10 o                         
   6   3   4         17.54         57.82        22.67 o                         
   7   3   4       1208.11       1228.18        52.21 o                         
   8   3   4       1970.04       2080.73        64.20 o                         
   9   3   4       3984.90       4121.28       115.27 o                         
  10   3   4        876.03        909.19        63.27 o                         
  11   3   4       2679.53       2563.08       103.16 o                         
  -9   4   4          2.08         45.46        47.18 o                         
  -8   4   4        332.45        351.50        74.09 o                         
  -7   4   4        194.07        136.87        46.10 o                         
  -6   4   4       3416.80       3187.49       112.14 o                         
  -5   4   4       1945.05       1979.75        61.05 o                         
  -4   4   4          5.05         17.72        18.76 o                         
  -3   4   4        529.50        509.57        15.77 o                         
  -2   4   4       4034.49       4225.76        77.12 o                         
  -1   4   4        540.38        552.19        14.03 o                         
   0   4   4       1674.05       1486.52        29.26 o                         
   1   4   4        163.38        150.64         9.52 o                         
   2   4   4       1392.90       1717.51        26.02 o                         
   3   4   4        401.86        398.28        12.90 o                         
   4   4   4       4789.27       4758.02        63.29 o                         
   5   4   4       2330.00       2354.85        47.90 o                         
   6   4   4        937.49        894.68        39.36 o                         
   7   4   4       2400.53       2381.19        67.36 o                         
   8   4   4          5.59         25.83        31.25 o                         
   9   4   4        614.88        607.00        48.07 o                         
  10   4   4        479.25        639.08        57.88 o                         
  11   4   4        516.54        656.65        68.58 o                         
  -9   5   4       1097.75       1119.52        85.28 o                         
  -8   5   4        216.37        212.88        55.29 o                         
  -7   5   4        327.72        433.79        56.60 o                         
  -6   5   4       1080.62       1007.77        55.88 o                         
  -5   5   4       1728.61       1694.88        88.52 o                         
  -4   5   4       3923.91       3924.92       113.58 o                         
  -3   5   4        367.25        394.77        31.37 o                         
  -2   5   4        152.93         93.42        13.88 o                         
  -1   5   4       2796.08       2905.57        50.59 o                         
   0   5   4      26711.37      28239.18       358.78 o                         
   1   5   4        147.12        131.08         9.70 o                         
   2   5   4          8.91         37.22         9.95 o                         
   3   5   4       1271.83       1393.66        25.42 o                         
   4   5   4       1059.86       1137.70        26.79 o                         
   5   5   4         93.71        116.94        20.62 o                         
   6   5   4       2458.27       2573.36        69.35 o                         
   7   5   4       5555.92       5521.17       124.73 o                         
   8   5   4         27.88         20.29        34.99 o                         
   9   5   4        525.14        516.86        45.82 o                         
  10   5   4        180.62        184.52        43.63 o                         
  11   5   4       1739.45       1817.77        87.26 o                         
  -8   6   4         54.31         26.12        72.82 o                         
  -7   6   4        376.16        474.73       164.36 o                         
  -6   6   4        157.99        139.96        37.86 o                         
  -5   6   4       2283.44       2231.06        81.95 o                         
  -4   6   4       1890.48       1871.09        93.56 o                         
  -3   6   4          2.52         29.25        31.73 o                         
  -2   6   4        310.09        319.28        26.52 o                         
  -1   6   4         73.14         66.99        19.55 o                         
   0   6   4      20525.71      21199.75       347.76 o                         
   1   6   4         96.04         73.36        13.31 o                         
   2   6   4       5462.50       5392.45        78.24 o                         
   3   6   4         10.22         20.64        14.37 o                         
   4   6   4         16.25         10.74        19.36 o                         
   5   6   4       5583.30       5523.58       111.32 o                         
   6   6   4        931.61        947.56        53.14 o                         
   7   6   4          0.42        -30.71        34.00 o                         
   8   6   4         50.11         34.06        36.79 o                         
   9   6   4          3.06         29.51        36.98 o                         
  10   6   4         25.86        120.61        60.45 o                         
  11   6   4         67.79        146.31        41.07 o                         
  -8   7   4        651.51        757.79        94.35 o                         
  -7   7   4         38.39         -6.78        72.56 o                         
  -6   7   4         30.69        -23.69        46.06 o                         
  -5   7   4        450.67        445.87        46.70 o                         
  -4   7   4          4.14         32.84        36.16 o                         
  -3   7   4        955.86        949.59        53.35 o                         
  -2   7   4       2384.25       2494.83        76.14 o                         
  -1   7   4        124.93        106.61        24.55 o                         
   0   7   4         83.84         61.15        26.46 o                         
   1   7   4        919.07        862.28        37.50 o                         
   2   7   4       5534.38       5728.07       124.04 o                         
   3   7   4        674.09        615.28        35.82 o                         
   4   7   4         15.37         -9.34        23.02 o                         
   5   7   4         37.25         19.24        23.72 o                         
   6   7   4        161.46        130.76        35.32 o                         
   7   7   4       3914.00       4105.35       111.90 o                         
   8   7   4        460.20        450.91        45.19 o                         
   9   7   4         47.42         83.40        41.70 o                         
  10   7   4         13.85         -1.82        44.98 o                         
  11   7   4       1070.84       1044.01        63.39 o                         
  -7   8   4        908.50        876.78       154.30 o                         
  -6   8   4        799.29        777.06        62.75 o                         
  -5   8   4        456.52        405.88        60.49 o                         
  -4   8   4       1777.83       1502.88        84.04 o                         
  -3   8   4        660.71        664.60        50.77 o                         
  -2   8   4         77.32        105.97        34.74 o                         
  -1   8   4        486.28        439.41        38.58 o                         
   0   8   4        489.57        541.36        32.69 o                         
   1   8   4        251.98        246.88        29.87 o                         
   2   8   4         88.94         28.85        27.99 o                         
   3   8   4        968.10        902.23        60.55 o                         
   4   8   4       5115.84       5133.01       142.91 o                         
   5   8   4        965.50        898.39        58.35 o                         
   6   8   4        696.79        772.94        54.83 o                         
   7   8   4        670.70        750.58        48.46 o                         
   8   8   4         65.17         93.07        45.61 o                         
   9   8   4        707.68        687.82        52.10 o                         
  10   8   4         12.80         63.72        43.98 o                         
  -6   9   4        358.03        407.35        99.05 o                         
  -5   9   4        134.80         92.23        56.71 o                         
  -4   9   4          4.11         14.18        52.47 o                         
  -3   9   4       1167.94       1010.38       123.70 o                         
  -2   9   4       4121.58       4133.59       130.36 o                         
  -1   9   4        677.99        733.22       101.16 o                         
   0   9   4        108.74        104.65        35.14 o                         
   1   9   4         46.69         83.38        30.62 o                         
   2   9   4          0.98          4.27        35.70 o                         
   3   9   4         14.93          2.54        35.30 o                         
   4   9   4       1205.61       1262.63        75.10 o                         
   5   9   4        478.67        422.79        73.65 o                         
   6   9   4        187.03        239.10        71.08 o                         
   7   9   4         11.09          1.33        56.86 o                         
   8   9   4        285.96        271.90        67.65 o                         
   9   9   4         38.95         29.64        48.56 o                         
  10   9   4         69.09        110.11        51.38 o                         
  -5  10   4        931.42        729.53        64.75 o                         
  -4  10   4        265.90        340.52        81.90 o                         
  -3  10   4          4.02        -50.61        52.43 o                         
  -2  10   4        690.19        727.53        67.08 o                         
  -1  10   4        782.73        727.24        57.91 o                         
   0  10   4       9661.51       9870.45       256.50 o                         
   1  10   4         14.69         49.86        47.72 o                         
   2  10   4          3.27         33.77        36.69 o                         
   3  10   4          6.81         54.97        57.93 o                         
   4  10   4         31.75         70.32        52.91 o                         
   5  10   4          4.92        -19.44        65.16 o                         
   6  10   4       2083.06       2099.45       123.78 o                         
   7  10   4         12.02        -27.28        57.99 o                         
   8  10   4        164.47         74.73        61.73 o                         
   9  10   4         11.53         32.39        63.48 o                         
  -3  11   4        615.37        487.35        66.58 o                         
  -2  11   4         57.27          4.92        48.03 o                         
  -1  11   4          3.63         23.52        45.68 o                         
   0  11   4       1625.84       1538.88        75.84 o                         
   1  11   4          3.50         29.62        54.67 o                         
   2  11   4       2471.13       2547.70       144.08 o                         
   3  11   4         50.03         62.68        55.45 o                         
   4  11   4        737.98        837.46       149.92 o                         
   5  11   4        174.07        114.30        83.28 o                         
   6  11   4        318.37        195.88        74.59 o                         
   7  11   4        169.30        244.23        74.11 o                         
   8  11   4        182.35        108.34        85.60 o                         
  -2  12   4       3967.16       3645.24       179.56 o                         
  -1  12   4          3.81         62.82        49.25 o                         
   0  12   4        434.34        457.85        65.38 o                         
   1  12   4         29.95        -20.72        75.98 o                         
   2  12   4       2031.03       2202.58       189.66 o                         
   3  12   4        139.50        117.76        75.71 o                         
   4  12   4       1803.78       1702.56        95.40 o                         
   5  12   4          1.98         59.83        76.60 o                         
   6  12   4        448.01        535.71        87.02 o                         
   7  12   4         92.09         63.59        96.25 o                         
   2  13   4         82.07         23.95        82.19 o                         
   3  13   4        128.28        118.33        82.71 o                         
  -6 -12   5          0.28        -20.08        98.52 o                         
  -5 -12   5         78.61         45.35        63.34 o                         
  -4 -12   5         96.80          7.72        82.21 o                         
  -3 -12   5         72.41        199.63        84.29 o                         
  -2 -12   5         84.49        152.51       125.57 o                         
  -1 -12   5        177.61        202.32        56.18 o                         
   0 -12   5       1349.18       1420.80        84.27 o                         
   1 -12   5        544.27        587.39        68.34 o                         
  -7 -11   5         36.58        -61.55        79.24 o                         
  -6 -11   5        404.79        469.75       128.36 o                         
  -5 -11   5         11.56         44.87        58.75 o                         
  -4 -11   5          1.84        -28.40        57.45 o                         
  -3 -11   5        668.07        746.77       128.16 o                         
  -2 -11   5        204.00        146.07        80.23 o                         
  -1 -11   5         17.04         44.22        52.57 o                         
   0 -11   5        149.86        186.04        46.61 o                         
   1 -11   5        286.41        341.74       108.55 o                         
   2 -11   5       1132.33       1118.10        83.68 o                         
   3 -11   5         28.04         84.78        60.17 o                         
  -8 -10   5        845.77        817.98        76.04 o                         
  -7 -10   5         29.15         60.98        53.15 o                         
  -6 -10   5          0.21         89.92        51.34 o                         
  -5 -10   5        847.37        885.35        74.83 o                         
  -4 -10   5        648.02        653.81       109.88 o                         
  -3 -10   5        418.40        460.08        63.82 o                         
  -2 -10   5         10.15        -52.32        52.32 o                         
  -1 -10   5        301.03        267.06        46.74 o                         
   0 -10   5        150.46        131.86        45.58 o                         
   1 -10   5        248.93        276.21        58.44 o                         
   2 -10   5       1542.97       1448.22        80.80 o                         
   3 -10   5        799.16        661.30        60.47 o                         
   4 -10   5       1055.70       1156.90        82.41 o                         
   5 -10   5        183.17        209.30        53.51 o                         
  -9  -9   5         25.96        128.22        55.38 o                         
  -8  -9   5        413.01        433.59        75.76 o                         
  -7  -9   5        317.01        370.41        59.60 o                         
  -6  -9   5          2.52         98.68        61.58 o                         
  -5  -9   5        390.98        365.02        60.19 o                         
  -4  -9   5         31.84        -42.20        42.20 o                         
  -3  -9   5       1359.31       1203.67        62.46 o                         
  -2  -9   5          5.85         31.16        33.14 o                         
  -1  -9   5        459.32        443.22        49.15 o                         
   0  -9   5         19.68         44.40        40.86 o                         
   1  -9   5          1.79         16.80        35.82 o                         
   2  -9   5         12.27         18.91        44.94 o                         
   3  -9   5        517.20        502.70        55.83 o                         
   4  -9   5        897.97        902.72        64.03 o                         
   5  -9   5         11.86         -6.13        48.37 o                         
   6  -9   5          5.76          7.16       102.89 o                         
 -10  -8   5         57.19        135.70        58.42 o                         
  -9  -8   5        210.22        169.00        56.56 o                         
  -8  -8   5          4.42        109.92        52.71 o                         
  -7  -8   5        368.91        357.93        55.53 o                         
  -6  -8   5       1285.04       1151.37        62.12 o                         
  -5  -8   5        743.12        888.35        55.44 o                         
  -4  -8   5        282.42        280.13        42.59 o                         
  -3  -8   5         19.73        105.45        29.24 o                         
  -2  -8   5        140.19         83.60        35.31 o                         
  -1  -8   5         44.55         46.04        28.05 o                         
   0  -8   5        601.57        559.38        36.70 o                         
   1  -8   5       6616.14       6610.03       144.83 o                         
   2  -8   5         86.10        119.77        55.09 o                         
   3  -8   5        109.75        151.57        44.27 o                         
   4  -8   5         62.15         88.92        46.62 o                         
   5  -8   5         95.91        150.25        48.71 o                         
   6  -8   5        234.79        246.04        61.14 o                         
   7  -8   5          8.38         61.95        72.82 o                         
 -10  -7   5         12.57         19.70        48.09 o                         
  -9  -7   5       1244.34       1279.42        81.36 o                         
  -8  -7   5        386.00        418.49        49.92 o                         
  -7  -7   5        925.83        956.68        68.68 o                         
  -6  -7   5        450.00        471.19        46.15 o                         
  -5  -7   5       2419.88       2556.09        88.50 o                         
  -4  -7   5        378.50        369.67        41.26 o                         
  -3  -7   5          8.64         -4.21        25.23 o                         
  -2  -7   5          0.33         33.96        25.63 o                         
  -1  -7   5       1640.29       1842.18        43.69 o                         
   0  -7   5        479.86        396.77        26.30 o                         
   1  -7   5       1823.24       1737.57        70.31 o                         
   2  -7   5       1404.67       1382.69        75.36 o                         
   3  -7   5        251.23        316.03        37.95 o                         
   4  -7   5       8606.12       8230.67       218.81 o                         
   5  -7   5       2954.24       2813.90       101.04 o                         
   6  -7   5         51.53         30.19        55.09 o                         
   7  -7   5          4.97         17.35        57.31 o                         
   8  -7   5       1257.96       1210.14        78.16 o                         
 -10  -6   5       2949.19       3124.36       115.04 o                         
  -9  -6   5        253.38        216.61        47.57 o                         
  -8  -6   5          0.75        125.09        44.51 o                         
  -7  -6   5        528.35        570.12        49.79 o                         
  -6  -6   5        103.76        129.20        33.01 o                         
  -5  -6   5          0.12        -13.25        31.00 o                         
  -4  -6   5        132.20        152.75        30.70 o                         
  -3  -6   5        968.65        989.41        39.32 o                         
  -2  -6   5         62.65         62.27        14.70 o                         
  -1  -6   5         25.29         50.19        11.80 o                         
   0  -6   5        251.74        221.17        15.94 o                         
   1  -6   5       5627.90       5720.98       104.55 o                         
   2  -6   5       5642.80       5664.34       137.12 o                         
   3  -6   5       2864.82       2789.03       107.94 o                         
   4  -6   5       1128.79       1123.25        58.88 o                         
   5  -6   5        122.19        160.78        35.19 o                         
   6  -6   5       8861.82       9205.78       282.57 o                         
   7  -6   5         49.78        -11.05        54.66 o                         
   8  -6   5         13.14         21.16        52.16 o                         
   9  -6   5        225.68        243.46        57.69 o                         
 -11  -5   5       1047.81       1176.86        73.72 o                         
 -10  -5   5       3319.31       3430.94       156.33 o                         
  -9  -5   5        104.62        144.41        43.81 o                         
  -8  -5   5       1398.59       1356.15        92.27 o                         
  -7  -5   5        484.35        558.17        47.86 o                         
  -6  -5   5        851.21        816.04        43.87 o                         
  -5  -5   5        777.48        731.01        36.65 o                         
  -4  -5   5         24.61         11.32        21.06 o                         
  -3  -5   5       5145.23       5701.70        96.72 o                         
  -2  -5   5        447.22        522.74        15.96 o                         
  -1  -5   5       5238.81       6069.55        83.36 o                         
   0  -5   5        520.48        557.79        17.18 o                         
   1  -5   5         22.07         37.29        13.59 o                         
   2  -5   5       7462.35       7486.05       156.69 o                         
   3  -5   5      11640.46      12104.42       262.83 o                         
   4  -5   5       4759.98       4419.50       112.46 o                         
   5  -5   5       1292.24       1406.35        97.19 o                         
   6  -5   5        346.99        388.75        44.98 o                         
   7  -5   5        138.13         57.29        38.43 o                         
   8  -5   5       3748.75       4092.27       119.83 o                         
   9  -5   5        633.61        737.21        75.25 o                         
 -11  -4   5        168.48        168.80        59.61 o                         
 -10  -4   5         63.89        128.43        45.65 o                         
  -9  -4   5        972.32        925.44        59.89 o                         
  -8  -4   5       5253.17       5326.06       153.77 o                         
  -7  -4   5       1098.62        997.19        49.01 o                         
  -6  -4   5        118.45        106.32        25.63 o                         
  -5  -4   5       1814.60       1899.28        49.41 o                         
  -4  -4   5         46.24         20.87        15.25 o                         
  -3  -4   5        791.55        699.50        17.83 o                         
  -2  -4   5        173.66        175.04        11.04 o                         
  -1  -4   5        226.66        222.92        12.01 o                         
   0  -4   5         36.95         65.09        10.88 o                         
   1  -4   5       2900.84       2943.67        46.38 o                         
   2  -4   5         18.75         40.03         9.60 o                         
   3  -4   5       4279.58       4370.07        96.03 o                         
   4  -4   5       2331.39       2181.89        58.27 o                         
   5  -4   5        168.66        152.95        30.14 o                         
   6  -4   5          4.63          4.66        36.82 o                         
   7  -4   5         13.24         89.47        46.05 o                         
   8  -4   5       2898.73       3217.00       100.07 o                         
   9  -4   5         83.44         97.40        42.49 o                         
  10  -4   5       2144.80       2224.32        86.40 o                         
 -11  -3   5        259.10        256.63        63.02 o                         
 -10  -3   5        211.84        163.02        52.54 o                         
  -9  -3   5         40.11          4.65        41.79 o                         
  -8  -3   5         17.66         79.92        38.39 o                         
  -7  -3   5        745.84        674.69        41.80 o                         
  -6  -3   5        709.72        630.39        32.81 o                         
  -5  -3   5         45.89          5.23        13.63 o                         
  -4  -3   5        866.31        964.97        17.19 o                         
  -3  -3   5      14782.25      15990.00       187.65 o                         
  -2  -3   5         74.09         81.82        10.25 o                         
  -1  -3   5       9224.51      10190.03       114.01 o                         
   0  -3   5       1324.19       1242.70        22.24 o                         
   1  -3   5        402.94        389.51        15.47 o                         
   2  -3   5       1487.36       1403.99        29.21 o                         
   3  -3   5      13599.05      13777.78       216.34 o                         
   4  -3   5        608.55        641.32        29.36 o                         
   5  -3   5        555.35        680.47        37.24 o                         
   6  -3   5        739.33        741.57        43.77 o                         
   7  -3   5        610.57        657.38        45.82 o                         
   8  -3   5        597.49        631.02        47.40 o                         
   9  -3   5         14.90         43.74        41.02 o                         
  10  -3   5       1314.92       1377.14       107.68 o                         
 -11  -2   5         29.30        -58.51        68.57 o                         
 -10  -2   5        175.53        -16.59        61.29 o                         
  -9  -2   5          8.03         71.73        37.13 o                         
  -8  -2   5        484.57        517.54        37.37 o                         
  -7  -2   5         12.47         12.15        27.64 o                         
  -6  -2   5       3127.82       3399.24        81.11 o                         
  -5  -2   5        175.37        209.52        14.04 o                         
  -4  -2   5       1873.11       1684.99        24.96 o                         
  -3  -2   5       2640.87       2837.75        35.87 o                         
  -2  -2   5        189.56        173.66        10.77 o                         
  -1  -2   5       1190.14       1392.98        22.61 o                         
   0  -2   5       1814.10       1755.03        30.35 o                         
   1  -2   5       2939.87       3471.58        53.44 o                         
   2  -2   5       5924.65       5902.36       106.98 o                         
   3  -2   5       4074.64       4243.84        77.52 o                         
   4  -2   5       5089.82       4846.11        88.90 o                         
   5  -2   5       2796.98       2814.91        70.06 o                         
   6  -2   5       1754.08       1882.93        66.97 o                         
   7  -2   5          1.25         10.84        33.79 o                         
   8  -2   5       1895.77       1989.01        65.79 o                         
   9  -2   5         63.71         82.91        35.34 o                         
  10  -2   5         39.82        109.13        47.39 o                         
  11  -2   5         12.54         12.65        50.48 o                         
 -11  -1   5        973.44        866.35        65.63 o                         
 -10  -1   5       6477.30       6252.20       181.53 o                         
  -9  -1   5        299.94        420.07        41.98 o                         
  -8  -1   5       1546.37       1351.66        56.59 o                         
  -7  -1   5       2063.80       2141.54        67.67 o                         
  -6  -1   5        347.58        337.27        22.82 o                         
  -5  -1   5        606.85        679.16        16.94 o                         
  -4  -1   5       3971.42       4415.88        51.16 o                         
  -3  -1   5        541.60        581.56        12.74 o                         
  -2  -1   5        866.83        894.21        15.59 o                         
  -1  -1   5        942.99        803.26        19.17 o                         
   0  -1   5        950.08        866.21        22.03 o                         
   1  -1   5       2438.43       2783.08        42.43 o                         
   2  -1   5        400.10        326.45        11.99 o                         
   3  -1   5        478.13        675.79        16.43 o                         
   4  -1   5       3520.16       3408.79        48.12 o                         
   5  -1   5         89.27        114.89        17.19 o                         
   6  -1   5       9638.92       9720.93       217.27 o                         
   7  -1   5        787.57        768.14        44.50 o                         
   8  -1   5         15.89         34.30        31.67 o                         
   9  -1   5        289.22        324.42        41.73 o                         
  10  -1   5        571.17        525.82        48.87 o                         
  11  -1   5          0.32        -30.23        44.05 o                         
 -11   0   5        482.34        496.38        55.97 o                         
 -10   0   5        436.23        517.30        62.22 o                         
  -9   0   5       1079.31       1064.55       100.52 o                         
  -8   0   5       3732.25       3544.82       112.05 o                         
  -7   0   5       1530.25       1429.87        48.89 o                         
  -6   0   5        190.27        201.11        20.53 o                         
  -5   0   5       7153.84       7503.95        91.58 o                         
  -4   0   5       2085.22       2042.74        28.91 o                         
  -3   0   5       1121.98       1371.90        20.70 o                         
  -2   0   5        538.08        552.45        12.66 o                         
  -1   0   5       5095.43       5274.31        64.64 o                         
   0   0   5         12.79          7.99         8.04 o                         
   1   0   5       8551.86       8793.45       104.81 o                         
   2   0   5        519.96        471.11        11.33 o                         
   3   0   5       1170.36       1127.87        19.51 o                         
   4   0   5       1105.25       1043.60        20.00 o                         
   5   0   5       1215.41       1349.06        27.99 o                         
   6   0   5       7183.87       7158.64       127.12 o                         
   7   0   5       2031.68       2155.07        63.57 o                         
   8   0   5       5285.63       5176.68       120.65 o                         
   9   0   5        522.25        542.72        50.50 o                         
  10   0   5        101.83        183.10        43.03 o                         
  11   0   5         17.66         40.51        40.29 o                         
 -10   1   5          6.53         45.93        53.59 o                         
  -9   1   5       1270.21       1223.00        65.71 o                         
  -8   1   5       4503.70       4567.94       109.75 o                         
  -7   1   5       3563.61       3528.34        80.43 o                         
  -6   1   5       1707.39       1607.54        41.54 o                         
  -5   1   5       1067.80        979.44        25.94 o                         
  -4   1   5       2092.56       2125.56        29.34 o                         
  -3   1   5      10720.01      11345.76       125.05 o                         
  -2   1   5        206.60        181.27        10.09 o                         
  -1   1   5        280.93        245.43         9.63 o                         
   0   1   5         87.60        106.52        11.59 o                         
   1   1   5       5360.73       5652.61        60.76 o                         
   2   1   5          0.26          7.94         7.86 o                         
   3   1   5      15020.61      15745.61       193.77 o                         
   4   1   5        247.02        169.33        12.92 o                         
   5   1   5          0.67         33.07        14.23 o                         
   6   1   5         18.79         12.62        19.26 o                         
   7   1   5       2385.10       2408.54        60.99 o                         
   8   1   5       3490.62       3565.47       100.79 o                         
   9   1   5        906.51        941.76        53.37 o                         
  10   1   5        752.76        789.36        49.58 o                         
  11   1   5        442.22        506.15        66.58 o                         
 -10   2   5        138.02        132.53        71.83 o                         
  -9   2   5         44.25         38.06        37.23 o                         
  -8   2   5       1645.46       1632.45        71.49 o                         
  -7   2   5       1022.37       1102.74        44.71 o                         
  -6   2   5      15541.85      15496.15       259.79 o                         
  -5   2   5       1556.35       1517.29        35.83 o                         
  -4   2   5        735.67        693.19        14.92 o                         
  -3   2   5       5067.21       5253.35        58.27 o                         
  -2   2   5        165.47        160.94         9.22 o                         
  -1   2   5        735.18        684.87        13.12 o                         
   0   2   5         98.68         76.80        10.16 o                         
   1   2   5        174.06        150.66         8.49 o                         
   2   2   5       3770.48       4073.45        48.54 o                         
   3   2   5       5916.66       6141.76        73.56 o                         
   4   2   5        244.77        247.93        12.18 o                         
   5   2   5          0.84          5.97        12.47 o                         
   6   2   5        858.64        797.16        40.61 o                         
   7   2   5         48.60         67.69        23.55 o                         
   8   2   5        714.63        796.28        55.94 o                         
   9   2   5         28.39         40.33        38.59 o                         
  10   2   5       3467.42       3251.10       102.86 o                         
  11   2   5        129.85        102.81        49.91 o                         
 -10   3   5          1.31         64.54        67.18 o                         
  -9   3   5        213.55        358.34        64.72 o                         
  -8   3   5        328.74        300.77        43.25 o                         
  -7   3   5        942.55        926.18        82.70 o                         
  -6   3   5         15.13         30.62        25.87 o                         
  -5   3   5        392.39        415.45        25.14 o                         
  -4   3   5         78.18         60.37        12.76 o                         
  -3   3   5        394.05        408.39        13.42 o                         
  -2   3   5        353.55        424.95        12.11 o                         
  -1   3   5        231.54        281.15         8.85 o                         
   0   3   5         45.09         57.23        10.38 o                         
   1   3   5       5166.27       5660.37        67.84 o                         
   2   3   5       1335.66       1439.73        21.07 o                         
   3   3   5       9026.62      10560.36       117.52 o                         
   4   3   5       8747.36       9015.62       106.69 o                         
   5   3   5       3696.06       3922.47        70.61 o                         
   6   3   5        154.31        147.17        24.25 o                         
   7   3   5         28.62         47.03        27.77 o                         
   8   3   5        722.96        713.74        56.68 o                         
   9   3   5         10.33        119.77        38.90 o                         
  10   3   5          0.70         27.70        46.21 o                         
  11   3   5        375.54        382.69        54.73 o                         
  -9   4   5        174.16        182.09        58.44 o                         
  -8   4   5          9.37          5.56        42.42 o                         
  -7   4   5       1187.71       1162.22       117.68 o                         
  -6   4   5       3980.74       3905.89       104.00 o                         
  -5   4   5       1357.85       1377.76        57.87 o                         
  -4   4   5       2414.85       2648.84        64.29 o                         
  -3   4   5       1296.00       1472.56        32.35 o                         
  -2   4   5         97.48        112.55        11.63 o                         
  -1   4   5       2198.77       2430.05        38.28 o                         
   0   4   5        178.28        174.38        13.44 o                         
   1   4   5       2972.76       3152.85        46.13 o                         
   2   4   5        459.16        454.90        13.96 o                         
   3   4   5       1280.15       1355.18        25.20 o                         
   4   4   5        120.48        125.00        10.13 o                         
   5   4   5       1246.54       1369.93        41.03 o                         
   6   4   5       3578.27       3568.48        94.89 o                         
   7   4   5        749.77        772.80        39.92 o                         
   8   4   5        175.14        172.38        32.64 o                         
   9   4   5         60.39        116.35        36.20 o                         
  10   4   5       1391.41       1413.39        74.96 o                         
  11   4   5         57.24        115.50        49.05 o                         
  -9   5   5       1588.11       1446.32        93.63 o                         
  -8   5   5       3837.26       3886.44       184.99 o                         
  -7   5   5       1011.38        985.68        70.86 o                         
  -6   5   5         97.35         57.08        33.77 o                         
  -5   5   5       4920.25       4969.70       185.37 o                         
  -4   5   5        874.34        940.87        52.42 o                         
  -3   5   5        155.68        177.24        23.06 o                         
  -2   5   5       1148.04       1134.98        31.54 o                         
  -1   5   5          3.75         30.74        15.66 o                         
   0   5   5          7.78         14.53        13.13 o                         
   1   5   5         31.76         35.84         8.45 o                         
   2   5   5         11.19         14.65        13.50 o                         
   3   5   5       2729.41       3003.03        42.23 o                         
   4   5   5         61.02         74.32        14.10 o                         
   5   5   5        680.50        736.05        32.10 o                         
   6   5   5        467.84        458.97        33.50 o                         
   7   5   5       5026.49       5238.73       120.28 o                         
   8   5   5       4169.74       4229.98       104.88 o                         
   9   5   5       1547.26       1669.24        68.01 o                         
  10   5   5       2717.94       2820.13        92.74 o                         
  11   5   5         43.11        117.27        50.70 o                         
  -8   6   5       2098.18       2080.84       134.27 o                         
  -7   6   5        633.74        617.98        86.03 o                         
  -6   6   5       3139.48       3209.34       109.20 o                         
  -5   6   5        733.32        868.30        56.87 o                         
  -4   6   5        337.33        307.53        36.62 o                         
  -3   6   5       2779.69       2703.40        87.04 o                         
  -2   6   5        240.89        282.02        26.26 o                         
  -1   6   5        360.27        479.94        24.68 o                         
   0   6   5         38.77         42.38        17.44 o                         
   1   6   5       5915.46       5842.29        94.02 o                         
   2   6   5        154.34        171.48        14.04 o                         
   3   6   5         16.95         37.25        14.90 o                         
   4   6   5         40.41         50.41        18.21 o                         
   5   6   5        206.65        217.14        24.50 o                         
   6   6   5          9.82         13.51        29.33 o                         
   7   6   5          1.37         23.95        31.02 o                         
   8   6   5       1894.66       1997.83        72.12 o                         
   9   6   5         41.43         56.37        38.43 o                         
  10   6   5        681.60        695.24        52.83 o                         
  11   6   5        437.80        457.16        74.39 o                         
  -8   7   5         74.14         71.87        76.66 o                         
  -7   7   5        447.04        422.73       105.07 o                         
  -6   7   5       2786.93       2967.15       150.51 o                         
  -5   7   5         52.91         94.40        48.81 o                         
  -4   7   5       1804.30       1703.93        85.20 o                         
  -3   7   5        437.38        439.98        52.80 o                         
  -2   7   5       1596.85       1591.97        53.69 o                         
  -1   7   5       1391.06       1471.08        48.20 o                         
   0   7   5        580.93        503.81        32.00 o                         
   1   7   5        171.04        168.90        27.09 o                         
   2   7   5         39.74         44.69        25.79 o                         
   3   7   5        138.22        144.30        27.60 o                         
   4   7   5          0.64        -20.09        21.54 o                         
   5   7   5         22.32         41.87        27.13 o                         
   6   7   5       1710.81       1687.41        56.56 o                         
   7   7   5          2.28         30.37        34.63 o                         
   8   7   5       2773.71       2882.07        84.53 o                         
   9   7   5        104.13        122.75        35.97 o                         
  10   7   5       2169.47       2398.63        91.89 o                         
  11   7   5          1.93        140.35        40.72 o                         
  -7   8   5         35.99         58.97        77.27 o                         
  -6   8   5        171.21        208.80        51.86 o                         
  -5   8   5        744.40        686.69        65.64 o                         
  -4   8   5        171.31        245.43        53.88 o                         
  -3   8   5        254.68        281.90        61.46 o                         
  -2   8   5        300.71        251.21        42.47 o                         
  -1   8   5       1905.15       1822.71        58.73 o                         
   0   8   5       1551.87       1530.03        58.97 o                         
   1   8   5         70.40         79.08        28.06 o                         
   2   8   5        647.46        531.24        34.94 o                         
   3   8   5        226.33        270.65        39.45 o                         
   4   8   5        439.30        459.56        44.02 o                         
   5   8   5      10867.07      10412.65       264.99 o                         
   6   8   5       1669.96       1630.61        72.34 o                         
   7   8   5       1498.94       1468.13        71.68 o                         
   8   8   5        782.53        775.01        80.90 o                         
   9   8   5         36.15         65.33        40.95 o                         
  10   8   5        320.84        313.77        47.81 o                         
  -6   9   5        828.17        963.53        84.31 o                         
  -5   9   5        193.12        140.03        55.72 o                         
  -4   9   5        432.77        391.10        58.10 o                         
  -3   9   5        103.65        122.31        50.99 o                         
  -2   9   5        361.25        433.80        50.75 o                         
  -1   9   5          0.72         73.17        41.66 o                         
   0   9   5          3.43          3.87        39.02 o                         
   1   9   5       1338.76       1293.82        46.17 o                         
   2   9   5        178.09        129.67        35.83 o                         
   3   9   5        417.82        433.63        52.47 o                         
   4   9   5        139.44        112.28        41.22 o                         
   5   9   5        615.55        638.76        78.91 o                         
   6   9   5        466.49        333.51        61.96 o                         
   7   9   5       1743.49       1424.08       129.61 o                         
   8   9   5         66.73         61.05        56.36 o                         
   9   9   5         50.59        -14.49        49.87 o                         
  10   9   5        481.90        479.24        59.65 o                         
  -5  10   5       1289.74       1221.53        86.63 o                         
  -4  10   5        409.12        522.77        72.43 o                         
  -3  10   5         55.63        -35.50        52.59 o                         
  -2  10   5          6.12         27.34        46.29 o                         
  -1  10   5         45.26         38.20        46.20 o                         
   0  10   5          9.77         35.09        59.82 o                         
   1  10   5        512.73        493.64        66.17 o                         
   2  10   5          9.69         34.17        41.74 o                         
   3  10   5        151.26        218.95        45.06 o                         
   4  10   5        148.28        149.11        47.57 o                         
   5  10   5        150.97        230.46        72.65 o                         
   6  10   5       1281.55       1398.28       105.21 o                         
   7  10   5         77.28         82.33        60.18 o                         
   8  10   5        988.92        899.60        81.51 o                         
   9  10   5        290.19        315.80        77.21 o                         
  -3  11   5       2463.38       2245.42       110.86 o                         
  -2  11   5        217.07        307.41        54.49 o                         
  -1  11   5         79.68         24.75        46.26 o                         
   0  11   5         32.94         40.58        46.87 o                         
   1  11   5       2285.01       1997.46       130.39 o                         
   2  11   5        124.14        149.27        45.49 o                         
   3  11   5        683.06        834.91        70.19 o                         
   4  11   5        139.48        199.04        57.04 o                         
   5  11   5       1029.96       1064.19        97.03 o                         
   6  11   5         20.11        -22.77        91.83 o                         
   7  11   5         14.91        133.46        72.07 o                         
   8  11   5        352.34        405.59        88.74 o                         
  -1  12   5       2076.47       1808.42        87.62 o                         
   0  12   5         31.55         17.52        57.94 o                         
   1  12   5         67.57        -20.31        71.99 o                         
   2  12   5         58.60         68.80        75.22 o                         
   3  12   5         31.95        144.02        78.84 o                         
   4  12   5          6.11        -12.24        58.47 o                         
   5  12   5         47.54        103.29        73.31 o                         
   6  12   5         17.33        -30.94        74.59 o                         
   7  12   5          1.95         38.18       101.72 o                         
   2  13   5         42.07         74.33        78.13 o                         
   3  13   5       2266.78       2010.54       137.92 o                         
  -5 -12   6        101.48        121.43        99.47 o                         
  -4 -12   6       2572.30       2420.17       264.35 o                         
  -3 -12   6        171.05         89.12        82.91 o                         
  -2 -12   6        101.70        145.04       141.59 o                         
  -1 -12   6         87.64        160.44        59.39 o                         
   0 -12   6       4131.61       4166.44       143.87 o                         
   1 -12   6        218.01        274.17        60.10 o                         
  -7 -11   6        554.65        737.78       217.97 o                         
  -6 -11   6         83.93         78.47       166.23 o                         
  -5 -11   6         33.62         82.76        70.62 o                         
  -4 -11   6        753.25        714.32        73.32 o                         
  -3 -11   6        123.71        170.23       166.81 o                         
  -2 -11   6       3479.41       3340.19       180.56 o                         
  -1 -11   6        305.64        269.33        59.49 o                         
   0 -11   6        812.40        795.52        68.25 o                         
   1 -11   6        335.58        302.42        58.59 o                         
   2 -11   6       1796.72       1912.57        82.14 o                         
   3 -11   6        834.32        779.15        67.86 o                         
  -8 -10   6        391.89        415.78        76.58 o                         
  -7 -10   6          2.37        -15.95        51.11 o                         
  -6 -10   6         60.05        -28.76        55.74 o                         
  -5 -10   6          8.16         74.80        44.72 o                         
  -4 -10   6        738.81        770.29       127.40 o                         
  -3 -10   6         55.31         27.43        54.41 o                         
  -2 -10   6       3002.50       2825.07       106.38 o                         
  -1 -10   6        924.91        875.86        65.88 o                         
   0 -10   6       2677.69       2463.35        88.55 o                         
   1 -10   6          4.43         88.56        43.75 o                         
   2 -10   6       1689.08       1534.77        90.46 o                         
   3 -10   6       1133.24       1177.70        93.35 o                         
   4 -10   6        274.93        214.13        53.26 o                         
   5 -10   6        123.39        279.19        64.22 o                         
  -9  -9   6        600.46        529.93        68.95 o                         
  -8  -9   6         29.37          4.73        61.70 o                         
  -7  -9   6         45.16         61.01        53.17 o                         
  -6  -9   6        179.32        256.63        46.98 o                         
  -5  -9   6        530.60        571.73        52.27 o                         
  -4  -9   6        543.66        560.27        87.77 o                         
  -3  -9   6          6.34         -0.94        41.18 o                         
  -2  -9   6       4191.12       4093.76       101.87 o                         
  -1  -9   6        220.87        295.13        54.60 o                         
   0  -9   6       1292.81       1482.66        65.65 o                         
   1  -9   6        164.98        142.74        52.65 o                         
   2  -9   6       1010.25       1006.51        68.38 o                         
   3  -9   6       1224.16       1245.99        70.44 o                         
   4  -9   6        838.23        911.85        85.86 o                         
   5  -9   6       1547.28       1467.08        86.02 o                         
   6  -9   6        276.06        266.10        82.84 o                         
 -10  -8   6        408.57        417.53        66.57 o                         
  -9  -8   6        210.36        149.38        55.91 o                         
  -8  -8   6        666.24        664.71        67.13 o                         
  -7  -8   6         15.88         67.88        50.43 o                         
  -6  -8   6       2190.14       2232.84        85.94 o                         
  -5  -8   6        465.92        500.68        48.13 o                         
  -4  -8   6       3947.34       3841.88       119.34 o                         
  -3  -8   6        555.08        528.72        54.25 o                         
  -2  -8   6       5475.39       5254.64       111.48 o                         
  -1  -8   6         67.02         73.35        27.68 o                         
   0  -8   6        974.65        941.43        41.81 o                         
   1  -8   6       3980.25       3974.38       106.06 o                         
   2  -8   6       1687.05       1669.42        73.38 o                         
   3  -8   6        266.61        233.29        45.85 o                         
   4  -8   6          1.41        -13.06        43.62 o                         
   5  -8   6       4653.16       4378.27       138.95 o                         
   6  -8   6        235.99        261.05        59.11 o                         
   7  -8   6        184.79         86.47        72.56 o                         
 -10  -7   6          6.57         27.89        58.32 o                         
  -9  -7   6         11.14        136.25        61.91 o                         
  -8  -7   6        850.07        888.86        70.03 o                         
  -7  -7   6         20.12         79.43        46.91 o                         
  -6  -7   6        554.02        607.54        49.14 o                         
  -5  -7   6         27.37         64.49        37.58 o                         
  -4  -7   6       8614.25       8738.61       223.46 o                         
  -3  -7   6        314.89        285.30        28.55 o                         
  -2  -7   6       6891.85       7267.29       141.88 o                         
  -1  -7   6         81.63        105.88        23.56 o                         
   0  -7   6      15698.99      15724.94       237.33 o                         
   1  -7   6        384.37        353.51        34.76 o                         
   2  -7   6        170.13        228.74        48.10 o                         
   3  -7   6       1814.99       1608.78        61.32 o                         
   4  -7   6        470.18        542.17        45.36 o                         
   5  -7   6       2129.44       2013.06        85.22 o                         
   6  -7   6        353.47        260.51        71.68 o                         
   7  -7   6       1325.63       1420.21        91.77 o                         
   8  -7   6        416.67        443.58        61.15 o                         
 -10  -6   6        180.96        118.77        50.14 o                         
  -9  -6   6         14.17          2.99        44.25 o                         
  -8  -6   6        105.99        165.72        43.33 o                         
  -7  -6   6         10.47         11.44        46.11 o                         
  -6  -6   6       4522.68       4446.72       130.24 o                         
  -5  -6   6        788.65        676.67        46.53 o                         
  -4  -6   6         18.21         32.39        29.48 o                         
  -3  -6   6        397.63        354.60        27.22 o                         
  -2  -6   6       3112.03       2920.64        57.48 o                         
  -1  -6   6        746.93        734.54        23.53 o                         
   0  -6   6        976.86        914.15        24.64 o                         
   1  -6   6       2151.81       2154.67        65.15 o                         
   2  -6   6       8474.39       8452.96       191.33 o                         
   3  -6   6       1439.37       1497.00        56.37 o                         
   4  -6   6        161.53        198.44        34.04 o                         
   5  -6   6        270.81        282.54        37.99 o                         
   6  -6   6        863.78        913.54        97.49 o                         
   7  -6   6         36.81         49.72        56.11 o                         
   8  -6   6         18.08        -23.62        52.07 o                         
   9  -6   6         31.07         50.80        53.72 o                         
 -11  -5   6         15.23         83.78        49.61 o                         
 -10  -5   6       1028.15       1063.04        67.98 o                         
  -9  -5   6        591.54        570.91        53.25 o                         
  -8  -5   6        309.09        354.03        46.39 o                         
  -7  -5   6         14.13         71.39        38.49 o                         
  -6  -5   6         63.23         74.18        29.81 o                         
  -5  -5   6        546.14        613.42        37.68 o                         
  -4  -5   6         10.51         12.87        21.58 o                         
  -3  -5   6        326.88        371.52        28.27 o                         
  -2  -5   6       5198.30       5257.36        73.71 o                         
  -1  -5   6        577.08        582.48        16.39 o                         
   0  -5   6       3507.35       3645.26        52.42 o                         
   1  -5   6       2072.44       1971.10        38.34 o                         
   2  -5   6       3094.72       2973.94        80.43 o                         
   3  -5   6      12603.86      12988.06       279.48 o                         
   4  -5   6       2559.97       2520.74        75.59 o                         
   5  -5   6        216.58        161.21        35.27 o                         
   6  -5   6         96.52         72.91        38.74 o                         
   7  -5   6         17.25        -24.78        38.47 o                         
   8  -5   6          7.79         30.12        42.82 o                         
   9  -5   6       1653.58       1481.77        82.57 o                         
 -11  -4   6        116.53        142.56        56.98 o                         
 -10  -4   6        479.20        456.03        53.17 o                         
  -9  -4   6        200.80        275.70        55.56 o                         
  -8  -4   6        131.44        158.11        42.23 o                         
  -7  -4   6        114.55        114.06        44.81 o                         
  -6  -4   6       3162.42       3050.88        77.32 o                         
  -5  -4   6       1406.21       1324.11        44.90 o                         
  -4  -4   6        253.33        314.15        21.32 o                         
  -3  -4   6        377.50        376.40        21.89 o                         
  -2  -4   6       2231.02       2159.15        33.89 o                         
  -1  -4   6        370.79        366.79        13.55 o                         
   0  -4   6       3999.25       4181.59        55.65 o                         
   1  -4   6         40.55         32.64        11.46 o                         
   2  -4   6       2665.13       2515.16        42.53 o                         
   3  -4   6         27.72         41.14        22.20 o                         
   4  -4   6       4835.78       4875.33       130.14 o                         
   5  -4   6        269.08        284.05        33.05 o                         
   6  -4   6          2.68          7.57        34.07 o                         
   7  -4   6       2973.41       2913.61        91.26 o                         
   8  -4   6         33.23        103.11        40.02 o                         
   9  -4   6        675.36        716.27        54.49 o                         
  10  -4   6          2.11         83.75        44.97 o                         
 -11  -3   6       1105.17        989.71        81.00 o                         
 -10  -3   6        161.87        175.28        46.67 o                         
  -9  -3   6        133.49        143.87        44.18 o                         
  -8  -3   6        220.85        210.23        41.35 o                         
  -7  -3   6        896.44        823.86        59.05 o                         
  -6  -3   6       1399.93       1334.02        45.47 o                         
  -5  -3   6        109.72        140.81        16.54 o                         
  -4  -3   6         22.22         18.45         9.99 o                         
  -3  -3   6        625.69        619.08        14.85 o                         
  -2  -3   6       1315.49       1141.18        20.48 o                         
  -1  -3   6        708.03        728.04        15.17 o                         
   0  -3   6      21212.89      22199.58       280.51 o                         
   1  -3   6         61.04         82.22        11.31 o                         
   2  -3   6       8268.29       8626.53       119.90 o                         
   3  -3   6        217.85        235.42        20.11 o                         
   4  -3   6        839.13        808.83        32.80 o                         
   5  -3   6        218.73        215.80        27.64 o                         
   6  -3   6        488.80        486.08        39.20 o                         
   7  -3   6         27.08         76.08        35.60 o                         
   8  -3   6          2.57         13.43        33.48 o                         
   9  -3   6       2505.77       2484.17        88.22 o                         
  10  -3   6         55.16         33.42        44.83 o                         
 -11  -2   6        512.97        550.96        79.84 o                         
 -10  -2   6         30.54         24.32        51.53 o                         
  -9  -2   6        802.60        897.28        58.05 o                         
  -8  -2   6       1509.47       1352.34        65.39 o                         
  -7  -2   6         15.91         34.61        29.22 o                         
  -6  -2   6       6223.14       6442.52       136.76 o                         
  -5  -2   6          2.93          8.12        12.52 o                         
  -4  -2   6      28886.38      29595.87       323.99 o                         
  -3  -2   6        125.29        139.83         8.65 o                         
  -2  -2   6      23721.91      24437.84       286.23 o                         
  -1  -2   6        180.65        189.51        10.68 o                         
   0  -2   6      17342.23      17514.99       199.46 o                         
   1  -2   6        962.34        992.34        19.93 o                         
   2  -2   6       2699.74       2570.52        38.93 o                         
   3  -2   6       3179.90       3258.20        51.62 o                         
   4  -2   6        990.31        964.09        28.51 o                         
   5  -2   6       1047.98       1111.40        40.18 o                         
   6  -2   6          1.92        -25.24        31.54 o                         
   7  -2   6       4539.38       4729.41       141.30 o                         
   8  -2   6         63.91         71.92        34.15 o                         
   9  -2   6         48.30         52.93        34.81 o                         
  10  -2   6         39.15         43.21        47.74 o                         
  11  -2   6       3689.20       3537.62       207.53 o                         
 -11  -1   6        195.73        195.97        59.32 o                         
 -10  -1   6          0.38        -30.49        53.62 o                         
  -9  -1   6         11.28          2.30        63.11 o                         
  -8  -1   6         87.38         96.49        30.53 o                         
  -7  -1   6        442.48        419.58        32.39 o                         
  -6  -1   6        747.99        711.65        30.09 o                         
  -5  -1   6       4180.83       4246.00        64.34 o                         
  -4  -1   6       3995.85       4361.62        50.93 o                         
  -3  -1   6        211.15        203.42        10.12 o                         
  -2  -1   6      65782.76      68957.80       730.22 o                         
  -1  -1   6       1850.42       1931.33        29.16 o                         
   0  -1   6       4101.36       3903.49        49.90 o                         
   1  -1   6        280.07        345.49        12.82 o                         
   2  -1   6       3359.90       2967.86        40.16 o                         
   3  -1   6        365.07        350.34        13.05 o                         
   4  -1   6       3690.75       3574.74        50.48 o                         
   5  -1   6        585.09        627.67        23.70 o                         
   6  -1   6       1906.97       1898.64        51.53 o                         
   7  -1   6        761.19        677.76        42.97 o                         
   8  -1   6          4.89         10.77        33.13 o                         
   9  -1   6       1373.94       1301.01        56.17 o                         
  10  -1   6         53.39         99.39        41.52 o                         
  11  -1   6        291.18        266.11        48.14 o                         
 -11   0   6        289.36        318.73        72.78 o                         
 -10   0   6        466.76        490.85        54.49 o                         
  -9   0   6          1.51         55.84        35.16 o                         
  -8   0   6          5.85         75.09        38.70 o                         
  -7   0   6       2373.03       2403.57        66.66 o                         
  -6   0   6        488.25        617.59        23.29 o                         
  -5   0   6         15.74         15.20        10.69 o                         
  -4   0   6         13.11         19.78         8.95 o                         
  -3   0   6       7050.56       7387.85        85.66 o                         
  -2   0   6        867.70        878.96        15.11 o                         
  -1   0   6       1010.61       1102.25        17.50 o                         
   0   0   6      62053.45      66581.57       768.75 o                         
   1   0   6        627.64        728.17        13.96 o                         
   2   0   6      52739.21      54086.18       587.41 o                         
   3   0   6        307.07        295.80        11.24 o                         
   4   0   6       2937.42       2632.62        37.25 o                         
   5   0   6       1001.67        980.18        26.12 o                         
   6   0   6        567.38        561.99        32.26 o                         
   7   0   6       2205.82       2124.24        69.61 o                         
   8   0   6       1419.09       1300.04        51.92 o                         
   9   0   6       1420.37       1471.82        63.25 o                         
  10   0   6        127.99        214.97        43.83 o                         
  11   0   6        132.11         90.26        43.33 o                         
 -10   1   6        323.59        254.60        52.91 o                         
  -9   1   6        194.37        170.62        41.78 o                         
  -8   1   6       2196.75       2153.65        71.65 o                         
  -7   1   6        827.19        808.57        49.62 o                         
  -6   1   6       3660.66       3540.32        71.85 o                         
  -5   1   6        898.23        875.41        21.00 o                         
  -4   1   6        311.45        289.75        11.38 o                         
  -3   1   6        459.05        514.31        12.90 o                         
  -2   1   6      10907.98      10904.56       119.45 o                         
  -1   1   6       3515.14       3338.65        42.12 o                         
   0   1   6        461.94        599.32        15.11 o                         
   1   1   6        856.45        946.42        14.80 o                         
   2   1   6      11261.90      11894.75       125.18 o                         
   3   1   6         59.02         41.14         7.79 o                         
   4   1   6       3833.52       3294.53        51.06 o                         
   5   1   6       3295.26       3176.60        59.39 o                         
   6   1   6         91.99         61.03        20.19 o                         
   7   1   6        930.26       1074.79        48.82 o                         
   8   1   6       1936.76       1912.32        68.95 o                         
   9   1   6       2143.79       2189.49        78.00 o                         
  10   1   6        361.56        368.90        41.46 o                         
  11   1   6         32.74         75.08        43.19 o                         
 -10   2   6         97.89        135.72        93.05 o                         
  -9   2   6        440.21        400.75        55.53 o                         
  -8   2   6       1305.12       1388.70        64.98 o                         
  -7   2   6        282.85        367.45        49.27 o                         
  -6   2   6       6156.62       6105.87       112.20 o                         
  -5   2   6       1081.24       1121.17        36.84 o                         
  -4   2   6       3437.01       3288.87        44.66 o                         
  -3   2   6         10.35         11.33         9.20 o                         
  -2   2   6        392.58        316.81        10.33 o                         
  -1   2   6        680.00        616.79        12.47 o                         
   0   2   6       1224.29       1089.32        20.21 o                         
   1   2   6         11.52          7.63         7.99 o                         
   2   2   6         23.39         53.54         9.31 o                         
   3   2   6        588.55        569.12        12.62 o                         
   4   2   6          1.34         -7.72        10.19 o                         
   5   2   6        440.28        473.32        18.56 o                         
   6   2   6       4115.96       4080.55        80.37 o                         
   7   2   6         11.87         14.13        23.02 o                         
   8   2   6        901.74        977.52        45.91 o                         
   9   2   6         11.53         -1.27        39.52 o                         
  10   2   6        365.44        395.99        63.17 o                         
  11   2   6        288.95        269.44        53.86 o                         
 -10   3   6         87.53        132.38        99.27 o                         
  -9   3   6       3565.72       3330.54       198.50 o                         
  -8   3   6        437.52        424.40        47.03 o                         
  -7   3   6       1103.22       1077.01        67.02 o                         
  -6   3   6        389.41        444.46        29.87 o                         
  -5   3   6       4761.71       4614.03        86.95 o                         
  -4   3   6       4166.20       4046.59        67.56 o                         
  -3   3   6        156.24        166.35        11.94 o                         
  -2   3   6       1947.94       1810.03        25.62 o                         
  -1   3   6        790.30        816.27        16.89 o                         
   0   3   6        853.44        688.81        15.35 o                         
   1   3   6       2176.41       2056.87        27.07 o                         
   2   3   6      12514.37      12416.10       139.42 o                         
   3   3   6        154.18        147.95         9.65 o                         
   4   3   6       7853.17       8206.53        94.02 o                         
   5   3   6       1146.04       1136.90        36.02 o                         
   6   3   6        200.31        206.82        27.52 o                         
   7   3   6       4726.63       4615.32       107.25 o                         
   8   3   6         92.75        141.06        32.17 o                         
   9   3   6         44.43         94.52        38.55 o                         
  10   3   6        452.60        476.87        61.73 o                         
  11   3   6        513.63        502.44        58.15 o                         
  -9   4   6        156.27        191.00        73.03 o                         
  -8   4   6         35.00         68.63        51.75 o                         
  -7   4   6        877.65        948.76        66.78 o                         
  -6   4   6        325.61        371.62        35.92 o                         
  -5   4   6        125.47        201.78        57.24 o                         
  -4   4   6       3915.07       4010.24        83.80 o                         
  -3   4   6       1276.17       1123.93        29.81 o                         
  -2   4   6       6759.54       6916.04       112.14 o                         
  -1   4   6        379.60        396.19        14.66 o                         
   0   4   6       9465.91       8989.16       130.67 o                         
   1   4   6       1379.67       1317.71        26.81 o                         
   2   4   6      38183.06      37989.73       407.32 o                         
   3   4   6       1327.03       1165.44        19.58 o                         
   4   4   6       1838.78       1572.33        26.80 o                         
   5   4   6       1112.59       1140.36        37.71 o                         
   6   4   6       5603.54       5427.43       119.40 o                         
   7   4   6        113.19        141.56        30.15 o                         
   8   4   6        763.66        786.65        46.66 o                         
   9   4   6          8.47         22.40        32.96 o                         
  10   4   6          1.00          7.40        44.66 o                         
  11   4   6        241.95        227.88        51.94 o                         
  -9   5   6        189.11        225.66        64.06 o                         
  -8   5   6         95.13         84.53        95.85 o                         
  -7   5   6       2161.18       1850.96       116.50 o                         
  -6   5   6        139.20        145.81        35.50 o                         
  -5   5   6       1238.40       1189.53        56.01 o                         
  -4   5   6        213.28        240.81        33.54 o                         
  -3   5   6        728.64        720.15        34.84 o                         
  -2   5   6       2769.72       2521.24        68.58 o                         
  -1   5   6         38.35         33.00        15.56 o                         
   0   5   6       6137.28       6299.68        94.73 o                         
   1   5   6        417.66        415.12        18.18 o                         
   2   5   6      19582.41      19569.53       236.81 o                         
   3   5   6       4325.72       4289.26        57.33 o                         
   4   5   6       6011.65       5832.40        89.25 o                         
   5   5   6        475.34        405.76        26.39 o                         
   6   5   6       1057.89       1024.76        43.16 o                         
   7   5   6       1928.37       1975.56        62.07 o                         
   8   5   6       2893.42       2869.27        80.77 o                         
   9   5   6        500.75        501.64        45.23 o                         
  10   5   6        376.32        399.25        46.36 o                         
  11   5   6        844.82        746.54        98.39 o                         
  -8   6   6        618.92        574.68        85.38 o                         
  -7   6   6        774.30        769.20        91.00 o                         
  -6   6   6        396.78        334.31        46.69 o                         
  -5   6   6          6.32         54.04        43.12 o                         
  -4   6   6          4.86          8.75        33.79 o                         
  -3   6   6        106.11        114.65        30.55 o                         
  -2   6   6          0.95         12.47        22.50 o                         
  -1   6   6       1079.57       1078.67        39.09 o                         
   0   6   6       1339.40       1430.27        69.70 o                         
   1   6   6        100.70        111.61        21.52 o                         
   2   6   6        785.97        912.58        24.56 o                         
   3   6   6          0.87          3.79        14.60 o                         
   4   6   6       2344.05       1932.57        43.06 o                         
   5   6   6       4264.00       4237.27        98.26 o                         
   6   6   6       1862.55       1800.27        75.80 o                         
   7   6   6        630.19        630.46        41.22 o                         
   8   6   6       3066.26       3416.05        99.99 o                         
   9   6   6       1528.74       1506.57        99.01 o                         
  10   6   6        893.51        924.26        58.13 o                         
  11   6   6         16.53         52.14        51.88 o                         
  -7   7   6        397.05        326.21        87.52 o                         
  -6   7   6        776.72        733.94        60.13 o                         
  -5   7   6        496.87        463.75        62.02 o                         
  -4   7   6        422.14        500.00        66.36 o                         
  -3   7   6        379.90        486.04        53.19 o                         
  -2   7   6        189.72        157.92        36.17 o                         
  -1   7   6        634.38        556.11        33.20 o                         
   0   7   6        463.71        479.24        31.51 o                         
   1   7   6        343.45        257.92        28.69 o                         
   2   7   6         18.37          7.36        26.07 o                         
   3   7   6         31.03         39.78        27.64 o                         
   4   7   6        778.53        667.92        35.54 o                         
   5   7   6         67.19         83.98        26.82 o                         
   6   7   6       1382.92       1478.15        53.53 o                         
   7   7   6       1005.75       1064.59        47.57 o                         
   8   7   6         42.48         80.95        32.90 o                         
   9   7   6       3676.79       3542.10        96.80 o                         
  10   7   6        781.92        906.68        52.08 o                         
  11   7   6        206.69        221.33        49.18 o                         
  -7   8   6        290.77        382.47       181.37 o                         
  -6   8   6        820.46        763.49        63.85 o                         
  -5   8   6         92.53        115.52        53.46 o                         
  -4   8   6       1340.33       1399.35        94.34 o                         
  -3   8   6        518.90        503.24        57.78 o                         
  -2   8   6       1379.25       1291.37        65.11 o                         
  -1   8   6        622.06        662.99        39.67 o                         
   0   8   6       8112.57       7920.39       184.43 o                         
   1   8   6       2414.30       2211.00        76.73 o                         
   2   8   6       1887.77       1975.96        59.58 o                         
   3   8   6         43.99         69.67        36.23 o                         
   4   8   6          5.92         -7.72        36.68 o                         
   5   8   6       2266.21       2252.67        85.51 o                         
   6   8   6       1397.34       1519.20        83.50 o                         
   7   8   6         28.78         64.11        43.10 o                         
   8   8   6        131.96        203.46        48.22 o                         
   9   8   6        220.66        219.00        43.80 o                         
  10   8   6        153.64        143.32        44.20 o                         
  -6   9   6        222.27        315.35        56.25 o                         
  -5   9   6          7.42         38.00        58.10 o                         
  -4   9   6        427.24        390.23        64.55 o                         
  -3   9   6         60.31        120.56        69.51 o                         
  -2   9   6        190.42        284.26        46.75 o                         
  -1   9   6        121.45        123.48        42.73 o                         
   0   9   6        410.81        464.80        37.16 o                         
   1   9   6         21.26          9.49        34.08 o                         
   2   9   6       1125.85       1174.18        53.79 o                         
   3   9   6       1507.23       1454.91        60.56 o                         
   4   9   6       1097.02       1032.43        58.00 o                         
   5   9   6        322.05        299.46        68.18 o                         
   6   9   6       1523.08       1404.87        86.06 o                         
   7   9   6        985.52        873.02        76.57 o                         
   8   9   6          0.24         84.54        58.36 o                         
   9   9   6        339.27        212.86        52.39 o                         
  10   9   6         83.02        195.25        52.78 o                         
  -5  10   6         51.16        -20.68        58.61 o                         
  -4  10   6         11.53        -21.27        57.24 o                         
  -3  10   6        587.24        585.02        89.98 o                         
  -2  10   6       1367.63       1410.38        74.67 o                         
  -1  10   6        331.45        489.26        52.79 o                         
   0  10   6       1607.95       1450.37        72.01 o                         
   1  10   6          4.87         -7.10        33.19 o                         
   2  10   6       3325.86       3401.27       112.90 o                         
   3  10   6        411.65        370.71        48.77 o                         
   4  10   6       4454.13       4552.06       161.13 o                         
   5  10   6       1201.17        968.61       127.65 o                         
   6  10   6       3954.41       3883.40       179.31 o                         
   7  10   6       1213.58       1481.71       114.56 o                         
   8  10   6       1779.08       1780.34       192.99 o                         
   9  10   6         44.77        -29.53        64.91 o                         
  -3  11   6        168.76        118.20        69.47 o                         
  -2  11   6         82.16        186.96        83.76 o                         
  -1  11   6        670.29        633.43        58.13 o                         
   0  11   6        196.69        110.44        54.90 o                         
   1  11   6         26.56         44.77        67.28 o                         
   2  11   6         16.36         27.90        44.64 o                         
   3  11   6         40.24         63.55        68.22 o                         
   4  11   6       1091.36       1053.03        77.77 o                         
   5  11   6        162.77         86.70        76.88 o                         
   6  11   6         92.84         45.70        90.89 o                         
   7  11   6         61.37         12.16        94.86 o                         
   8  11   6        978.02       1171.29       112.91 o                         
  -1  12   6          1.99         59.58        49.39 o                         
   0  12   6         36.64        137.30        87.16 o                         
   1  12   6        516.82        589.63       128.78 o                         
   2  12   6        396.59        429.99       148.24 o                         
   3  12   6          0.60         20.62        56.64 o                         
   4  12   6        354.08        221.24        61.56 o                         
   5  12   6        302.89        272.16       152.01 o                         
   6  12   6       1015.38       1117.47       162.39 o                         
  -5 -12   7         21.57        152.53        84.92 o                         
  -4 -12   7          7.33        -31.82        83.59 o                         
  -3 -12   7          6.18         -4.75        80.70 o                         
  -2 -12   7         30.06        132.87        80.63 o                         
  -1 -12   7        327.91        443.47        65.70 o                         
   0 -12   7        423.96        566.05       106.25 o                         
   1 -12   7          3.62         42.69        59.00 o                         
  -7 -11   7       1739.53       2064.68       136.70 o                         
  -6 -11   7         11.40         68.03        73.61 o                         
  -5 -11   7        523.06        488.27       109.21 o                         
  -4 -11   7          1.43        -25.98        83.53 o                         
  -3 -11   7       1340.84       1304.98       162.15 o                         
  -2 -11   7        128.17        165.86        81.49 o                         
  -1 -11   7        148.88         66.66        55.57 o                         
   0 -11   7        166.98        161.64        56.73 o                         
   1 -11   7        187.59        241.95        58.66 o                         
   2 -11   7        560.87        639.42        67.47 o                         
   3 -11   7        734.08        728.10        61.09 o                         
  -8 -10   7         49.43        104.11        59.16 o                         
  -7 -10   7        549.50        720.95        74.04 o                         
  -6 -10   7         78.33        150.22        48.79 o                         
  -5 -10   7       2666.04       3038.22       123.85 o                         
  -4 -10   7         89.83        106.12        62.40 o                         
  -3 -10   7        100.78         39.31        52.98 o                         
  -2 -10   7         19.71         40.48        55.11 o                         
  -1 -10   7        591.75        647.78        64.05 o                         
   0 -10   7        252.04        320.19        59.02 o                         
   1 -10   7        542.49        543.86        63.07 o                         
   2 -10   7        104.76        109.10        46.64 o                         
   3 -10   7        630.03        604.87        55.04 o                         
   4 -10   7        340.81        533.06        70.63 o                         
   5 -10   7        527.13        535.38        58.15 o                         
  -9  -9   7         13.33         94.73        57.95 o                         
  -8  -9   7        341.90        204.01        58.30 o                         
  -7  -9   7        137.99         14.78        55.19 o                         
  -6  -9   7        109.99        110.81        44.38 o                         
  -5  -9   7       4691.00       4990.59       207.96 o                         
  -4  -9   7         25.82         28.81        43.04 o                         
  -3  -9   7       1387.24       1664.09        80.70 o                         
  -2  -9   7         48.19          3.25        34.74 o                         
  -1  -9   7       1393.50       1466.65        63.95 o                         
   0  -9   7        718.87        691.22        78.66 o                         
   1  -9   7        613.18        581.51        51.81 o                         
   2  -9   7        226.15        289.62        41.74 o                         
   3  -9   7        852.38        854.44        63.95 o                         
   4  -9   7       2040.56       1935.86        87.69 o                         
   5  -9   7        241.95        114.87        59.19 o                         
   6  -9   7       1959.25       1996.50       109.09 o                         
  -9  -8   7       2107.81       1965.73       112.03 o                         
  -8  -8   7         77.34         69.75        53.59 o                         
  -7  -8   7          2.89         35.54        53.74 o                         
  -6  -8   7         75.96         65.52        41.04 o                         
  -5  -8   7        744.11        791.75        54.94 o                         
  -4  -8   7         14.73        -39.93        39.93 o                         
  -3  -8   7       2990.27       3006.81        81.01 o                         
  -2  -8   7        170.88        222.53        40.76 o                         
  -1  -8   7        706.49        667.07        42.08 o                         
   0  -8   7         32.95         80.06        29.67 o                         
   1  -8   7       3369.53       3229.18        79.81 o                         
   2  -8   7        688.11        710.26        40.47 o                         
   3  -8   7         39.83         96.32        44.49 o                         
   4  -8   7       1222.79       1191.40        72.77 o                         
   5  -8   7       1059.84        864.60        64.64 o                         
   6  -8   7       2233.19       2135.05       151.72 o                         
   7  -8   7         61.26        107.36        62.66 o                         
 -10  -7   7        189.17        234.52        60.48 o                         
  -9  -7   7       1394.59       1588.85        93.43 o                         
  -8  -7   7        606.56        513.68        62.41 o                         
  -7  -7   7        278.70        340.99        55.56 o                         
  -6  -7   7         35.77         22.75        39.31 o                         
  -5  -7   7        139.33        163.07        41.14 o                         
  -4  -7   7         30.31         13.49        36.64 o                         
  -3  -7   7         51.70         50.62        28.94 o                         
  -2  -7   7         29.26         38.74        24.87 o                         
  -1  -7   7       8332.00       7830.51       141.78 o                         
   0  -7   7          0.84          5.61        23.90 o                         
   1  -7   7         67.86        117.19        27.63 o                         
   2  -7   7        240.57        227.14        31.73 o                         
   3  -7   7       5099.01       5056.85       128.94 o                         
   4  -7   7         74.79         82.58        36.79 o                         
   5  -7   7       1371.98       1334.80        71.17 o                         
   6  -7   7       3342.46       3327.41       135.74 o                         
   7  -7   7        720.29        776.93        76.85 o                         
   8  -7   7         25.82         55.66        45.46 o                         
 -10  -6   7          1.51         42.39        55.81 o                         
  -9  -6   7        651.34        744.22        84.21 o                         
  -8  -6   7        756.45        807.86       135.98 o                         
  -7  -6   7       4412.53       4536.43       209.00 o                         
  -6  -6   7       1685.43       1560.38        86.29 o                         
  -5  -6   7       1173.84       1215.91        58.81 o                         
  -4  -6   7         70.06         51.32        38.01 o                         
  -3  -6   7       3102.83       3215.81        72.39 o                         
  -2  -6   7         78.79         49.31        20.91 o                         
  -1  -6   7        250.12        226.85        23.04 o                         
   0  -6   7         26.28         16.57        17.49 o                         
   1  -6   7        106.48        111.02        26.49 o                         
   2  -6   7       4507.26       4316.93        93.97 o                         
   3  -6   7        645.15        635.67        40.86 o                         
   4  -6   7        629.28        656.19        42.38 o                         
   5  -6   7        449.99        558.52        56.04 o                         
   6  -6   7         72.66         78.06        42.77 o                         
   7  -6   7        194.73        219.81        52.46 o                         
   8  -6   7       2874.19       2690.72       120.79 o                         
 -10  -5   7        252.63        295.96        51.92 o                         
  -9  -5   7         40.48        133.85        43.31 o                         
  -8  -5   7        222.33        212.94        44.58 o                         
  -7  -5   7       1357.70       1365.68       129.47 o                         
  -6  -5   7        237.60        343.21        47.97 o                         
  -5  -5   7      17336.52      17403.62       415.72 o                         
  -4  -5   7        602.50        602.27        29.26 o                         
  -3  -5   7       4032.47       3846.48        88.19 o                         
  -2  -5   7        246.21        268.01        19.74 o                         
  -1  -5   7      10934.97      10572.97       145.49 o                         
   0  -5   7          1.21          3.38        12.22 o                         
   1  -5   7       2724.35       2657.95        50.27 o                         
   2  -5   7       2340.74       2286.06        92.28 o                         
   3  -5   7       2730.16       2812.09        83.63 o                         
   4  -5   7       3311.46       3229.01       115.03 o                         
   5  -5   7        151.61        174.59        35.18 o                         
   6  -5   7        963.56        759.98        54.46 o                         
   7  -5   7         90.75         87.74        38.34 o                         
   8  -5   7        131.67        232.63        44.40 o                         
   9  -5   7         62.04         65.70        44.21 o                         
 -11  -4   7        118.01        185.84        53.65 o                         
 -10  -4   7         30.69        -42.93        46.86 o                         
  -9  -4   7         91.27        166.37        45.46 o                         
  -8  -4   7        132.22         57.79        41.54 o                         
  -7  -4   7        121.30        142.00        39.11 o                         
  -6  -4   7         86.78        103.97        31.88 o                         
  -5  -4   7       5115.63       5140.74       151.14 o                         
  -4  -4   7        900.63        930.07        32.21 o                         
  -3  -4   7      16660.59      16351.14       218.18 o                         
  -2  -4   7       1154.41       1159.79        21.72 o                         
  -1  -4   7        718.81        478.88        14.74 o                         
   0  -4   7        115.73         69.89        12.34 o                         
   1  -4   7       1399.91       1130.21        22.87 o                         
   2  -4   7       1185.31       1081.03        29.26 o                         
   3  -4   7       3525.40       3330.79        70.19 o                         
   4  -4   7       2256.41       2308.01        69.33 o                         
   5  -4   7       1425.35       1415.09        54.21 o                         
   6  -4   7          2.94         10.79        34.12 o                         
   7  -4   7         27.89         48.23        37.89 o                         
   8  -4   7        838.27        951.34        69.55 o                         
   9  -4   7         62.79         27.36        43.93 o                         
  10  -4   7         42.13         98.26        45.85 o                         
 -11  -3   7        571.15        560.00        70.67 o                         
 -10  -3   7       2439.12       2132.27        90.56 o                         
  -9  -3   7        319.03        300.44        46.31 o                         
  -8  -3   7        907.51        814.13        54.47 o                         
  -7  -3   7          5.29          0.14        35.50 o                         
  -6  -3   7         47.14         57.11        24.52 o                         
  -5  -3   7       2606.98       2582.51        58.32 o                         
  -4  -3   7         13.96          8.19        12.65 o                         
  -3  -3   7      19569.59      20821.72       244.13 o                         
  -2  -3   7       2313.96       2389.86        35.19 o                         
  -1  -3   7       2531.60       2442.54        32.72 o                         
   0  -3   7        142.22        142.21        11.51 o                         
   1  -3   7        402.80        225.15        12.57 o                         
   2  -3   7       6253.70       5975.83        81.10 o                         
   3  -3   7       3547.82       3333.94        62.58 o                         
   4  -3   7        107.83         53.58        19.00 o                         
   5  -3   7       4378.17       4486.85        88.20 o                         
   6  -3   7        642.77        666.21        36.66 o                         
   7  -3   7        290.59        375.23        34.10 o                         
   8  -3   7         23.04         71.68        38.93 o                         
   9  -3   7         41.60         39.55        41.83 o                         
  10  -3   7       1266.16       1295.02        84.34 o                         
 -11  -2   7       1330.17       1190.09        86.02 o                         
 -10  -2   7         79.13         56.08        71.62 o                         
  -9  -2   7        123.76        177.70        43.40 o                         
  -8  -2   7         26.24          5.17        39.96 o                         
  -7  -2   7       1337.30       1235.52        60.76 o                         
  -6  -2   7        674.21        675.28        33.62 o                         
  -5  -2   7       5181.92       5567.74        95.22 o                         
  -4  -2   7       2236.46       2460.26        36.58 o                         
  -3  -2   7       8441.24       8533.72        98.94 o                         
  -2  -2   7        611.44        654.51        21.07 o                         
  -1  -2   7       4239.51       4733.87        58.57 o                         
   0  -2   7       1551.05       1508.05        23.93 o                         
   1  -2   7       4410.60       5107.31        62.74 o                         
   2  -2   7         90.73        102.48        10.43 o                         
   3  -2   7      12224.63      12332.92       149.31 o                         
   4  -2   7       2283.37       2326.36        48.33 o                         
   5  -2   7       1874.27       1834.64        45.62 o                         
   6  -2   7        547.50        503.03        31.69 o                         
   7  -2   7        830.34        843.31        40.91 o                         
   8  -2   7       4200.93       4011.82       113.39 o                         
   9  -2   7        612.59        701.52       111.38 o                         
  10  -2   7       2340.46       2322.81        85.91 o                         
 -11  -1   7          5.70         38.83        55.90 o                         
 -10  -1   7        533.66        474.00        61.38 o                         
  -9  -1   7        421.09        425.31        55.33 o                         
  -8  -1   7       1112.51       1117.60        67.88 o                         
  -7  -1   7       3213.47       2970.20        85.27 o                         
  -6  -1   7        404.33        492.72        30.75 o                         
  -5  -1   7       6390.12       6495.28        98.12 o                         
  -4  -1   7        111.18        105.39        10.34 o                         
  -3  -1   7      15990.52      16746.21       187.21 o                         
  -2  -1   7         48.01         31.04         9.13 o                         
  -1  -1   7       2253.90       2390.70        36.45 o                         
   0  -1   7        188.83        180.85        10.90 o                         
   1  -1   7       4029.13       3913.40        52.81 o                         
   2  -1   7          2.55         -0.06         9.64 o                         
   3  -1   7       2626.21       2783.79        45.27 o                         
   4  -1   7        123.52        113.25        10.93 o                         
   5  -1   7        383.14        411.03        27.80 o                         
   6  -1   7       1410.76       1327.42        42.91 o                         
   7  -1   7        969.10        925.46        65.60 o                         
   8  -1   7       4368.39       4046.54       112.81 o                         
   9  -1   7          1.31         68.02        36.26 o                         
  10  -1   7        149.17        150.33        42.05 o                         
  11  -1   7         10.93         72.19        45.48 o                         
 -10   0   7       1030.21        958.10        72.40 o                         
  -9   0   7        370.83        371.02        61.05 o                         
  -8   0   7        620.15        631.00        38.26 o                         
  -7   0   7       2251.64       2158.36        62.32 o                         
  -6   0   7       2501.92       2603.12        66.08 o                         
  -5   0   7       7241.01       7220.53        99.14 o                         
  -4   0   7       1610.72       1620.79        24.55 o                         
  -3   0   7      11736.56      12218.04       138.40 o                         
  -2   0   7       1160.33       1065.34        17.82 o                         
  -1   0   7      10157.65      10390.14       112.94 o                         
   0   0   7        209.60        205.54        14.20 o                         
   1   0   7      34180.82      35475.72       376.36 o                         
   2   0   7       1586.76       1634.77        25.16 o                         
   3   0   7          2.38          0.78         9.75 o                         
   4   0   7         46.62         31.15         9.51 o                         
   5   0   7          3.77         16.12        17.24 o                         
   6   0   7          8.85         26.11        23.09 o                         
   7   0   7        252.81        170.43        34.29 o                         
   8   0   7         10.21         48.19        35.95 o                         
   9   0   7        174.24        144.65        39.68 o                         
  10   0   7       5533.90       5069.39       138.99 o                         
  11   0   7          4.76         20.33        54.53 o                         
 -10   1   7         84.86        108.56        92.34 o                         
  -9   1   7          0.71         10.49        46.48 o                         
  -8   1   7        940.10        923.90        49.00 o                         
  -7   1   7         15.27         16.34        22.90 o                         
  -6   1   7       3889.62       3812.30        74.73 o                         
  -5   1   7        440.04        413.65        18.34 o                         
  -4   1   7       2301.77       2306.27        30.98 o                         
  -3   1   7       1485.28       1291.34        19.80 o                         
  -2   1   7       3935.51       3779.10        46.44 o                         
  -1   1   7       9958.79      10252.36       117.76 o                         
   0   1   7       4802.48       4586.68        62.46 o                         
   1   1   7      13854.61      14309.14       158.51 o                         
   2   1   7         38.54         23.49         8.70 o                         
   3   1   7      10531.59      11072.97       118.33 o                         
   4   1   7       3273.60       3035.00        42.29 o                         
   5   1   7       2412.98       2346.25        44.66 o                         
   6   1   7       2373.29       2253.55        61.08 o                         
   7   1   7        777.44        806.94        46.22 o                         
   8   1   7        229.13        230.92        34.19 o                         
   9   1   7          1.58        -17.57        42.48 o                         
  10   1   7         29.64         29.35        39.31 o                         
  11   1   7         24.61          2.32        39.74 o                         
  -9   2   7        155.50        182.00        64.28 o                         
  -8   2   7          1.70         45.60        46.48 o                         
  -7   2   7        351.98        363.88        32.21 o                         
  -6   2   7       2230.22       2251.73        58.64 o                         
  -5   2   7       3585.94       3748.65        68.97 o                         
  -4   2   7       1114.26       1071.46        22.10 o                         
  -3   2   7         52.72         28.93         9.33 o                         
  -2   2   7       1505.53       1490.55        20.75 o                         
  -1   2   7        229.81        230.23         9.09 o                         
   0   2   7       1469.73       1341.78        23.98 o                         
   1   2   7      38359.49      39222.36       438.16 o                         
   2   2   7       5705.54       5391.94        59.89 o                         
   3   2   7        531.68        750.41        14.81 o                         
   4   2   7        446.23        395.66        16.63 o                         
   5   2   7       1386.49       1381.98        31.08 o                         
   6   2   7       6901.46       6517.15       125.99 o                         
   7   2   7          2.24        -15.57        26.41 o                         
   8   2   7        161.62        177.02        33.44 o                         
   9   2   7        164.00         79.18        40.27 o                         
  10   2   7        668.78        807.22        55.30 o                         
  11   2   7        328.21        319.77        49.32 o                         
  -9   3   7         22.83         46.34        62.96 o                         
  -8   3   7        580.36        586.93        51.47 o                         
  -7   3   7       3983.60       4042.34       140.84 o                         
  -6   3   7       1071.20       1014.70        40.14 o                         
  -5   3   7       5171.15       5446.95        94.82 o                         
  -4   3   7        160.21        189.97        17.25 o                         
  -3   3   7       3635.66       3748.04        52.81 o                         
  -2   3   7        363.12        396.78        11.47 o                         
  -1   3   7       5049.87       5364.76        59.69 o                         
   0   3   7        379.33        361.83        12.48 o                         
   1   3   7       2334.60       2289.24        29.80 o                         
   2   3   7       1162.59       1119.16        18.24 o                         
   3   3   7      20795.36      21106.45       227.99 o                         
   4   3   7        273.06        262.30        10.55 o                         
   5   3   7        218.88        288.50        24.93 o                         
   6   3   7       3810.48       3666.14        87.29 o                         
   7   3   7       3480.35       3448.38        86.46 o                         
   8   3   7       2972.26       2816.83        78.52 o                         
   9   3   7         92.60        118.57        38.93 o                         
  10   3   7       3249.82       3283.23       103.90 o                         
  11   3   7          0.84         -9.78        51.92 o                         
  -9   4   7        161.53         95.66        68.03 o                         
  -8   4   7        116.81         81.29        65.21 o                         
  -7   4   7        212.52        291.46        64.59 o                         
  -6   4   7        700.18        644.69        47.96 o                         
  -5   4   7       1065.90        983.86        42.53 o                         
  -4   4   7        677.97        663.73        42.93 o                         
  -3   4   7      12906.11      12703.04       211.38 o                         
  -2   4   7        728.91        682.94        27.51 o                         
  -1   4   7        350.42        421.72        14.18 o                         
   0   4   7        102.97        112.38        12.92 o                         
   1   4   7       1034.62       1154.24        19.78 o                         
   2   4   7       1142.47       1199.15        19.97 o                         
   3   4   7        318.21        320.31        12.02 o                         
   4   4   7        719.24        728.06        18.86 o                         
   5   4   7       8158.93       8582.87       173.86 o                         
   6   4   7        498.51        580.38        39.50 o                         
   7   4   7       1053.65        948.60        47.61 o                         
   8   4   7       1342.06       1300.19        52.03 o                         
   9   4   7         52.29         39.51        34.24 o                         
  10   4   7         19.07        -11.87        45.14 o                         
  11   4   7         86.92        110.36        53.09 o                         
  -9   5   7        145.38         44.48        59.86 o                         
  -8   5   7        881.44        822.70        91.26 o                         
  -7   5   7         53.78         30.45        67.36 o                         
  -6   5   7        299.76        385.44        50.13 o                         
  -5   5   7        364.01        393.50        49.90 o                         
  -4   5   7       2891.24       2878.40        81.95 o                         
  -3   5   7       3563.77       3555.67        90.69 o                         
  -2   5   7        124.21        154.59        18.59 o                         
  -1   5   7       7891.29       7710.19       175.38 o                         
   0   5   7        411.75        380.25        19.85 o                         
   1   5   7        382.09        400.45        17.06 o                         
   2   5   7         82.12         73.03        11.02 o                         
   3   5   7       9186.71       9970.28       131.32 o                         
   4   5   7        136.82        127.68        16.93 o                         
   5   5   7       2973.54       2941.89        73.22 o                         
   6   5   7       1347.45       1302.95        49.05 o                         
   7   5   7       3481.65       3419.33        87.82 o                         
   8   5   7       3128.89       3326.36        88.94 o                         
   9   5   7       3252.62       3121.18        95.73 o                         
  10   5   7         86.05        132.59        46.05 o                         
  11   5   7        455.04        657.22        71.02 o                         
  -8   6   7        122.67        239.98        75.65 o                         
  -7   6   7        197.60        373.14       100.47 o                         
  -6   6   7        334.04        463.52        56.51 o                         
  -5   6   7          7.77        -45.26        45.26 o                         
  -4   6   7       1324.61       1353.04        82.93 o                         
  -3   6   7        610.58        643.39        53.67 o                         
  -2   6   7        107.55        114.90        23.15 o                         
  -1   6   7       6826.83       6957.85       144.98 o                         
   0   6   7        459.43        438.35        28.25 o                         
   1   6   7       9947.08       9779.18       194.89 o                         
   2   6   7        136.55        103.97        16.21 o                         
   3   6   7         53.76         72.91        14.84 o                         
   4   6   7       1010.90       1058.60        39.63 o                         
   5   6   7       2821.13       2702.55        71.29 o                         
   6   6   7        193.18        158.19        30.42 o                         
   7   6   7          3.74        -19.73        31.55 o                         
   8   6   7       4142.79       4209.32       106.11 o                         
   9   6   7        412.73        426.51        43.74 o                         
  10   6   7       1467.23       1452.18        68.07 o                         
  11   6   7        142.63        158.14        57.56 o                         
  -7   7   7        323.54        324.51        82.55 o                         
  -6   7   7        338.96        242.17        56.44 o                         
  -5   7   7       1253.70       1328.19        80.31 o                         
  -4   7   7         39.28          1.67        46.67 o                         
  -3   7   7        193.78        232.76        41.45 o                         
  -2   7   7        110.51         80.52        36.55 o                         
  -1   7   7        705.68        829.92        42.99 o                         
   0   7   7       1369.91       1355.27        56.83 o                         
   1   7   7      23843.68      24332.02       463.27 o                         
   2   7   7       1625.06       1603.45        51.13 o                         
   3   7   7       2378.56       2266.94        67.30 o                         
   4   7   7        100.27         89.21        26.89 o                         
   5   7   7       2031.66       1984.84        66.60 o                         
   6   7   7       2614.44       2538.31       104.57 o                         
   7   7   7       1268.10       1300.50        53.17 o                         
   8   7   7        835.30       1038.10        75.12 o                         
   9   7   7        291.48        189.88        46.28 o                         
  10   7   7        777.20        713.99        53.60 o                         
  11   7   7          4.70          7.92        44.60 o                         
  -6   8   7         82.20         32.63        52.55 o                         
  -5   8   7          4.30          5.83        50.81 o                         
  -4   8   7       1889.38       1901.87        94.55 o                         
  -3   8   7        985.31       1189.39        74.77 o                         
  -2   8   7          0.11         15.97        36.51 o                         
  -1   8   7          9.96          2.81        32.33 o                         
   0   8   7        716.51        668.19        43.33 o                         
   1   8   7          6.05         25.00        31.79 o                         
   2   8   7        925.03        949.55        43.02 o                         
   3   8   7       4736.80       4481.22       113.14 o                         
   4   8   7        503.21        538.76        46.00 o                         
   5   8   7        294.40        247.81        52.73 o                         
   6   8   7        268.06        234.79        58.76 o                         
   7   8   7       5934.90       5891.23       184.51 o                         
   8   8   7        606.81        599.28        56.77 o                         
   9   8   7        184.11        143.01        48.34 o                         
  10   8   7          6.15         75.75        47.03 o                         
  -6   9   7         85.48         87.85        53.54 o                         
  -5   9   7         95.25         64.18        54.76 o                         
  -4   9   7        374.23        470.05        88.13 o                         
  -3   9   7       1578.30       1687.04        90.90 o                         
  -2   9   7        150.38        178.50        46.41 o                         
  -1   9   7        332.51        408.83        76.43 o                         
   0   9   7         62.92         75.31        34.68 o                         
   1   9   7       1636.80       1567.23        61.42 o                         
   2   9   7         38.75         45.97        34.22 o                         
   3   9   7        805.27        930.18        58.11 o                         
   4   9   7         63.73         56.70        44.66 o                         
   5   9   7        463.99        363.27        54.19 o                         
   6   9   7        649.80        786.73       103.03 o                         
   7   9   7         30.88         14.71        56.66 o                         
   8   9   7        643.62        748.22        73.13 o                         
   9   9   7       1394.12       1356.37       114.50 o                         
  10   9   7        120.80        155.70        52.18 o                         
  -4  10   7        389.49        172.99        73.42 o                         
  -3  10   7        452.57        474.64        75.97 o                         
  -2  10   7          4.48        -46.14        47.87 o                         
  -1  10   7       6022.16       6385.07       182.86 o                         
   0  10   7          2.95         38.66        38.44 o                         
   1  10   7        530.37        628.32        46.75 o                         
   2  10   7         13.63        -28.38        44.27 o                         
   3  10   7       1346.04       1311.37        68.01 o                         
   4  10   7         92.15         75.56        45.05 o                         
   5  10   7        177.39        203.42        93.85 o                         
   6  10   7        111.01        140.64        98.84 o                         
   7  10   7          3.94        -74.22        78.16 o                         
   8  10   7        481.19        522.05        92.28 o                         
   9  10   7        253.07        403.75        99.76 o                         
  -3  11   7         74.70        190.88        58.67 o                         
  -2  11   7        422.39        510.24        57.07 o                         
  -1  11   7       2009.42       2139.05        92.02 o                         
   0  11   7         18.78         51.23        47.90 o                         
   1  11   7       4182.60       4144.50       155.70 o                         
   2  11   7         71.65         91.97        46.33 o                         
   3  11   7        615.06        676.38        73.84 o                         
   4  11   7        296.01        395.99        63.21 o                         
   5  11   7        924.38       1017.66       197.71 o                         
   6  11   7        461.51        562.59       118.55 o                         
   7  11   7         13.26         12.19        96.94 o                         
   8  11   7          0.96        -16.98        80.78 o                         
  -1  12   7         94.23         85.26        57.99 o                         
   0  12   7         30.21         86.02        57.67 o                         
   1  12   7       1275.42       1052.92        91.39 o                         
   2  12   7         82.81         45.79        75.11 o                         
   3  12   7        233.25        233.64        62.32 o                         
   4  12   7        100.22         26.66        60.60 o                         
   5  12   7        217.14        235.76       142.42 o                         
   6  12   7        340.98        484.95        87.71 o                         
  -5 -12   8          0.04       -115.97       115.97 o                         
  -4 -12   8       1496.34       1315.36       117.99 o                         
  -3 -12   8        322.58        312.65        87.35 o                         
  -2 -12   8       1352.70       1435.25       333.11 o                         
  -1 -12   8        270.35        392.48        78.28 o                         
   0 -12   8        211.86        150.38        62.42 o                         
   1 -12   8        727.76        861.65        75.65 o                         
  -7 -11   8         67.58        101.92        80.49 o                         
  -6 -11   8          6.33         81.59        72.77 o                         
  -5 -11   8        175.76        227.81        62.52 o                         
  -4 -11   8       1687.94       1472.04       119.95 o                         
  -3 -11   8          2.06         17.61       142.70 o                         
  -2 -11   8         16.50         16.04        98.27 o                         
  -1 -11   8          1.82         30.14        56.35 o                         
   0 -11   8        342.67        481.72        96.70 o                         
   1 -11   8        570.43        642.49        69.84 o                         
   2 -11   8        167.07        197.57        60.20 o                         
   3 -11   8        525.10        551.46        58.75 o                         
  -8 -10   8        587.01        616.05        70.56 o                         
  -7 -10   8         65.40         37.78        54.89 o                         
  -6 -10   8        660.69        594.17        57.75 o                         
  -5 -10   8        346.42        431.90        52.99 o                         
  -4 -10   8         59.82         48.21        45.75 o                         
  -3 -10   8        603.41        651.11        91.14 o                         
  -2 -10   8         36.12         16.44        51.30 o                         
  -1 -10   8        254.52        294.96        57.26 o                         
   0 -10   8       1290.43       1235.64        76.12 o                         
   1 -10   8        363.50        479.39        60.99 o                         
   2 -10   8       2280.19       2156.10        84.51 o                         
   3 -10   8        553.25        423.40        53.43 o                         
   4 -10   8         56.93         49.10        44.52 o                         
   5 -10   8        731.87        784.31        63.22 o                         
  -9  -9   8        699.69        791.20       115.71 o                         
  -8  -9   8        421.08        280.25       104.85 o                         
  -7  -9   8        115.85        205.15        63.73 o                         
  -6  -9   8        264.32        291.33        48.85 o                         
  -5  -9   8        503.66        510.68        52.90 o                         
  -4  -9   8       2487.31       2526.54       130.61 o                         
  -3  -9   8         30.90         19.09        40.45 o                         
  -2  -9   8         78.58         67.90        47.60 o                         
  -1  -9   8        892.35        851.28        53.92 o                         
   0  -9   8       1571.19       1598.84        81.99 o                         
   1  -9   8         38.59         -8.55        43.61 o                         
   2  -9   8         10.06         11.87        44.68 o                         
   3  -9   8          1.26        -41.26        41.26 o                         
   4  -9   8         74.42        105.08        42.14 o                         
   5  -9   8         56.27        110.77        48.07 o                         
   6  -9   8          3.68         71.05        50.75 o                         
  -9  -8   8        251.56        386.83        65.57 o                         
  -8  -8   8        504.88        533.08        66.20 o                         
  -7  -8   8        369.87        367.42        59.35 o                         
  -6  -8   8        743.61        774.61        56.16 o                         
  -5  -8   8        180.73        249.69        44.18 o                         
  -4  -8   8        124.78        118.34        41.82 o                         
  -3  -8   8        140.91        119.69        38.42 o                         
  -2  -8   8       2527.40       2383.68        70.72 o                         
  -1  -8   8       2282.21       2246.19        79.19 o                         
   0  -8   8         55.07         93.47        29.95 o                         
   1  -8   8        929.58        913.96        47.62 o                         
   2  -8   8       1674.72       1806.71        58.83 o                         
   3  -8   8          3.09         56.42        37.79 o                         
   4  -8   8        164.44        241.62        41.90 o                         
   5  -8   8       3861.49       3865.46       151.72 o                         
   6  -8   8        193.51        252.37        62.48 o                         
   7  -8   8        545.69        509.03        56.76 o                         
 -10  -7   8       1435.96       1376.26        91.26 o                         
  -9  -7   8        334.26        395.82        62.84 o                         
  -8  -7   8        831.71        866.19        83.23 o                         
  -7  -7   8        101.73        177.06        87.21 o                         
  -6  -7   8        769.31        800.13        55.64 o                         
  -5  -7   8        854.03        743.80        52.05 o                         
  -4  -7   8        402.02        388.34        45.38 o                         
  -3  -7   8        412.24        375.59        34.42 o                         
  -2  -7   8       2183.85       2336.10        67.50 o                         
  -1  -7   8       3229.52       3252.73        70.38 o                         
   0  -7   8       3840.27       3900.11        88.07 o                         
   1  -7   8        425.40        474.01        33.78 o                         
   2  -7   8        151.34        153.64        30.96 o                         
   3  -7   8       4682.80       4700.68       105.21 o                         
   4  -7   8         40.52         51.88        32.64 o                         
   5  -7   8       2757.59       2592.84        79.60 o                         
   6  -7   8        667.44        680.76        64.10 o                         
   7  -7   8       1627.16       1567.89        79.05 o                         
   8  -7   8        405.41        387.32        49.73 o                         
 -10  -6   8       1467.92       1504.31       107.92 o                         
  -9  -6   8        346.63        400.06        67.99 o                         
  -8  -6   8       1793.34       1843.78        94.63 o                         
  -7  -6   8       2813.25       2781.50       115.07 o                         
  -6  -6   8        241.09        251.11        41.76 o                         
  -5  -6   8         96.09         68.83        35.20 o                         
  -4  -6   8        190.62        199.24        36.47 o                         
  -3  -6   8        209.09        206.75        30.01 o                         
  -2  -6   8        284.06        281.75        26.33 o                         
  -1  -6   8       1648.67       1755.23        41.79 o                         
   0  -6   8       3694.70       3890.95        73.10 o                         
   1  -6   8       1921.43       1820.90        73.21 o                         
   2  -6   8       1319.73       1274.43        44.80 o                         
   3  -6   8         15.82          8.35        28.52 o                         
   4  -6   8        456.97        461.67        36.34 o                         
   5  -6   8       5426.70       5201.56       114.33 o                         
   6  -6   8        253.55        244.66        38.59 o                         
   7  -6   8       1567.38       1486.56        66.50 o                         
   8  -6   8         51.56         37.39        42.73 o                         
 -10  -5   8        748.99        888.09       148.73 o                         
  -9  -5   8        111.58        151.63        53.28 o                         
  -8  -5   8        252.33        318.62        52.87 o                         
  -7  -5   8        272.34        340.54        51.21 o                         
  -6  -5   8         41.60        101.11        37.90 o                         
  -5  -5   8       3340.34       3406.98       104.69 o                         
  -4  -5   8          8.86         40.55        24.70 o                         
  -3  -5   8       1759.46       1795.29        44.19 o                         
  -2  -5   8          0.93          0.75        19.33 o                         
  -1  -5   8        380.21        344.03        17.78 o                         
   0  -5   8        604.09        639.29        19.97 o                         
   1  -5   8       1174.25       1088.21        32.75 o                         
   2  -5   8          1.01         19.55        25.61 o                         
   3  -5   8          3.56         12.17        26.82 o                         
   4  -5   8        949.88       1023.48        41.75 o                         
   5  -5   8       3146.85       3228.51        79.04 o                         
   6  -5   8         27.84         59.18        32.55 o                         
   7  -5   8       1489.20       1466.82        63.35 o                         
   8  -5   8        351.45        297.08        46.07 o                         
   9  -5   8       1859.99       1881.92        80.00 o                         
 -10  -4   8        263.16        181.59        47.67 o                         
  -9  -4   8        814.26        916.64        61.24 o                         
  -8  -4   8        210.84        221.89        63.19 o                         
  -7  -4   8         39.41          4.17        44.20 o                         
  -6  -4   8       1393.98       1293.24        58.01 o                         
  -5  -4   8        357.56        412.26        53.64 o                         
  -4  -4   8       3447.41       3522.93        74.90 o                         
  -3  -4   8        801.15        812.41        24.17 o                         
  -2  -4   8        170.73        202.14        15.44 o                         
  -1  -4   8        819.54        771.77        16.98 o                         
   0  -4   8       2802.14       2840.64        46.03 o                         
   1  -4   8       2626.84       2495.66        49.53 o                         
   2  -4   8       1966.73       1865.32        41.30 o                         
   3  -4   8         83.98         60.51        25.43 o                         
   4  -4   8         28.37         32.65        25.28 o                         
   5  -4   8       1574.81       1657.63        47.76 o                         
   6  -4   8        752.18        771.04        39.73 o                         
   7  -4   8       1673.29       1707.78        57.70 o                         
   8  -4   8        216.92        194.87        43.26 o                         
   9  -4   8         30.43        -28.18        43.90 o                         
  10  -4   8        255.31        262.29        49.19 o                         
 -10  -3   8        420.70        384.40        95.75 o                         
  -9  -3   8        101.03        155.14        44.55 o                         
  -8  -3   8         77.20         76.75        39.49 o                         
  -7  -3   8        180.83        209.75        40.66 o                         
  -6  -3   8        816.51        692.79        69.27 o                         
  -5  -3   8         52.60         57.92        21.69 o                         
  -4  -3   8       3097.34       2864.18        54.22 o                         
  -3  -3   8       2143.13       2220.69        34.60 o                         
  -2  -3   8        504.83        492.28        14.45 o                         
  -1  -3   8        822.96        852.17        16.34 o                         
   0  -3   8        472.25        550.06        15.33 o                         
   1  -3   8        293.76        239.65        13.01 o                         
   2  -3   8       1994.59       2215.48        36.81 o                         
   3  -3   8        813.56        837.84        30.50 o                         
   4  -3   8       3357.72       3493.82        72.14 o                         
   5  -3   8         76.11        124.83        28.34 o                         
   6  -3   8        146.49        172.64        30.03 o                         
   7  -3   8          0.95         39.06        36.17 o                         
   8  -3   8         49.10        121.59        40.82 o                         
   9  -3   8       1097.30       1079.31        60.71 o                         
  10  -3   8         71.91         71.40        44.80 o                         
 -10  -2   8        782.71        840.75        70.97 o                         
  -9  -2   8        337.02        282.32        44.79 o                         
  -8  -2   8         25.08         50.47        41.31 o                         
  -7  -2   8        303.32        186.55        37.55 o                         
  -6  -2   8       1129.51       1142.60        73.12 o                         
  -5  -2   8         74.18         43.79        18.96 o                         
  -4  -2   8         43.93         24.21        11.76 o                         
  -3  -2   8        880.73        818.47        20.86 o                         
  -2  -2   8       1683.58       1796.68        30.53 o                         
  -1  -2   8       1579.31       1627.11        26.39 o                         
   0  -2   8       3649.19       3517.35        48.94 o                         
   1  -2   8        137.04        133.04        11.34 o                         
   2  -2   8        263.71        302.11        12.96 o                         
   3  -2   8       3891.10       3634.72        49.96 o                         
   4  -2   8       3055.81       3501.97        65.37 o                         
   5  -2   8        111.92        121.86        25.74 o                         
   6  -2   8          0.84         24.60        26.46 o                         
   7  -2   8       7533.44       7304.49       175.88 o                         
   8  -2   8        123.02        237.26        43.06 o                         
   9  -2   8        427.82        390.10        41.47 o                         
  10  -2   8         74.52         97.14        43.69 o                         
 -10  -1   8       2123.86       1999.76        99.73 o                         
  -9  -1   8          5.26          2.76        45.66 o                         
  -8  -1   8       1073.17       1079.93        84.52 o                         
  -7  -1   8        462.44        466.75        41.62 o                         
  -6  -1   8       1534.45       1473.03        40.09 o                         
  -5  -1   8        694.11        700.17        23.75 o                         
  -4  -1   8        211.47        226.80        11.57 o                         
  -3  -1   8        134.73        159.46         9.99 o                         
  -2  -1   8       1382.01       1365.91        20.48 o                         
  -1  -1   8         32.07         10.33        11.19 o                         
   0  -1   8        230.47        259.59        11.92 o                         
   1  -1   8        850.19        829.53        18.39 o                         
   2  -1   8          7.29         25.35        10.16 o                         
   3  -1   8      11851.24      11788.66       146.96 o                         
   4  -1   8       1199.04       1242.62        26.16 o                         
   5  -1   8       4761.85       4699.60        96.56 o                         
   6  -1   8          4.80         13.93        25.29 o                         
   7  -1   8        320.59        290.49        37.44 o                         
   8  -1   8         10.47         41.91        37.42 o                         
   9  -1   8       9843.52       9494.23       240.05 o                         
  10  -1   8         96.14         19.52        42.30 o                         
  11  -1   8        663.06        741.01        58.72 o                         
 -10   0   8        112.68        188.05        52.73 o                         
  -9   0   8        199.06        233.78        50.29 o                         
  -8   0   8       1581.67       1490.19        69.87 o                         
  -7   0   8        856.64        878.28        64.67 o                         
  -6   0   8       5734.29       5633.94        93.61 o                         
  -5   0   8       2787.02       2695.66        49.84 o                         
  -4   0   8       2071.42       2051.76        30.01 o                         
  -3   0   8          0.02         -9.83         9.83 o                         
  -2   0   8      17632.64      18612.99       205.53 o                         
  -1   0   8          7.91          0.58         9.04 o                         
   0   0   8        495.12        453.31        12.02 o                         
   1   0   8       3908.20       3573.49        55.40 o                         
   2   0   8      29548.99      30246.21       324.59 o                         
   3   0   8       3876.21       3967.94        49.23 o                         
   4   0   8       1316.90       1487.64        26.37 o                         
   5   0   8       1119.48       1073.02        33.47 o                         
   6   0   8       1076.32       1128.38        44.26 o                         
   7   0   8       5256.75       5705.80       155.64 o                         
   8   0   8        161.37        138.12        37.18 o                         
   9   0   8       2426.20       2506.97        85.45 o                         
  10   0   8        109.12        158.16        44.04 o                         
  11   0   8       1829.60       1770.55        76.64 o                         
  -9   1   8       2201.77       2057.06       117.96 o                         
  -8   1   8       1768.26       1654.24        98.19 o                         
  -7   1   8          1.53         -0.04        22.36 o                         
  -6   1   8       2085.84       2061.15        44.41 o                         
  -5   1   8       1472.92       1513.99        39.40 o                         
  -4   1   8        218.79        284.73        12.41 o                         
  -3   1   8       1845.97       1687.55        24.91 o                         
  -2   1   8       1832.72       2016.33        27.36 o                         
  -1   1   8        171.53        207.51        10.30 o                         
   0   1   8       2522.60       2785.86        45.32 o                         
   1   1   8       2092.34       1874.23        31.21 o                         
   2   1   8      34907.80      36715.65       391.70 o                         
   3   1   8          0.14          0.85         8.83 o                         
   4   1   8         37.18         57.74         8.27 o                         
   5   1   8       3721.83       3852.51        65.55 o                         
   6   1   8       1089.39       1247.76        43.89 o                         
   7   1   8       1584.33       1491.43        57.61 o                         
   8   1   8        116.29        138.89        37.16 o                         
   9   1   8       2237.00       2366.25        82.33 o                         
  10   1   8         33.53         50.74        40.62 o                         
  11   1   8        649.86        655.30        50.05 o                         
  -8   2   8        390.45        359.00        60.37 o                         
  -7   2   8        296.73        318.79        28.34 o                         
  -6   2   8        767.98        767.12        31.44 o                         
  -5   2   8        892.54        855.55        26.03 o                         
  -4   2   8        201.77        187.85        13.08 o                         
  -3   2   8       3396.91       3475.80        42.53 o                         
  -2   2   8        250.26        335.89        11.18 o                         
  -1   2   8       2614.64       2560.99        32.84 o                         
   0   2   8       1707.71       1634.50        29.16 o                         
   1   2   8        381.87        441.77        12.97 o                         
   2   2   8      12566.49      13584.68       144.32 o                         
   3   2   8       2005.51       1986.47        27.15 o                         
   4   2   8       1081.98       1175.40        20.12 o                         
   5   2   8       1792.20       1798.24        37.11 o                         
   6   2   8         30.34         41.93        25.89 o                         
   7   2   8        169.65        111.33        28.60 o                         
   8   2   8        273.23        280.31        39.94 o                         
   9   2   8       2180.05       2165.14        99.40 o                         
  10   2   8          0.10         42.70        42.35 o                         
  11   2   8        180.39        150.77        46.21 o                         
  -8   3   8        311.71        355.50        87.55 o                         
  -7   3   8         10.22         36.32        55.08 o                         
  -6   3   8         51.92         61.54        25.10 o                         
  -5   3   8          0.41         17.49        20.85 o                         
  -4   3   8        297.21        306.62        18.13 o                         
  -3   3   8        266.24        261.96        17.56 o                         
  -2   3   8        620.13        522.14        13.86 o                         
  -1   3   8       3061.67       3192.88        40.72 o                         
   0   3   8        326.83        312.68        12.37 o                         
   1   3   8        924.38        957.80        16.67 o                         
   2   3   8      18951.94      20981.42       224.64 o                         
   3   3   8       6007.31       6343.54        74.89 o                         
   4   3   8       5754.14       6054.27        72.10 o                         
   5   3   8         14.03         35.12        21.61 o                         
   6   3   8         37.95         41.04        27.35 o                         
   7   3   8       2470.03       2627.53        79.01 o                         
   8   3   8        704.15        727.35        49.72 o                         
   9   3   8        373.51        424.11        44.98 o                         
  10   3   8         22.74         20.63        42.50 o                         
  11   3   8        661.65        632.03        66.51 o                         
  -9   4   8        143.90        150.09        79.36 o                         
  -8   4   8       1234.23       1234.18        99.53 o                         
  -7   4   8       1630.04       1648.80       108.11 o                         
  -6   4   8       1966.83       2063.44       109.39 o                         
  -5   4   8        502.06        527.21        32.49 o                         
  -4   4   8        344.05        398.25        36.10 o                         
  -3   4   8       1248.04       1262.13        40.14 o                         
  -2   4   8          4.66         16.79        14.38 o                         
  -1   4   8        879.08        930.33        24.33 o                         
   0   4   8       5478.54       5765.15        76.78 o                         
   1   4   8         58.58         58.83         8.78 o                         
   2   4   8        985.27        933.33        17.24 o                         
   3   4   8       1901.43       1885.65        26.66 o                         
   4   4   8       7521.68       8204.62       114.49 o                         
   5   4   8       3605.06       3504.69        83.20 o                         
   6   4   8          5.92         44.97        27.37 o                         
   7   4   8        114.70         67.58        29.35 o                         
   8   4   8        318.33        305.86        36.17 o                         
   9   4   8        764.13        824.53        58.30 o                         
  10   4   8        193.73        209.60        43.49 o                         
  11   4   8        446.47        463.44        63.13 o                         
  -8   5   8       1185.99       1401.10       107.78 o                         
  -7   5   8          4.05         28.61        63.43 o                         
  -6   5   8       3691.83       3658.30       133.20 o                         
  -5   5   8       3362.72       3137.26       117.76 o                         
  -4   5   8         16.39         27.74        27.60 o                         
  -3   5   8       1357.19       1278.01        53.56 o                         
  -2   5   8       1733.34       1693.84        49.07 o                         
  -1   5   8       1652.18       1565.92        45.57 o                         
   0   5   8        231.05        244.42        20.46 o                         
   1   5   8         68.50         80.51        13.94 o                         
   2   5   8       3175.07       3448.33        49.53 o                         
   3   5   8         25.60         41.73        11.18 o                         
   4   5   8        312.80        402.72        17.24 o                         
   5   5   8       5898.28       6128.88       163.47 o                         
   6   5   8       1088.62       1209.54        56.95 o                         
   7   5   8       4267.73       4166.55       114.90 o                         
   8   5   8        837.87        952.51        60.59 o                         
   9   5   8       3771.39       3692.71        98.95 o                         
  10   5   8          0.66        -33.53        46.86 o                         
  11   5   8       2188.71       2265.32       108.27 o                         
  -8   6   8        422.07        387.12       101.31 o                         
  -7   6   8         44.12         88.51        60.95 o                         
  -6   6   8        805.13        759.64        64.01 o                         
  -5   6   8         29.91         11.46        42.94 o                         
  -4   6   8       5148.51       5170.21       148.28 o                         
  -3   6   8       1578.54       1579.39        57.28 o                         
  -2   6   8        875.85        893.27        41.92 o                         
  -1   6   8        103.98         99.21        26.98 o                         
   0   6   8      11740.22      12278.27       241.84 o                         
   1   6   8         48.02         26.06        27.08 o                         
   2   6   8       3520.31       3648.44        76.32 o                         
   3   6   8        160.75        137.52        19.43 o                         
   4   6   8       2828.71       2909.25        61.88 o                         
   5   6   8        158.34        133.65        26.88 o                         
   6   6   8          3.06          7.50        29.24 o                         
   7   6   8        928.46        987.04        46.91 o                         
   8   6   8         95.63        137.40        36.87 o                         
   9   6   8        650.03        585.44        48.65 o                         
  10   6   8         14.04         60.08        40.77 o                         
  11   6   8       1376.53       1390.26        78.10 o                         
  -7   7   8       1479.89       1367.57        90.51 o                         
  -6   7   8        119.95        131.72        53.33 o                         
  -5   7   8        344.55        449.50        62.11 o                         
  -4   7   8        608.47        530.97        56.86 o                         
  -3   7   8        350.24        335.03        40.70 o                         
  -2   7   8       1144.68       1206.87        51.26 o                         
  -1   7   8        433.19        415.07        35.63 o                         
   0   7   8         99.69         89.78        30.20 o                         
   1   7   8        177.27        172.10        31.83 o                         
   2   7   8      12344.43      12151.12       241.31 o                         
   3   7   8         37.09         33.43        27.41 o                         
   4   7   8        122.07        132.87        31.83 o                         
   5   7   8        648.10        611.30        50.36 o                         
   6   7   8        302.91        329.49        39.70 o                         
   7   7   8         55.69         86.94        32.73 o                         
   8   7   8        557.87        504.55        44.06 o                         
   9   7   8          7.14         67.25        50.27 o                         
  10   7   8        373.44        398.26        47.12 o                         
  11   7   8         13.92        -17.14        44.06 o                         
  -6   8   8        181.41        125.63        55.65 o                         
  -5   8   8        219.86        350.04        62.51 o                         
  -4   8   8        193.15        177.69        73.93 o                         
  -3   8   8         19.12        -39.87        40.89 o                         
  -2   8   8       1564.51       1578.87        88.04 o                         
  -1   8   8        109.03        181.87        34.14 o                         
   0   8   8       6185.78       6274.58       152.74 o                         
   1   8   8          1.63        -21.66        31.39 o                         
   2   8   8       2118.08       2007.29        67.35 o                         
   3   8   8        129.87        139.98        41.36 o                         
   4   8   8       2709.16       2630.83        88.72 o                         
   5   8   8         81.37         47.72        43.90 o                         
   6   8   8        620.32        592.66        63.90 o                         
   7   8   8       3017.12       3207.97       139.62 o                         
   8   8   8         81.49         88.24        45.17 o                         
   9   8   8        623.04        581.57        58.73 o                         
  10   8   8         23.96         93.14        73.72 o                         
  -5   9   8        106.97        138.71        56.68 o                         
  -4   9   8        218.37        269.81        58.01 o                         
  -3   9   8        165.41        158.73        54.46 o                         
  -2   9   8       2837.08       2972.40       110.11 o                         
  -1   9   8        237.43        262.52        45.13 o                         
   0   9   8        441.62        454.61        42.51 o                         
   1   9   8        127.80         65.81        35.34 o                         
   2   9   8          4.80          5.57        34.46 o                         
   3   9   8          4.75         28.92        39.51 o                         
   4   9   8         47.42         11.04        45.27 o                         
   5   9   8        308.18        338.63       100.28 o                         
   6   9   8         65.65        152.03        78.76 o                         
   7   9   8        316.71        368.71        63.70 o                         
   8   9   8         19.07         -3.13        79.01 o                         
   9   9   8       1813.41       1749.25       102.44 o                         
  10   9   8         14.60         43.19        49.71 o                         
  -4  10   8        261.71        293.23        63.41 o                         
  -3  10   8         66.37        110.18        56.19 o                         
  -2  10   8        790.91        804.30        61.89 o                         
  -1  10   8        159.32        250.04        42.42 o                         
   0  10   8       3921.99       4080.82       115.91 o                         
   1  10   8         76.28         84.12        38.51 o                         
   2  10   8       3043.45       2934.01       103.04 o                         
   3  10   8        305.30        332.23        47.88 o                         
   4  10   8         40.88         33.90        42.98 o                         
   5  10   8        339.44        380.25       112.68 o                         
   6  10   8       2502.86       2427.04       192.73 o                         
   7  10   8        401.75        351.19        90.99 o                         
   8  10   8          2.98         29.85        79.19 o                         
   9  10   8         43.02        133.85        97.47 o                         
  -3  11   8        125.41         72.05        92.88 o                         
  -2  11   8        382.51        483.96        56.88 o                         
  -1  11   8        230.26        171.99        50.82 o                         
   0  11   8       3214.10       3157.38       211.92 o                         
   1  11   8        424.24        391.41        61.24 o                         
   2  11   8       3103.31       3085.32       110.56 o                         
   3  11   8        100.46        140.03        48.13 o                         
   4  11   8        456.88        473.00        64.62 o                         
   5  11   8        104.50        -59.54        74.63 o                         
   6  11   8        486.02        739.77       122.56 o                         
   7  11   8        875.47        746.34       127.19 o                         
   8  11   8        308.48         68.27        86.48 o                         
  -1  12   8         62.39         98.35        53.33 o                         
   0  12   8        203.44        218.25        61.24 o                         
   1  12   8         46.57        111.04        56.66 o                         
   2  12   8       2344.62       2204.44       140.20 o                         
   3  12   8         22.50         31.46        57.18 o                         
   4  12   8         17.95        129.67        61.01 o                         
   5  12   8         52.28         -7.39        72.97 o                         
   6  12   8          5.79         82.83        80.20 o                         
  -4 -12   9        619.45        489.35        98.29 o                         
  -3 -12   9         83.44        112.15        92.20 o                         
  -2 -12   9         28.94         42.14        83.37 o                         
  -1 -12   9       1793.08       1975.69        98.77 o                         
   0 -12   9        207.53        224.22        64.13 o                         
  -6 -11   9        220.53        139.38        63.27 o                         
  -5 -11   9        838.46        894.00       152.94 o                         
  -4 -11   9        259.67        209.89       191.48 o                         
  -3 -11   9       3104.32       2771.13       157.47 o                         
  -2 -11   9         67.26         87.93       104.24 o                         
  -1 -11   9          4.14         33.67        57.80 o                         
   0 -11   9        291.91        343.08        62.16 o                         
   1 -11   9       1395.83       1544.95       102.65 o                         
   2 -11   9        150.40        276.58        91.01 o                         
   3 -11   9        114.63        108.76        51.98 o                         
  -7 -10   9       1273.50       1035.40       120.19 o                         
  -6 -10   9          6.82        -20.74        48.28 o                         
  -5 -10   9       1187.25       1115.77        80.07 o                         
  -4 -10   9        203.15        200.72        46.55 o                         
  -3 -10   9         13.05        -16.82        58.73 o                         
  -2 -10   9         15.36         91.42        54.98 o                         
  -1 -10   9        308.04        311.06        60.69 o                         
   0 -10   9        470.35        407.11        61.64 o                         
   1 -10   9         98.00         87.45        56.64 o                         
   2 -10   9       3010.31       2890.44       104.18 o                         
   3 -10   9        640.96        809.42        62.04 o                         
   4 -10   9          4.97         86.44        49.86 o                         
  -8  -9   9        122.95        270.90        85.66 o                         
  -7  -9   9       1004.19        996.30        81.13 o                         
  -6  -9   9       1781.35       1770.82        90.86 o                         
  -5  -9   9         42.42         -3.95        44.25 o                         
  -4  -9   9         51.56         33.89        43.94 o                         
  -3  -9   9       5238.97       5157.71       280.87 o                         
  -2  -9   9        456.52        476.84        49.60 o                         
  -1  -9   9         23.36         20.39        42.07 o                         
   0  -9   9        116.50         59.29        44.88 o                         
   1  -9   9          0.34         51.51        44.59 o                         
   2  -9   9       1774.63       1760.91        76.46 o                         
   3  -9   9        806.80        806.75        53.64 o                         
   4  -9   9        570.94        597.37        50.94 o                         
   5  -9   9        341.22        356.72        64.11 o                         
   6  -9   9         49.58        120.33        50.80 o                         
  -9  -8   9        617.41        419.36        66.13 o                         
  -8  -8   9          1.58        -18.37        59.07 o                         
  -7  -8   9       1429.98       1123.38        94.47 o                         
  -6  -8   9          3.57         38.46        43.74 o                         
  -5  -8   9       1610.25       1686.13        75.83 o                         
  -4  -8   9       1828.23       1849.31       128.88 o                         
  -3  -8   9       2710.83       2766.55        92.55 o                         
  -2  -8   9        442.02        462.47        39.50 o                         
  -1  -8   9        150.02        173.33        49.91 o                         
   0  -8   9        458.70        514.44        57.29 o                         
   1  -8   9         14.24         46.56        36.49 o                         
   2  -8   9        764.33        718.49        42.43 o                         
   3  -8   9         22.11         21.33        34.48 o                         
   4  -8   9        467.43        470.85        47.05 o                         
   5  -8   9        718.72        856.48        61.19 o                         
   6  -8   9       1086.72        931.70        62.50 o                         
   7  -8   9        132.13        184.87        52.04 o                         
  -9  -7   9          7.95        140.32        58.57 o                         
  -8  -7   9         76.71         49.62        53.71 o                         
  -7  -7   9         26.41         97.70        49.91 o                         
  -6  -7   9        162.76         34.10        48.02 o                         
  -5  -7   9       1433.26       1463.12        68.45 o                         
  -4  -7   9         58.50        105.02        51.83 o                         
  -3  -7   9       1874.78       1965.85        62.09 o                         
  -2  -7   9        424.94        434.00        36.77 o                         
  -1  -7   9      13123.79      13293.11       264.77 o                         
   0  -7   9        875.45        891.40        55.98 o                         
   1  -7   9          7.15         25.97        28.93 o                         
   2  -7   9        613.94        545.67        36.71 o                         
   3  -7   9       1499.12       1536.51        57.26 o                         
   4  -7   9        121.95         99.15        33.72 o                         
   5  -7   9         83.90        120.73        37.92 o                         
   6  -7   9         63.16        125.71        46.75 o                         
   7  -7   9         47.58        153.00        45.82 o                         
   8  -7   9        280.58        322.51        49.73 o                         
 -10  -6   9        214.79        223.71        61.38 o                         
  -9  -6   9        178.61        146.46        57.03 o                         
  -8  -6   9       2241.27       2340.65       107.36 o                         
  -7  -6   9         15.47         51.66        46.90 o                         
  -6  -6   9         56.49        -22.21        39.18 o                         
  -5  -6   9         33.89         48.78        37.46 o                         
  -4  -6   9       1293.99       1236.28        46.58 o                         
  -3  -6   9       2806.04       2814.92        73.74 o                         
  -2  -6   9       1243.59       1146.40        58.96 o                         
  -1  -6   9       4299.76       4376.68        86.18 o                         
   0  -6   9        575.67        566.10        28.47 o                         
   1  -6   9      14226.09      14086.09       258.49 o                         
   2  -6   9         11.38         46.40        27.65 o                         
   3  -6   9        177.02        174.30        31.61 o                         
   4  -6   9       1522.11       1501.58        53.19 o                         
   5  -6   9       1515.87       1526.52        59.41 o                         
   6  -6   9         16.95         46.01        38.39 o                         
   7  -6   9        174.79        193.33        43.32 o                         
   8  -6   9        268.71        336.45        47.49 o                         
 -10  -5   9        763.33        771.99        73.78 o                         
  -9  -5   9        676.11        688.61        88.40 o                         
  -8  -5   9          2.90        105.02        49.79 o                         
  -7  -5   9        103.46         63.99        67.47 o                         
  -6  -5   9       2524.04       2463.98        86.82 o                         
  -5  -5   9        270.66        279.05        38.27 o                         
  -4  -5   9          0.57        -19.94        25.83 o                         
  -3  -5   9       1993.13       2284.31        52.55 o                         
  -2  -5   9        731.20        720.74        28.60 o                         
  -1  -5   9       7170.14       8054.47       118.97 o                         
   0  -5   9       1193.23       1206.61        38.84 o                         
   1  -5   9       1117.23       1175.83        31.75 o                         
   2  -5   9        869.76        863.54        37.25 o                         
   3  -5   9       5883.74       5962.44       121.89 o                         
   4  -5   9         20.68         44.00        28.95 o                         
   5  -5   9       1509.90       1611.49        59.48 o                         
   6  -5   9       2477.78       2449.86        70.26 o                         
   7  -5   9        423.05        521.85        41.23 o                         
   8  -5   9        206.19        210.19        43.71 o                         
   9  -5   9         81.49        121.93        46.49 o                         
 -10  -4   9         59.63         23.14        52.57 o                         
  -9  -4   9        595.95        632.72        63.95 o                         
  -8  -4   9        494.62        525.57        58.74 o                         
  -7  -4   9        437.69        292.84        61.82 o                         
  -6  -4   9        944.05        935.91        51.37 o                         
  -5  -4   9       2844.70       2758.86        89.38 o                         
  -4  -4   9         63.71         59.29        23.99 o                         
  -3  -4   9       6256.04       6508.95       108.67 o                         
  -2  -4   9        299.41        361.11        24.61 o                         
  -1  -4   9       1234.22       1425.30        26.17 o                         
   0  -4   9        371.02        405.21        16.83 o                         
   1  -4   9      10649.82      10464.07       144.83 o                         
   2  -4   9          4.28         20.99        14.30 o                         
   3  -4   9       1832.92       1879.89        52.04 o                         
   4  -4   9       7463.67       7405.82       148.75 o                         
   5  -4   9       1407.87       1414.70        49.33 o                         
   6  -4   9        200.69        228.84        32.74 o                         
   7  -4   9        248.15        258.67        36.12 o                         
   8  -4   9       2365.21       2378.70        85.60 o                         
   9  -4   9         72.61        106.31        47.79 o                         
  10  -4   9        144.00        162.42        47.85 o                         
 -10  -3   9        549.15        483.86        63.65 o                         
  -9  -3   9        395.06        388.36        57.12 o                         
  -8  -3   9         93.95         64.90        45.16 o                         
  -7  -3   9        296.09        402.59        50.29 o                         
  -6  -3   9       1189.10       1198.21        62.75 o                         
  -5  -3   9       8418.33       8201.77       166.51 o                         
  -4  -3   9       2201.68       2281.44        49.99 o                         
  -3  -3   9       7331.43       7241.36       106.86 o                         
  -2  -3   9        116.65        104.23        15.50 o                         
  -1  -3   9       8239.91       8252.16        95.82 o                         
   0  -3   9       1144.09       1077.35        24.46 o                         
   1  -3   9       1095.79        745.52        20.70 o                         
   2  -3   9       3350.68       3322.84        52.07 o                         
   3  -3   9       4439.49       4431.58        81.16 o                         
   4  -3   9       7021.18       6989.67       127.12 o                         
   5  -3   9        134.39        202.11        38.74 o                         
   6  -3   9        226.54        215.49        30.96 o                         
   7  -3   9        160.55        170.25        32.82 o                         
   8  -3   9       1263.78       1097.77        63.98 o                         
   9  -3   9        522.48        495.53        51.15 o                         
  10  -3   9        677.68        801.50        62.33 o                         
 -10  -2   9        211.39        262.35        71.28 o                         
  -9  -2   9         16.39         -1.38        47.52 o                         
  -8  -2   9       2306.75       2099.64        95.49 o                         
  -7  -2   9        257.03        313.24        51.16 o                         
  -6  -2   9       2676.34       2735.73        88.23 o                         
  -5  -2   9       4627.30       4676.34       102.33 o                         
  -4  -2   9        678.86        720.29        22.29 o                         
  -3  -2   9       2534.21       2436.55        36.35 o                         
  -2  -2   9        448.45        434.80        15.68 o                         
  -1  -2   9       4013.24       3953.90        56.66 o                         
   0  -2   9       1351.45       1290.06        21.49 o                         
   1  -2   9       7208.62       7637.56        88.86 o                         
   2  -2   9       1946.68       1855.69        31.04 o                         
   3  -2   9       3198.20       2996.39        54.65 o                         
   4  -2   9       1435.48       1514.76        41.09 o                         
   5  -2   9       1320.71       1161.07        41.70 o                         
   6  -2   9       3908.99       3856.26        87.20 o                         
   7  -2   9         34.49         36.60        35.49 o                         
   8  -2   9       1352.16       1235.70        59.23 o                         
   9  -2   9         11.44         38.39        41.73 o                         
  10  -2   9        919.88       1030.21        94.66 o                         
 -10  -1   9        114.86        297.01       161.10 o                         
  -9  -1   9        196.81        203.91        50.45 o                         
  -8  -1   9        293.79        331.36        49.13 o                         
  -7  -1   9        754.41        769.96        57.05 o                         
  -6  -1   9        103.95        101.50        23.84 o                         
  -5  -1   9        192.02        209.00        19.61 o                         
  -4  -1   9        791.91        717.43        18.44 o                         
  -3  -1   9       2828.12       2741.59        37.86 o                         
  -2  -1   9       1208.67       1357.36        26.00 o                         
  -1  -1   9       4586.69       4841.05        62.30 o                         
   0  -1   9          4.34         -2.31        10.42 o                         
   1  -1   9      28323.06      29614.42       360.13 o                         
   2  -1   9       7093.67       7473.85        90.13 o                         
   3  -1   9      11119.92      11146.09       139.89 o                         
   4  -1   9       1086.12        996.30        43.50 o                         
   5  -1   9      14704.85      14263.15       256.78 o                         
   6  -1   9       1393.28       1391.47        45.22 o                         
   7  -1   9          1.92         25.26        34.06 o                         
   8  -1   9        665.74        741.91        49.34 o                         
   9  -1   9         88.31        109.71        41.99 o                         
  10  -1   9          3.88          1.60        41.82 o                         
  11  -1   9        482.57        507.13        52.37 o                         
 -10   0   9       1898.29       1878.69       118.50 o                         
  -9   0   9        182.77        340.19        71.13 o                         
  -8   0   9          7.36         38.05        43.28 o                         
  -7   0   9         48.12         54.22        37.99 o                         
  -6   0   9         33.65         37.04        18.59 o                         
  -5   0   9        101.22        109.56        16.38 o                         
  -4   0   9        466.85        526.79        17.65 o                         
  -3   0   9       3893.46       4437.08        53.38 o                         
  -2   0   9        247.26        329.65        11.91 o                         
  -1   0   9        622.19        713.54        14.91 o                         
   0   0   9          0.50         -0.29         9.14 o                         
   1   0   9       3837.27       3999.99        50.54 o                         
   2   0   9       1185.84       1277.18        22.76 o                         
   3   0   9       3329.44       3332.37        42.60 o                         
   4   0   9        487.60        558.20        25.10 o                         
   5   0   9       2943.38       2877.41        60.74 o                         
   6   0   9       1701.01       1749.69        49.30 o                         
   7   0   9       3061.08       3013.83        89.31 o                         
   8   0   9        289.61        271.50        39.00 o                         
   9   0   9         32.51        105.54        45.79 o                         
  10   0   9         76.68         55.88        42.09 o                         
  11   0   9         14.08        -13.92        44.80 o                         
  -8   1   9       4482.47       3969.47       171.75 o                         
  -7   1   9        951.45        884.99        42.76 o                         
  -6   1   9         55.36         21.83        16.76 o                         
  -5   1   9       1731.09       1728.51        40.49 o                         
  -4   1   9        304.39        311.75        13.65 o                         
  -3   1   9        187.75        117.12        10.56 o                         
  -2   1   9       2164.99       2123.41        30.93 o                         
  -1   1   9       7191.93       8055.94        94.69 o                         
   0   1   9         77.19        130.22        12.60 o                         
   1   1   9        299.33        389.25        11.46 o                         
   2   1   9        886.78        994.17        17.61 o                         
   3   1   9         91.41         89.62        10.40 o                         
   4   1   9        471.96        410.04        12.14 o                         
   5   1   9        143.41        210.68        20.67 o                         
   6   1   9        778.82        888.89        37.85 o                         
   7   1   9        503.18        478.75        40.07 o                         
   8   1   9       6880.45       6852.50       167.36 o                         
   9   1   9        234.83        235.48        41.93 o                         
  10   1   9         48.91        117.92        42.81 o                         
  11   1   9        432.25        411.13        46.70 o                         
  -7   2   9       2035.23       2031.26        85.58 o                         
  -6   2   9       4983.63       4698.85        81.48 o                         
  -5   2   9       2324.92       2236.79        43.46 o                         
  -4   2   9       3199.56       3469.49        57.91 o                         
  -3   2   9       6569.86       6596.70        83.64 o                         
  -2   2   9       1101.04       1079.24        17.35 o                         
  -1   2   9      22582.13      23293.10       249.83 o                         
   0   2   9       5160.82       5059.99        66.85 o                         
   1   2   9       1808.21       1893.81        25.70 o                         
   2   2   9        884.62        829.74        21.57 o                         
   3   2   9       3189.63       3004.22        35.81 o                         
   4   2   9          5.75         11.83         8.64 o                         
   5   2   9       3758.54       3830.96        68.99 o                         
   6   2   9       1797.49       1828.07        55.07 o                         
   7   2   9        180.80        188.17        29.62 o                         
   8   2   9       2115.45       2256.10        86.05 o                         
   9   2   9        112.22        201.70        37.28 o                         
  10   2   9       2019.04       1904.31        76.81 o                         
  11   2   9          9.01        -44.79        44.79 o                         
  -8   3   9       1827.17       1611.12       106.35 o                         
  -7   3   9       1522.06       1581.81       324.75 o                         
  -6   3   9         49.04         48.57        28.49 o                         
  -5   3   9       4095.46       4146.45        94.02 o                         
  -4   3   9        293.25        319.98        21.88 o                         
  -3   3   9       1231.52       1056.26        35.80 o                         
  -2   3   9       2512.58       2501.68        36.55 o                         
  -1   3   9      11265.33      10982.44       121.43 o                         
   0   3   9        284.80        241.58        11.86 o                         
   1   3   9       1332.74       1242.76        19.51 o                         
   2   3   9       3414.52       3313.66        40.33 o                         
   3   3   9      18536.14      20334.63       218.92 o                         
   4   3   9       6593.72       6622.65        83.63 o                         
   5   3   9       5483.87       5599.08       111.40 o                         
   6   3   9        353.85        414.73        32.61 o                         
   7   3   9          7.01          7.43        28.79 o                         
   8   3   9        151.54        225.07        37.37 o                         
   9   3   9          8.46         33.46        39.36 o                         
  10   3   9        588.81        691.22        70.31 o                         
  11   3   9         88.19         76.64        45.67 o                         
  -8   4   9        143.36        129.16        64.52 o                         
  -7   4   9         45.40        151.66        48.26 o                         
  -6   4   9        175.53        228.93        34.50 o                         
  -5   4   9       2464.51       2436.21        71.37 o                         
  -4   4   9       2654.22       2744.54        75.55 o                         
  -3   4   9       6286.66       6265.97       114.02 o                         
  -2   4   9         51.00         27.78        16.69 o                         
  -1   4   9         94.36        215.22        16.39 o                         
   0   4   9        247.12        260.17        13.11 o                         
   1   4   9       3654.37       3634.02        45.64 o                         
   2   4   9        688.34        661.71        17.71 o                         
   3   4   9        392.35        562.13        19.79 o                         
   4   4   9       2019.06       2057.32        36.51 o                         
   5   4   9       2675.24       2611.12        67.43 o                         
   6   4   9       3810.93       3549.87        86.54 o                         
   7   4   9        499.85        588.04        42.30 o                         
   8   4   9        113.41        146.63        34.19 o                         
   9   4   9        373.37        248.14        46.20 o                         
  10   4   9        122.83        169.77        43.65 o                         
  11   4   9         21.45         32.70        50.03 o                         
  -8   5   9        317.17        371.23        92.60 o                         
  -7   5   9        778.13        657.46        62.98 o                         
  -6   5   9       1743.77       1670.29        84.74 o                         
  -5   5   9        819.85        842.20        53.89 o                         
  -4   5   9       1789.82       1742.30        96.38 o                         
  -3   5   9        952.07        977.05        47.90 o                         
  -2   5   9       1050.51        987.52        42.58 o                         
  -1   5   9         54.38         82.63        22.48 o                         
   0   5   9         37.74         30.58        17.89 o                         
   1   5   9        567.40        574.04        22.47 o                         
   2   5   9        529.83        572.91        16.70 o                         
   3   5   9       7280.46       7719.44       100.78 o                         
   4   5   9        982.89       1026.63        27.33 o                         
   5   5   9       2126.68       2242.26        95.53 o                         
   6   5   9       4051.19       3994.60       124.16 o                         
   7   5   9       2199.56       2272.93        67.98 o                         
   8   5   9         92.02         77.63        33.27 o                         
   9   5   9        673.72        645.26        57.67 o                         
  10   5   9        268.52        233.79        48.26 o                         
  11   5   9         14.74         29.82        50.35 o                         
  -8   6   9       1706.92       1704.52       318.78 o                         
  -7   6   9        320.51        319.34        60.36 o                         
  -6   6   9        651.60        642.15        61.24 o                         
  -5   6   9        271.25        325.62        51.70 o                         
  -4   6   9        741.54        729.80        72.51 o                         
  -3   6   9       1371.22       1376.74        53.83 o                         
  -2   6   9        982.84        859.86        42.56 o                         
  -1   6   9        184.74        222.35        30.37 o                         
   0   6   9        356.38        307.99        31.27 o                         
   1   6   9       1317.26       1366.13        50.50 o                         
   2   6   9        136.75        158.69        27.63 o                         
   3   6   9        253.65        256.90        27.06 o                         
   4   6   9        190.28        131.31        34.18 o                         
   5   6   9       1409.09       1363.12        56.70 o                         
   6   6   9        227.47        190.59        31.13 o                         
   7   6   9       2565.61       2626.87        76.03 o                         
   8   6   9       1717.47       1731.81        61.75 o                         
   9   6   9        235.42        325.57        42.96 o                         
  10   6   9         97.07        106.40        41.76 o                         
  11   6   9        193.88        214.50        52.03 o                         
  -7   7   9       2067.19       1733.66        99.50 o                         
  -6   7   9       1797.61       1794.39       104.21 o                         
  -5   7   9        736.16        638.45        62.75 o                         
  -4   7   9         49.50         72.61        41.77 o                         
  -3   7   9       3121.80       3058.87       103.10 o                         
  -2   7   9          7.89         50.18        29.74 o                         
  -1   7   9       1627.89       1651.20        60.28 o                         
   0   7   9        828.82        823.07        43.37 o                         
   1   7   9       7012.13       7288.35       169.89 o                         
   2   7   9         14.64         16.46        32.02 o                         
   3   7   9       2586.14       2439.91        80.87 o                         
   4   7   9        462.18        474.53        34.56 o                         
   5   7   9        309.51        385.83        37.39 o                         
   6   7   9         15.69        -32.91        34.02 o                         
   7   7   9        689.99        574.26        49.69 o                         
   8   7   9        683.59        645.06        58.72 o                         
   9   7   9        488.07        451.60        56.78 o                         
  10   7   9        355.87        401.33        74.23 o                         
  11   7   9         67.99         92.62        43.40 o                         
  -6   8   9        742.58        803.43        77.18 o                         
  -5   8   9        522.19        658.13        65.42 o                         
  -4   8   9        451.63        460.70        58.80 o                         
  -3   8   9        155.57        100.64        39.34 o                         
  -2   8   9         21.84        -40.98        40.98 o                         
  -1   8   9       2530.80       2562.60        88.78 o                         
   0   8   9         35.53         44.02        33.51 o                         
   1   8   9        900.12       1039.89        51.17 o                         
   2   8   9        932.08        964.90        48.65 o                         
   3   8   9       3824.21       3831.86       250.65 o                         
   4   8   9       3953.06       4055.60       140.11 o                         
   5   8   9       3895.41       3977.01       146.84 o                         
   6   8   9         70.73        140.94        54.81 o                         
   7   8   9       1207.80       1395.60        63.86 o                         
   8   8   9         10.22        -32.12        43.18 o                         
   9   8   9        309.89        377.75        56.74 o                         
  10   8   9       1380.94       1693.26       114.87 o                         
  -5   9   9        414.25        643.52        68.92 o                         
  -4   9   9       1591.71       1498.87        89.03 o                         
  -3   9   9         25.03         52.58        51.48 o                         
  -2   9   9         10.42          7.10        39.90 o                         
  -1   9   9        244.78        283.49        46.17 o                         
   0   9   9        845.45        905.99        50.74 o                         
   1   9   9       3693.94       3702.54       104.29 o                         
   2   9   9        158.57        175.64        36.52 o                         
   3   9   9        941.77        959.82        61.75 o                         
   4   9   9        845.25        848.56        64.54 o                         
   5   9   9       7489.87       7246.97       278.91 o                         
   6   9   9       2576.67       2611.81       114.89 o                         
   7   9   9        293.81        290.63        86.12 o                         
   8   9   9        274.34         -2.60        78.60 o                         
   9   9   9        418.91        544.54        95.76 o                         
  -4  10   9         60.79         90.20        87.97 o                         
  -3  10   9        336.62        283.15        64.93 o                         
  -2  10   9       1417.55       1459.80        90.69 o                         
  -1  10   9       1238.11       1285.30        64.41 o                         
   0  10   9        125.54        170.97        66.58 o                         
   1  10   9        990.48        941.75        54.27 o                         
   2  10   9        101.37         75.62        47.15 o                         
   3  10   9         93.49         50.82        45.54 o                         
   4  10   9         80.40        108.22        44.94 o                         
   5  10   9        149.62        138.10        65.08 o                         
   6  10   9       1692.38       1584.96       162.10 o                         
   7  10   9       3617.73       3765.19       189.35 o                         
   8  10   9        205.99        330.91        91.74 o                         
   9  10   9        139.63         -9.97       126.39 o                         
  -3  11   9        350.92        281.73        63.88 o                         
  -2  11   9        154.69        204.72        81.98 o                         
  -1  11   9        483.15        516.30        58.22 o                         
   0  11   9        263.74        262.58        44.80 o                         
   1  11   9        499.33        443.43        62.67 o                         
   2  11   9        103.92        120.32        51.62 o                         
   3  11   9         11.50         51.09        46.91 o                         
   4  11   9         13.43         41.41        56.90 o                         
   5  11   9        310.79        320.82       110.56 o                         
   6  11   9        178.62        139.80       102.09 o                         
   7  11   9       1645.87       1647.94       164.99 o                         
   8  11   9       2052.18       1878.47       156.81 o                         
  -1  12   9         13.60         14.43        53.70 o                         
   0  12   9        216.45        334.07        64.84 o                         
   1  12   9        304.43        252.45        85.84 o                         
   2  12   9        528.69        627.69        70.79 o                         
   3  12   9        536.29        544.23        72.23 o                         
   4  12   9         14.35         81.49        71.85 o                         
   5  12   9       1330.01       1168.90       108.27 o                         
   6  12   9        381.90        323.71        87.37 o                         
  -3 -12  10        103.09         52.60       112.04 o                         
  -2 -12  10        644.00        515.98        93.49 o                         
  -1 -12  10         31.61         83.65        61.61 o                         
   0 -12  10          2.50        106.36        63.47 o                         
  -6 -11  10        722.70        733.20       108.73 o                         
  -5 -11  10        317.95        329.19        67.20 o                         
  -4 -11  10       2375.25       2155.11       140.81 o                         
  -3 -11  10         67.55         35.08        80.54 o                         
  -2 -11  10         56.61        121.14        77.10 o                         
  -1 -11  10        140.42        233.81        59.46 o                         
   0 -11  10        127.25        164.98        61.74 o                         
   1 -11  10        506.04        607.18        77.76 o                         
   2 -11  10        145.96        122.65        61.72 o                         
   3 -11  10        812.84        725.60       100.50 o                         
  -7 -10  10        112.89         79.22        56.76 o                         
  -6 -10  10       1542.36       1520.71        79.27 o                         
  -5 -10  10        453.72        446.41        66.76 o                         
  -4 -10  10        135.57        214.40        48.33 o                         
  -3 -10  10        258.00        240.55        59.66 o                         
  -2 -10  10       2814.02       3103.76       159.87 o                         
  -1 -10  10          2.00         38.36        54.50 o                         
   0 -10  10        218.26        324.11        62.45 o                         
   1 -10  10        471.54        566.92        68.84 o                         
   2 -10  10        336.39        400.98        53.92 o                         
   3 -10  10        686.52        700.27        61.67 o                         
   4 -10  10         12.15         24.86        50.52 o                         
  -8  -9  10        357.99        440.42        76.07 o                         
  -7  -9  10        667.44        707.36        70.00 o                         
  -6  -9  10        294.51        268.88        50.44 o                         
  -5  -9  10         43.71         67.05        51.89 o                         
  -4  -9  10        263.37        323.43        48.11 o                         
  -3  -9  10          5.16         -6.60        43.42 o                         
  -2  -9  10       1128.23       1273.74        64.78 o                         
  -1  -9  10        713.77        795.22        56.80 o                         
   0  -9  10       5216.93       5590.18       148.11 o                         
   1  -9  10       1748.00       1599.46        63.84 o                         
   2  -9  10        318.04        356.89        51.06 o                         
   3  -9  10        601.12        589.81        58.82 o                         
   4  -9  10        126.07         89.16        43.61 o                         
   5  -9  10        212.58        256.39        51.41 o                         
   6  -9  10         54.75        175.23        54.91 o                         
  -9  -8  10         55.70         58.84        60.96 o                         
  -8  -8  10       1727.86       1924.18       107.84 o                         
  -7  -8  10        353.86        331.40        67.20 o                         
  -6  -8  10        617.60        556.67        54.80 o                         
  -5  -8  10       1814.66       1748.75        77.93 o                         
  -4  -8  10       2074.73       2063.95        83.30 o                         
  -3  -8  10          7.34         30.74        34.54 o                         
  -2  -8  10       5940.34       5787.08       175.16 o                         
  -1  -8  10         73.03         88.42        41.22 o                         
   0  -8  10       9148.82       8912.27       190.90 o                         
   1  -8  10       3488.96       3444.17        92.94 o                         
   2  -8  10       5283.25       5239.07       126.96 o                         
   3  -8  10        439.60        464.27        39.30 o                         
   4  -8  10       1907.99       1868.95        70.98 o                         
   5  -8  10       1186.93       1108.36        64.64 o                         
   6  -8  10        302.70        369.23        53.12 o                         
   7  -8  10        455.72        401.52        50.16 o                         
  -9  -7  10        946.85       1050.84        79.59 o                         
  -8  -7  10       2557.28       2648.13       174.05 o                         
  -7  -7  10       1938.05       1735.82       159.35 o                         
  -6  -7  10        117.54        130.37        42.89 o                         
  -5  -7  10          0.49         50.74        40.20 o                         
  -4  -7  10       2061.67       2035.95        96.62 o                         
  -3  -7  10        482.05        488.56        39.75 o                         
  -2  -7  10         25.02          9.68        33.55 o                         
  -1  -7  10        829.01        754.43        42.18 o                         
   0  -7  10       3587.30       3430.98       112.77 o                         
   1  -7  10       2396.91       2433.89        72.93 o                         
   2  -7  10       1353.83       1259.44        48.61 o                         
   3  -7  10        747.46        822.46        42.80 o                         
   4  -7  10        280.06        296.63        45.61 o                         
   5  -7  10          9.81         31.21        37.77 o                         
   6  -7  10        508.55        608.09        47.74 o                         
   7  -7  10       2501.78       2543.98        87.38 o                         
 -10  -6  10        214.12        160.72        72.03 o                         
  -9  -6  10         24.48         28.76        52.13 o                         
  -8  -6  10       2708.34       2565.35       113.39 o                         
  -7  -6  10         34.33         72.13        48.85 o                         
  -6  -6  10        448.41        434.27        79.79 o                         
  -5  -6  10       3412.98       3422.96       163.40 o                         
  -4  -6  10       3336.92       3363.13        84.71 o                         
  -3  -6  10       1988.38       1896.58        89.17 o                         
  -2  -6  10       5967.26       6183.09       134.86 o                         
  -1  -6  10       2014.91       1923.01        53.62 o                         
   0  -6  10        570.41        483.59        31.58 o                         
   1  -6  10       2239.09       2220.39        59.80 o                         
   2  -6  10        556.04        537.24        35.43 o                         
   3  -6  10       1614.17       1564.42        52.77 o                         
   4  -6  10        801.67        809.93        42.14 o                         
   5  -6  10       1097.11       1088.31        57.62 o                         
   6  -6  10         22.31         23.36        36.40 o                         
   7  -6  10        442.97        466.79        41.08 o                         
   8  -6  10         51.84        116.99        39.60 o                         
 -10  -5  10          5.38         37.96        55.18 o                         
  -9  -5  10       1908.47       1809.83        95.35 o                         
  -8  -5  10        381.66        265.50        59.25 o                         
  -7  -5  10        123.79         53.74        46.36 o                         
  -6  -5  10       3119.99       3227.70       104.51 o                         
  -5  -5  10         58.60         80.25        37.58 o                         
  -4  -5  10         73.03         81.66        26.46 o                         
  -3  -5  10        642.66        616.20        35.55 o                         
  -2  -5  10      20551.07      20655.71       364.88 o                         
  -1  -5  10       6152.62       6171.73       105.36 o                         
   0  -5  10       5619.97       5626.82        97.87 o                         
   1  -5  10        639.17        592.03        27.77 o                         
   2  -5  10       5041.28       5154.90       174.77 o                         
   3  -5  10       4102.17       4040.63        90.44 o                         
   4  -5  10       1012.08       1098.70        44.58 o                         
   5  -5  10        199.57        242.69        34.28 o                         
   6  -5  10         13.29         32.90        33.50 o                         
   7  -5  10          0.48         20.30        34.40 o                         
   8  -5  10         14.60         38.68        42.08 o                         
   9  -5  10       1190.94       1118.19        65.80 o                         
 -10  -4  10        131.92        227.90        56.52 o                         
  -9  -4  10        242.11        194.42        53.49 o                         
  -8  -4  10         28.90         48.33        62.56 o                         
  -7  -4  10        752.95        680.36        60.79 o                         
  -6  -4  10       1277.02       1156.84        58.01 o                         
  -5  -4  10        153.56        114.32        34.70 o                         
  -4  -4  10       5309.49       5250.79       114.45 o                         
  -3  -4  10        135.61        123.96        21.53 o                         
  -2  -4  10       1177.97       1016.94        31.26 o                         
  -1  -4  10       1462.80       1453.68        34.25 o                         
   0  -4  10      12833.40      12507.87       169.96 o                         
   1  -4  10        470.63        559.68        27.91 o                         
   2  -4  10        949.58        824.77        26.26 o                         
   3  -4  10       2596.03       2520.00        71.31 o                         
   4  -4  10       2870.48       2816.68        65.02 o                         
   5  -4  10       1758.50       1868.35        61.50 o                         
   6  -4  10        140.67        192.14        33.17 o                         
   7  -4  10          3.53         42.10        33.46 o                         
   8  -4  10          3.95         59.75        51.38 o                         
   9  -4  10       1253.76       1236.26        67.95 o                         
 -10  -3  10        936.01        990.39        76.05 o                         
  -9  -3  10        217.90        251.89        59.50 o                         
  -8  -3  10        113.38        142.74        47.97 o                         
  -7  -3  10        665.29        604.21        54.93 o                         
  -6  -3  10        535.06        489.37        46.66 o                         
  -5  -3  10         19.55        -12.97        23.45 o                         
  -4  -3  10         61.58         63.64        23.70 o                         
  -3  -3  10        578.38        572.63        24.20 o                         
  -2  -3  10        815.77        893.67        31.40 o                         
  -1  -3  10        178.48        165.35        12.12 o                         
   0  -3  10       1018.60        796.27        18.53 o                         
   1  -3  10        511.73        468.33        15.73 o                         
   2  -3  10        575.59        425.44        16.97 o                         
   3  -3  10         33.75         30.94        19.53 o                         
   4  -3  10       4717.99       4706.20        91.87 o                         
   5  -3  10      10588.03      10284.69       217.15 o                         
   6  -3  10        235.82        151.00        31.58 o                         
   7  -3  10         36.34         38.35        32.76 o                         
   8  -3  10        174.34        200.55        41.90 o                         
   9  -3  10        993.15        930.79        58.57 o                         
  10  -3  10         98.30        196.71        57.98 o                         
 -10  -2  10        445.75        439.83        74.99 o                         
  -9  -2  10        116.11        194.86        50.73 o                         
  -8  -2  10        859.25        861.58        64.66 o                         
  -7  -2  10       1823.17       1879.82        85.20 o                         
  -6  -2  10       1886.56       1948.20        72.78 o                         
  -5  -2  10        110.30         87.22        23.05 o                         
  -4  -2  10      18823.12      19042.79       295.12 o                         
  -3  -2  10       1000.20       1004.21        21.60 o                         
  -2  -2  10        125.79        130.98        12.00 o                         
  -1  -2  10        442.14        401.43        15.44 o                         
   0  -2  10      21298.28      22781.00       286.83 o                         
   1  -2  10        268.85        353.45        19.93 o                         
   2  -2  10      14998.22      15092.57       181.29 o                         
   3  -2  10       3238.72       3219.15        76.75 o                         
   4  -2  10       2668.83       2481.31        56.00 o                         
   5  -2  10       4731.59       4844.64       101.61 o                         
   6  -2  10       1408.36       1371.41        48.98 o                         
   7  -2  10       1681.42       1597.83        64.76 o                         
   8  -2  10       1884.84       1896.58        73.94 o                         
   9  -2  10          4.65         88.88        42.31 o                         
  10  -2  10        531.28        488.60        46.64 o                         
 -10  -1  10        148.61          0.32        62.95 o                         
  -9  -1  10        294.12        314.05        54.49 o                         
  -8  -1  10       1290.83       1299.28        74.20 o                         
  -7  -1  10         54.00          9.80        33.05 o                         
  -6  -1  10       4370.47       4112.88        94.73 o                         
  -5  -1  10        556.02        485.34        29.70 o                         
  -4  -1  10      14684.97      14799.20       200.00 o                         
  -3  -1  10        267.29        204.11        11.20 o                         
  -2  -1  10       4351.61       4305.66        52.36 o                         
  -1  -1  10       1130.71        997.08        19.65 o                         
   0  -1  10       2375.59       2205.21        30.55 o                         
   1  -1  10       7279.10       7195.46        89.44 o                         
   2  -1  10      10529.29      11426.81       134.50 o                         
   3  -1  10       1201.04       1242.20        22.23 o                         
   4  -1  10       4980.08       5095.68       101.86 o                         
   5  -1  10        600.12        624.86        35.77 o                         
   6  -1  10         13.07         10.71        26.67 o                         
   7  -1  10          7.39        -14.30        34.87 o                         
   8  -1  10        673.20        620.47        47.58 o                         
   9  -1  10         26.82         96.55        41.93 o                         
  10  -1  10        638.27        600.97        52.97 o                         
  11  -1  10        258.06        261.58        48.52 o                         
 -10   0  10        125.95        116.35        90.90 o                         
  -9   0  10         74.01         30.85        54.58 o                         
  -8   0  10          2.29          2.50        41.20 o                         
  -7   0  10          1.34        -18.75        32.69 o                         
  -6   0  10       3007.90       3019.83        75.06 o                         
  -5   0  10        296.88        282.98        22.16 o                         
  -4   0  10         45.82         66.22        13.76 o                         
  -3   0  10         86.71        127.88        10.76 o                         
  -2   0  10      13855.57      14208.76       159.73 o                         
  -1   0  10       3165.88       2823.66        36.86 o                         
   0   0  10       7973.61       8165.08        91.33 o                         
   1   0  10       3495.96       3274.39        46.33 o                         
   2   0  10       7855.71       7731.35        90.21 o                         
   3   0  10      10604.38      10376.21       115.01 o                         
   4   0  10        207.13        210.74        13.44 o                         
   5   0  10       1020.36       1063.99        35.71 o                         
   6   0  10        770.22        832.05        35.65 o                         
   7   0  10       3749.66       3816.11       105.29 o                         
   8   0  10        927.87        884.76        52.50 o                         
   9   0  10        629.06        572.75        50.97 o                         
  10   0  10        117.87        117.99        43.30 o                         
  11   0  10          4.88         59.07        46.50 o                         
  -8   1  10         78.30         81.94        72.51 o                         
  -7   1  10         28.36         46.90        23.61 o                         
  -6   1  10        436.08        468.00        22.24 o                         
  -5   1  10       1081.37       1072.63        31.07 o                         
  -4   1  10        120.71        136.45        15.57 o                         
  -3   1  10         16.64         11.72        11.22 o                         
  -2   1  10        165.88        184.24        11.19 o                         
  -1   1  10        899.83        784.87        15.11 o                         
   0   1  10       8734.23       8342.20        99.19 o                         
   1   1  10       1988.49       1788.08        27.17 o                         
   2   1  10       2547.39       2149.34        29.12 o                         
   3   1  10       6456.85       6366.94        73.29 o                         
   4   1  10       9403.06       8753.05       101.53 o                         
   5   1  10       2574.11       2404.66        49.17 o                         
   6   1  10        229.10        252.58        28.21 o                         
   7   1  10        208.70        249.05        45.99 o                         
   8   1  10          0.67         -0.03        37.14 o                         
   9   1  10        482.26        505.43        52.08 o                         
  10   1  10         51.77        138.33        52.41 o                         
  11   1  10          1.63        -25.36        44.74 o                         
  -7   2  10        364.77        474.57        44.91 o                         
  -6   2  10       2876.54       3016.06        65.41 o                         
  -5   2  10        514.25        572.08        23.60 o                         
  -4   2  10        220.93        269.85        19.71 o                         
  -3   2  10         81.76        106.08        12.78 o                         
  -2   2  10       1036.75       1067.20        20.10 o                         
  -1   2  10          8.96          1.10         8.44 o                         
   0   2  10        585.40        505.89        15.69 o                         
   1   2  10       4165.81       3901.62        50.63 o                         
   2   2  10       4737.88       4088.35        48.03 o                         
   3   2  10         11.22         40.94         9.49 o                         
   4   2  10       7968.86       7346.80        88.84 o                         
   5   2  10         73.83         18.22        16.86 o                         
   6   2  10       5160.99       5154.75       114.82 o                         
   7   2  10         64.19         46.00        29.37 o                         
   8   2  10       1308.45       1471.45        69.53 o                         
   9   2  10        720.43        763.97        76.20 o                         
  10   2  10        119.84        134.94        39.95 o                         
  11   2  10        253.25        219.06        48.17 o                         
  -7   3  10        286.89        319.39        49.15 o                         
  -6   3  10       1975.70       2058.40        74.76 o                         
  -5   3  10       3440.12       3488.15        77.99 o                         
  -4   3  10       3408.42       3358.82        74.41 o                         
  -3   3  10          3.86         -0.36        15.82 o                         
  -2   3  10       2944.20       3268.55        51.80 o                         
  -1   3  10         11.09          4.98         8.65 o                         
   0   3  10      11677.68      12393.78       140.70 o                         
   1   3  10         13.90         38.14         8.10 o                         
   2   3  10      15890.19      15838.42       170.13 o                         
   3   3  10       4153.29       3738.46        46.28 o                         
   4   3  10       3420.67       3247.49        45.50 o                         
   5   3  10         49.94         87.84        23.26 o                         
   6   3  10       1126.70       1060.29        43.71 o                         
   7   3  10       2538.66       2439.60        87.63 o                         
   8   3  10        935.09       1010.49        61.77 o                         
   9   3  10        433.27        509.34        47.76 o                         
  10   3  10        656.11        699.28        65.52 o                         
  11   3  10       1219.78       1393.14        79.07 o                         
  -8   4  10          6.52         44.95        62.28 o                         
  -7   4  10         20.48        -34.00        40.51 o                         
  -6   4  10       1781.67       1817.16        72.51 o                         
  -5   4  10        111.44        130.53        27.21 o                         
  -4   4  10       6846.23       6913.98       135.91 o                         
  -3   4  10        467.16        535.95        34.35 o                         
  -2   4  10       5835.48       5966.00       110.02 o                         
  -1   4  10        114.97         85.72        15.89 o                         
   0   4  10       3019.46       3082.24        57.90 o                         
   1   4  10       3104.96       3058.20        41.93 o                         
   2   4  10       2505.95       2528.47        34.61 o                         
   3   4  10       1485.59       1448.86        25.51 o                         
   4   4  10         48.93         28.69        12.37 o                         
   5   4  10         24.50         27.03        26.45 o                         
   6   4  10         26.51         50.37        36.03 o                         
   7   4  10        290.00        273.46        36.82 o                         
   8   4  10         98.45        148.46        33.85 o                         
   9   4  10        118.96         78.24        41.09 o                         
  10   4  10        193.71        346.93        47.02 o                         
  11   4  10        335.87        322.73        52.67 o                         
  -8   5  10          4.24         55.82        69.18 o                         
  -7   5  10         28.77         31.94        51.05 o                         
  -6   5  10        246.72        232.64        48.50 o                         
  -5   5  10        525.49        585.98        48.03 o                         
  -4   5  10        328.03        337.96        35.77 o                         
  -3   5  10         75.78         74.71        28.43 o                         
  -2   5  10       3414.56       3336.50        75.69 o                         
  -1   5  10        924.15        831.18        41.19 o                         
   0   5  10        288.02        255.12        25.15 o                         
   1   5  10       1857.26       1790.57        50.63 o                         
   2   5  10      11279.73      11417.04       164.63 o                         
   3   5  10       4445.26       4417.34        73.72 o                         
   4   5  10        395.33        291.15        18.10 o                         
   5   5  10         65.13         95.29        26.67 o                         
   6   5  10        341.03        372.99        38.34 o                         
   7   5  10        758.91        737.42        47.30 o                         
   8   5  10        260.87        262.00        36.36 o                         
   9   5  10       1463.57       1552.88        60.97 o                         
  10   5  10          4.91         -0.15        42.16 o                         
  11   5  10        162.17        138.59        50.62 o                         
  -8   6  10         41.56        119.74        73.49 o                         
  -7   6  10        957.92        951.27       135.62 o                         
  -6   6  10        187.32        272.87        57.39 o                         
  -5   6  10         25.98         57.06        41.24 o                         
  -4   6  10       2274.60       2124.03        94.42 o                         
  -3   6  10       5388.68       5030.93       126.79 o                         
  -2   6  10        191.39        250.01        33.85 o                         
  -1   6  10        170.88        109.91        29.04 o                         
   0   6  10       7266.43       7665.68       175.54 o                         
   1   6  10       3178.16       3097.40        70.98 o                         
   2   6  10       7206.95       7125.98       147.87 o                         
   3   6  10       2117.46       2022.33        47.95 o                         
   4   6  10       5110.20       4952.71       121.30 o                         
   5   6  10       1110.21       1051.00        42.12 o                         
   6   6  10         59.62         98.37        29.62 o                         
   7   6  10        271.43        364.60        47.33 o                         
   8   6  10        635.77        668.52        44.60 o                         
   9   6  10         21.10         29.19        35.80 o                         
  10   6  10        189.65        121.39        50.55 o                         
  11   6  10         91.55         94.49        49.04 o                         
  -7   7  10        442.92        395.12        66.90 o                         
  -6   7  10       1432.02       1300.05        82.70 o                         
  -5   7  10        674.47        673.99        63.55 o                         
  -4   7  10         79.57         80.70        42.32 o                         
  -3   7  10       1005.11        801.23        55.88 o                         
  -2   7  10        490.27        552.60        52.68 o                         
  -1   7  10       1141.33       1107.87        49.93 o                         
   0   7  10       1855.14       1839.37        63.03 o                         
   1   7  10        549.45        498.07        47.67 o                         
   2   7  10       1445.56       1551.72        66.73 o                         
   3   7  10        249.29        288.08        36.28 o                         
   4   7  10       3553.96       3470.39        96.04 o                         
   5   7  10       1221.99       1132.26        62.04 o                         
   6   7  10        129.62        118.07        40.05 o                         
   7   7  10        163.30        201.00        41.59 o                         
   8   7  10         87.57         60.14        40.89 o                         
   9   7  10       2163.67       2170.88        88.66 o                         
  10   7  10         62.46         28.91        40.19 o                         
  -6   8  10        144.12        130.04        56.38 o                         
  -5   8  10          1.87         -4.32        51.48 o                         
  -4   8  10       1174.11       1208.22        96.50 o                         
  -3   8  10         38.63         42.02        40.82 o                         
  -2   8  10        808.95        842.62        57.45 o                         
  -1   8  10         56.13        102.21        34.09 o                         
   0   8  10        203.41        266.24        36.98 o                         
   1   8  10        509.50        528.38        41.68 o                         
   2   8  10       6810.69       6829.80       163.67 o                         
   3   8  10        541.87        627.86        63.03 o                         
   4   8  10       3737.41       3575.78       172.79 o                         
   5   8  10        256.78        182.98        59.14 o                         
   6   8  10       2499.88       2698.97       118.58 o                         
   7   8  10       1440.18       1322.25        91.43 o                         
   8   8  10        255.74        423.06        62.38 o                         
   9   8  10        500.30        380.14        53.40 o                         
  10   8  10         23.41        157.23        57.23 o                         
  -5   9  10        184.72        230.50        58.60 o                         
  -4   9  10       1045.19       1002.26        77.15 o                         
  -3   9  10          0.13         10.21        46.13 o                         
  -2   9  10       4878.37       4883.07       169.27 o                         
  -1   9  10        168.24        198.97        45.72 o                         
   0   9  10         20.45        -20.80        35.71 o                         
   1   9  10          5.74          0.23        37.01 o                         
   2   9  10        178.23        219.45        38.70 o                         
   3   9  10        250.31        251.20        43.88 o                         
   4   9  10        588.21        680.09        61.46 o                         
   5   9  10        107.13         63.35        64.90 o                         
   6   9  10        251.22        256.45        64.19 o                         
   7   9  10       1707.81       1525.47       169.11 o                         
   8   9  10        536.59        508.53        95.09 o                         
   9   9  10         98.52        -35.58       110.61 o                         
  -4  10  10         59.01        101.09        59.11 o                         
  -3  10  10        147.88        133.27        56.46 o                         
  -2  10  10       2832.86       2909.22        97.25 o                         
  -1  10  10         89.43         85.89        48.66 o                         
   0  10  10       3719.92       3425.34       117.37 o                         
   1  10  10        421.81        489.29        46.03 o                         
   2  10  10       5369.22       5332.01       157.57 o                         
   3  10  10        400.87        397.92        50.10 o                         
   4  10  10        671.42        595.57        55.68 o                         
   5  10  10         27.96         83.66        63.09 o                         
   6  10  10         69.32        155.45       102.93 o                         
   7  10  10        680.80        831.07       103.48 o                         
   8  10  10        374.71        373.89        91.37 o                         
   9  10  10       1440.66       1218.38       120.39 o                         
  -2  11  10         57.51         75.93        49.32 o                         
  -1  11  10          1.86          1.48        48.85 o                         
   0  11  10        845.40        746.74        54.80 o                         
   1  11  10        899.33       1122.43        67.59 o                         
   2  11  10         99.62         68.56        47.14 o                         
   3  11  10        630.90        616.04        56.23 o                         
   4  11  10       2222.42       2349.08       119.76 o                         
   5  11  10        899.99        918.34       135.61 o                         
   6  11  10         41.42         23.58       102.33 o                         
   7  11  10        244.75        235.08       109.16 o                         
   0  12  10        495.89        435.98        57.38 o                         
   1  12  10        170.08        129.20        61.62 o                         
   2  12  10          1.94        -53.25        64.60 o                         
   3  12  10        525.88        509.04        58.41 o                         
   4  12  10       1301.15       1342.47       110.82 o                         
   5  12  10       1470.26       1586.56       121.47 o                         
   6  12  10       1221.53       1317.17       155.63 o                         
  -2 -12  11        223.04        169.87       140.64 o                         
  -5 -11  11        217.91        274.45        55.15 o                         
  -4 -11  11          3.07        -29.52        83.76 o                         
  -3 -11  11        440.60        531.82       107.50 o                         
  -2 -11  11        583.69        637.63       123.61 o                         
  -1 -11  11        726.41        752.93        74.09 o                         
   0 -11  11        177.69        179.04        67.61 o                         
   1 -11  11          3.44        166.68        69.00 o                         
   2 -11  11        505.29        585.51        70.71 o                         
  -7 -10  11       1591.92       1621.85        97.53 o                         
  -6 -10  11         26.04        123.23        68.97 o                         
  -5 -10  11         69.70         42.46        48.53 o                         
  -4 -10  11          1.28          6.19        48.05 o                         
  -3 -10  11       1641.04       1595.98       110.96 o                         
  -2 -10  11        308.43        268.98        48.17 o                         
  -1 -10  11         20.71        103.67        55.48 o                         
   0 -10  11        374.41        405.56        63.23 o                         
   1 -10  11          4.78        -73.85        73.85 o                         
   2 -10  11        227.15        305.51        54.38 o                         
   3 -10  11        783.03        781.82        62.81 o                         
   4 -10  11        435.64        546.51        60.66 o                         
  -8  -9  11          6.26        -22.62        58.23 o                         
  -7  -9  11          7.82         50.35        56.70 o                         
  -6  -9  11         26.20         41.44        45.34 o                         
  -5  -9  11       3441.31       3228.56       113.47 o                         
  -4  -9  11        193.84        231.73        48.63 o                         
  -3  -9  11        431.24        393.59        49.52 o                         
  -2  -9  11         73.22        133.84        44.40 o                         
  -1  -9  11         65.02         49.62        49.73 o                         
   0  -9  11        440.22        447.36        51.97 o                         
   1  -9  11         89.51         63.46        45.14 o                         
   2  -9  11       1282.22       1284.58        86.54 o                         
   3  -9  11          7.43         50.13        48.73 o                         
   4  -9  11       1216.43       1277.13        70.33 o                         
   5  -9  11        128.77        140.67        50.93 o                         
  -9  -8  11         77.17        132.43        60.49 o                         
  -8  -8  11        216.15        144.24        57.86 o                         
  -7  -8  11        208.79        198.03        55.56 o                         
  -6  -8  11        117.31        137.69        45.77 o                         
  -5  -8  11         80.80        104.73        45.21 o                         
  -4  -8  11         25.03        -35.70        41.96 o                         
  -3  -8  11       4312.80       4153.13       104.16 o                         
  -2  -8  11          5.91         -0.87        34.71 o                         
  -1  -8  11        327.54        310.18        46.60 o                         
   0  -8  11       4022.98       4086.58       115.65 o                         
   1  -8  11        161.90        193.40        38.44 o                         
   2  -8  11       2411.66       2492.10        78.88 o                         
   3  -8  11        159.11        151.97        37.07 o                         
   4  -8  11        684.84        791.20        46.94 o                         
   5  -8  11          2.28         61.67        47.15 o                         
   6  -8  11       3248.67       3221.23       122.72 o                         
  -9  -7  11       1668.81       1355.40        90.35 o                         
  -8  -7  11        630.24        627.22        67.94 o                         
  -7  -7  11         54.46         14.29        51.33 o                         
  -6  -7  11         38.53         45.07        39.78 o                         
  -5  -7  11       3806.94       3794.98       120.45 o                         
  -4  -7  11        877.22        911.87        56.91 o                         
  -3  -7  11       2692.89       2714.20        76.18 o                         
  -2  -7  11         48.21         61.53        33.16 o                         
  -1  -7  11        543.39        693.56        80.56 o                         
   0  -7  11        436.34        503.67        44.81 o                         
   1  -7  11       1955.35       1977.46        65.75 o                         
   2  -7  11       2219.91       2057.32        62.17 o                         
   3  -7  11         42.72         34.08        32.57 o                         
   4  -7  11        796.73       1009.40        49.57 o                         
   5  -7  11         77.82        127.29        39.30 o                         
   6  -7  11       1266.21       1326.85        61.11 o                         
   7  -7  11          0.48          3.69        44.87 o                         
  -9  -6  11       1299.36       1194.50       113.68 o                         
  -8  -6  11        321.96        281.44        58.36 o                         
  -7  -6  11       1798.97       1705.41        88.90 o                         
  -6  -6  11          0.17        -18.31        38.65 o                         
  -5  -6  11       2212.35       2220.44        83.69 o                         
  -4  -6  11          8.43          9.38        30.67 o                         
  -3  -6  11        587.29        608.33        38.18 o                         
  -2  -6  11        158.43        137.41        29.59 o                         
  -1  -6  11       3324.41       3098.55        73.30 o                         
   0  -6  11        544.17        563.98        33.43 o                         
   1  -6  11        229.67        260.00        29.80 o                         
   2  -6  11        175.51        199.99        30.88 o                         
   3  -6  11       2022.40       2080.49        62.01 o                         
   4  -6  11        769.43        858.76        55.44 o                         
   5  -6  11       1271.49       1244.11        55.84 o                         
   6  -6  11       6858.58       6642.39       143.91 o                         
   7  -6  11         92.57         92.72        45.19 o                         
   8  -6  11       2610.46       2691.04        81.58 o                         
 -10  -5  11        226.17        214.80        59.04 o                         
  -9  -5  11        773.60        691.90        69.16 o                         
  -8  -5  11        136.03        194.40        52.11 o                         
  -7  -5  11       1384.83       1431.06        81.36 o                         
  -6  -5  11        130.32        167.65        39.50 o                         
  -5  -5  11       2689.99       2547.05        91.12 o                         
  -4  -5  11        253.93        251.84        30.26 o                         
  -3  -5  11       2804.15       2714.18        71.62 o                         
  -2  -5  11        103.57        117.55        26.29 o                         
  -1  -5  11         22.54          1.52        24.33 o                         
   0  -5  11       1256.20       1232.88        37.57 o                         
   1  -5  11       1049.08       1023.27        61.45 o                         
   2  -5  11        449.24        481.87        32.45 o                         
   3  -5  11        402.93        442.34        34.08 o                         
   4  -5  11        154.59        170.67        32.26 o                         
   5  -5  11       3536.34       3593.18        87.12 o                         
   6  -5  11        938.52        939.08        53.05 o                         
   7  -5  11          1.67          2.12        38.09 o                         
   8  -5  11       1365.70       1278.01        83.35 o                         
   9  -5  11         78.06         84.50        45.43 o                         
 -10  -4  11         76.41         84.60        73.35 o                         
  -9  -4  11        356.01        345.25        58.87 o                         
  -8  -4  11        964.20        923.21        68.87 o                         
  -7  -4  11        273.04        169.33        57.82 o                         
  -6  -4  11        171.17        210.88        39.08 o                         
  -5  -4  11       8323.36       8652.45       221.58 o                         
  -4  -4  11         95.99        111.96        26.45 o                         
  -3  -4  11       1339.14       1343.95        45.73 o                         
  -2  -4  11        333.90        327.37        26.91 o                         
  -1  -4  11        708.34        678.55        25.97 o                         
   0  -4  11         16.23         13.01        15.92 o                         
   1  -4  11       2715.87       2758.73        52.16 o                         
   2  -4  11         35.91         22.38        25.64 o                         
   3  -4  11        185.24        188.11        28.21 o                         
   4  -4  11       1855.03       1774.03        49.68 o                         
   5  -4  11        972.52        941.79        42.76 o                         
   6  -4  11         27.36        -11.78        32.44 o                         
   7  -4  11          2.28         -3.90        35.09 o                         
   8  -4  11         88.85         81.37        42.99 o                         
   9  -4  11        118.52         66.46        44.32 o                         
 -10  -3  11       1331.59       1161.57        80.21 o                         
  -9  -3  11        449.97        491.37       101.97 o                         
  -8  -3  11        110.13        170.55        52.14 o                         
  -7  -3  11         28.99         34.84        40.19 o                         
  -6  -3  11        907.16        866.73        53.42 o                         
  -5  -3  11        699.59        773.86        61.78 o                         
  -4  -3  11          8.55         18.39        24.18 o                         
  -3  -3  11      11014.64      11303.00       180.40 o                         
  -2  -3  11       1686.21       1518.18        34.66 o                         
  -1  -3  11        889.36       1031.46        22.81 o                         
   0  -3  11        445.56        385.88        15.96 o                         
   1  -3  11       2420.55       2597.16        43.27 o                         
   2  -3  11        648.58        603.29        21.45 o                         
   3  -3  11         87.08        109.38        21.23 o                         
   4  -3  11       7354.33       7700.23       139.61 o                         
   5  -3  11       2171.96       2354.02        63.63 o                         
   6  -3  11        427.71        504.81        36.91 o                         
   7  -3  11        111.03        161.15        34.10 o                         
   8  -3  11        120.68        106.24        42.48 o                         
   9  -3  11         49.82         93.19        43.90 o                         
  10  -3  11         71.63         86.57        46.63 o                         
 -10  -2  11         80.46         69.19        64.85 o
[truncated: 402,895 more chars]
